# Supplementary material for: Whole Transcriptome Profiling of Maize during Early Somatic Embryogenesis Reveals Altered Expression of Stress Factors and Embryogenesis-Related Genes
Source: PLoS One. 2014 Oct 30;9(10):e111407. doi: 10.1371/journal.pone.0111407 (PMC4214754; doi:10.1371/journal.pone.0111407)
Supplement: Table S4 — Genes differentially expressed at each time point compared to control and expression trend. Fragments per kilobase of exon model per million fragments mapped (FPKM) values of genes or representative transcript assemblies differentially expressed 8-fold at time point comparisons 0 vs 24, 0 vs 36, 0 vs 48, and 0 vs 72 h in immature zygotic embryo explants of maize in inbred line A188 at 0, 24, 36, 48, and 72 h after placement on tissue culture initiation medium. (XLSX) [file pone.0111407.s008.xlsx]

## Sheet: Sheet1
Supplemental Table 4. Genes differentially expressed at each time point compared to control and expression trend. Fragments per kilobase of exon model per million fragments mapped (FPKM) values of genes or representative transcript assemblies differentially expressed 8-fold at time point comparisons 0 vs 24, 0 vs 36, 0 vs 48, and 0 vs 72 h in immature zygotic embryo explants of maize in inbred li…
		FPKM					Expression trend at timepoint comparison
Time point	Gene or RTA	0h	24h	36h	48h	72h	0 vs 24	0 vs 36	0 vs 48	0 vs 72
0h vs 24h	GRMZM2G161540	0.095697	1.77067e-08	0.0262274	0.0363101	1.18796e-07	downregulated
0h vs 24h	GRMZM2G361164	6.1818e-09	1.79775e-06	0.0450812	0.0572928	0	upregulated
0h vs 24h	GRMZM2G137329	0.241388	4.16477	2.59443	1.3733	2.58737	upregulated
0h vs 24h	GRMZM2G393062	38.3286	1.11297	2.48477	1.523	1.83662	downregulated
0h vs 24h	GRMZM2G055698	0.111081	31.2598	15.101	11.589	10.1443	upregulated
0h vs 24h	GRMZM2G088482	0.386745	3.11972	3.77248	4.61292	3.3931	upregulated
0h vs 24h	GRMZM2G029824	0.770361	8.04814	3.54833	3.75129	3.20439	upregulated
0h vs 24h	GRMZM2G165422	0.581832	6.34315	2.47946	1.63035	2.07226	upregulated
0h vs 24h	GRMZM2G119494	18.4673	2.17614	9.35406	13.3659	6.8489	downregulated
0h vs 24h	GRMZM2G025642	0.055441	0.868302	0.618775	1.35796	1.38533	upregulated
0h vs 24h	GRMZM2G410991	2.25368	105.297	44.2944	28.6385	17.4807	upregulated
0h vs 24h	GRMZM2G355846	0.213046	3.8035	1.37552	0.877981	1.07404	upregulated
0h vs 24h	GRMZM2G028521	1.69775	45.6318	45.3617	48.2769	54.1837	upregulated
0h vs 24h	GRMZM2G043799	0.204211	4.10973	3.24797	2.7929	2.42003	upregulated
0h vs 24h	GRMZM2G086163	152.976	2.62715	3.94212	3.1974	3.58102	downregulated
0h vs 24h	GRMZM2G377787	0.203676	2.42559e-197	0.0641035	0.040455	4.55807e-276	downregulated
0h vs 24h	GRMZM2G472266	46.6237	4.7067	1.48318	2.08904	2.20566	downregulated
0h vs 24h	GRMZM2G154036	1.067	9.20134	3.58391	1.96882	2.79372	upregulated
0h vs 24h	GRMZM2G165972	1.10109	0.101187	0.0253771	0.0400107	0	downregulated
0h vs 24h	GRMZM2G031790	0.520486	5.8048	2.78474	2.2034	0.953592	upregulated
0h vs 24h	GRMZM2G035243	3.30624	35.362	27.795	30.2631	31.8356	upregulated
0h vs 24h	GRMZM2G075459	152.885	8.17762	20.0073	16.3353	17.6361	downregulated
0h vs 24h	GRMZM2G000686	90.0523	8.46562	22.3938	41.2489	35.3382	downregulated
0h vs 24h	GRMZM2G000741	19.5225	1.75866	2.06978	2.27513	2.96446	downregulated
0h vs 24h	AC226243.1_FG003	8.23477	0.647958	2.46852	3.9442	5.92258	downregulated
0h vs 24h	GRMZM2G080524	0.214895	2.12859	2.37943	2.34476	1.98463	upregulated
0h vs 24h	GRMZM2G080586	4.92277	0.506293	1.0701	1.14204	1.88002	downregulated
0h vs 24h	GRMZM2G175164	0.04565	0.42903	0.715387	0.65195	0.176186	upregulated
0h vs 24h	GRMZM5G838098	0.316947	38.8647	7.34242	4.71676	3.31726	upregulated
0h vs 24h	AC206951.3_FG017	19.6248	1.76976	0.3368	1.18947	1.17827	downregulated
0h vs 24h	GRMZM2G093125	0.091168	11.5589	2.38801	1.13606	0.0892755	upregulated
0h vs 24h	GRMZM2G053627	8.56711	0.264321	0.628047	0.304324	0.14221	downregulated
0h vs 24h	GRMZM2G031177	9.71424	134.683	153.865	108.485	81.6552	upregulated
0h vs 24h	GRMZM2G132367	1.46415	18.3372	16.2283	18.6354	17.2382	upregulated
0h vs 24h	GRMZM2G154007	0.177779	33.5462	55.9324	58.3107	51.9631	upregulated
0h vs 24h	GRMZM2G380789	0.181505	3.30231	1.61645	1.10542	2.53981	upregulated
0h vs 24h	GRMZM2G127635	1.29858	0.161628	0.534218	0.879291	1.54901	downregulated
0h vs 24h	GRMZM2G155242	226.643	27.4796	30.0356	39.0261	37.6788	downregulated
0h vs 24h	AC208897.3_FG004	0.475251	54.274	48.0442	40.8811	25.2239	upregulated
0h vs 24h	GRMZM2G164974	0.392861	8.16597	4.10808	2.58887	1.48353	upregulated
0h vs 24h	GRMZM2G342685	0.642525	0.0497769	0.0545168	0.0279916	0.153322	downregulated
0h vs 24h	GRMZM2G040728	0.0483147	0.844413	0.198398	0.1425	0	upregulated
0h vs 24h	GRMZM2G050514	0.315677	225.012	214.481	170.463	135.545	upregulated
0h vs 24h	GRMZM2G153536	1.25735	189.541	53.102	37.6586	21.9225	upregulated
0h vs 24h	GRMZM2G135877	0.103975	3.26043	1.66242	2.34904	1.74118	upregulated
0h vs 24h	GRMZM2G311165	0.223492	7.89875	4.37651	2.35754	2.28747	upregulated
0h vs 24h	GRMZM2G012758	0.519231	6.38123	3.24443	2.64015	2.46706	upregulated
0h vs 24h	GRMZM2G465595	0.971506	0.0795665	0.592749	0.774614	0.808498	downregulated
0h vs 24h	GRMZM2G152447	2.87739	0.0282805	0.255406	0.207937	0.236947	downregulated
0h vs 24h	GRMZM2G108032	65.9869	2.07803	11.5672	11.8993	7.80993	downregulated
0h vs 24h	GRMZM2G149636	0.518493	7.39675	2.26145	1.53363	2.56121	upregulated
0h vs 24h	GRMZM2G149647	157.478	0.246335	0.363865	0.390267	0.251121	downregulated
0h vs 24h	GRMZM2G001696	0.349023	3.98019	1.15017	2.33563	3.15774	upregulated
0h vs 24h	GRMZM2G046382	298.615	25.6106	9.1268	13.862	12.2931	downregulated
0h vs 24h	GRMZM2G306679	166.526	0.523047	0.178111	0.0252044	0.130509	downregulated
0h vs 24h	GRMZM5G836424	3.45448e-130	1.15931e-35	1.54734e-28	2.70733e-13	2.53031e-69	upregulated
0h vs 24h	GRMZM2G179432	0.585049	10.7501	14.8561	20.8347	20.4718	upregulated
0h vs 24h	GRMZM2G428391	47.1414	4.60865	3.82278	3.22819	2.01736	downregulated
0h vs 24h	GRMZM2G172574	0.687248	6.11705	8.65993	15.532	16.8527	upregulated
0h vs 24h	GRMZM2G043857	0.858356	16.0912	4.99585	3.46174	4.04606	upregulated
0h vs 24h	GRMZM2G150729	0.702422	31.7896	18.3605	9.03397	9.65625	upregulated
0h vs 24h	GRMZM2G338131	0.0346351	0.862607	0.641871	0.550848	0.0588715	upregulated
0h vs 24h	GRMZM2G042639	22.2344	898.529	956.201	620.659	401.571	upregulated
0h vs 24h	AC212219.3_FG005	0.0544725	4.67985	2.29334	1.44554	0.422682	upregulated
0h vs 24h	GRMZM2G053669	1.07588	117.301	34.0651	34.7061	19.8678	upregulated
0h vs 24h	GRMZM2G032047	0.269856	6.47433	5.76282	4.42814	2.76935	upregulated
0h vs 24h	GRMZM2G455809	0.0897615	18.8011	3.98307	3.4538	3.28804	upregulated
0h vs 24h	GRMZM2G010545	0.0545654	4.21113	2.32687	1.97544	0.822599	upregulated
0h vs 24h	GRMZM2G112538	0.384944	582.812	573.239	369.909	97.0259	upregulated
0h vs 24h	GRMZM2G112524	1.3777	478.129	396.851	251.006	69.1149	upregulated
0h vs 24h	GRMZM5G819965	9.7691	0.186617	0.700295	0.442461	0.379606	downregulated
0h vs 24h	GRMZM2G311465	0.0397532	1.13011	1.35441	0.978159	1.17184	upregulated
0h vs 24h	GRMZM2G084389	2.33574	19.4714	26.2902	26.1287	18.7583	upregulated
0h vs 24h	GRMZM2G092442	2.63966	0.11817	0.150612	0.157344	0.104615	downregulated
0h vs 24h	GRMZM2G144997	147.62	10.9878	4.42343	2.87226	5.24938	downregulated
0h vs 24h	GRMZM2G145008	2.26801	0.237351	0.354692	0.500823	0.865505	downregulated
0h vs 24h	GRMZM2G312661	0.379157	9.65807	4.14035	2.68535	2.94792	upregulated
0h vs 24h	GRMZM2G056424	0.315588	3.33215	1.19542	0.40004	0.2025	upregulated
0h vs 24h	GRMZM2G075262	0.637022	5.26099	2.67199	2.27941	2.90215	upregulated
0h vs 24h	GRMZM2G043493	70.3692	0.745817	3.15677	1.63563	0.755739	downregulated
0h vs 24h	GRMZM2G030571	8.47271	0.424501	0.129851	0.0151828	0	downregulated
0h vs 24h	GRMZM2G075502	0.218247	3.08112	3.3643	2.601	2.36115	upregulated
0h vs 24h	AC205502.4_FG004	0.0328632	1.88756e-253	0.143419	0.0971394	7.66019e-70	downregulated
0h vs 24h	GRMZM2G102497	0.929827	11.7215	9.63215	8.88087	7.20912	upregulated
0h vs 24h	AC216247.3_FG001	1.5055	0.085169	0.242543	0	0.173009	downregulated
0h vs 24h	GRMZM2G063498	0.125478	0.013852	0	0	0	downregulated
0h vs 24h	GRMZM2G301271	3.0162e-21	9.9265e-39	9.4139e-15	1.42616e-44	4.30974e-130	downregulated
0h vs 24h	GRMZM2G127150	0.118971	4.31962	1.8388	0.684407	0.787634	upregulated
0h vs 24h	GRMZM2G078806	0.596721	10.8688	3.61216	3.00005	2.08292	upregulated
0h vs 24h	GRMZM2G311036	0.741904	87.163	21.6766	16.05	21.5749	upregulated
0h vs 24h	GRMZM2G336824	0.196987	21.8429	3.32355	1.6584	2.2358	upregulated
0h vs 24h	GRMZM2G426511	6.34497	0.235046	0.537151	0.23456	0.256344	downregulated
0h vs 24h	GRMZM2G179792	0.109544	10.4078	13.4902	12.7614	8.57162	upregulated
0h vs 24h	GRMZM2G082836	2.29029	19.6397	12.5378	8.88502	7.88967	upregulated
0h vs 24h	GRMZM2G416156	25.3744	2.64256	5.73422	7.59354	8.25102	downregulated
0h vs 24h	GRMZM2G009435	0.460055	4.12416	4.03157	3.05056	3.7253	upregulated
0h vs 24h	GRMZM2G142390	1.14789	16.8207	7.348	3.21948	1.45535	upregulated
0h vs 24h	GRMZM2G035557	1.4233	19.401	6.26116	7.59096	5.31196	upregulated
0h vs 24h	GRMZM2G060544	521.121	9.73197	5.64117	5.15654	12.7397	downregulated
0h vs 24h	GRMZM2G470442	110.175	1.9502	17.4653	28.3852	19.9974	downregulated
0h vs 24h	GRMZM2G174708	1.57184	42.916	18.2293	8.24742	3.75933	upregulated
0h vs 24h	GRMZM2G084587	9.44983	97.1219	51.992	34.5031	28.0495	upregulated
0h vs 24h	GRMZM2G024175	0.116029	3.73372	2.2115	2.94202	3.36219	upregulated
0h vs 24h	AC199541.4_FG001	0.34989	19.9755	20.7304	21.7133	20.2211	upregulated
0h vs 24h	GRMZM2G401328	30.5209	464.942	141.461	80.1249	38.4585	upregulated
0h vs 24h	GRMZM2G401374	3.21297	0.191672	1.11411	0.728285	0.786255	downregulated
0h vs 24h	GRMZM2G044481	0.0171397	7.69975	14.1364	12.4194	5.59004	upregulated
0h vs 24h	GRMZM2G066441	0.20996	32.0282	15.2289	11.8193	10.3103	upregulated
0h vs 24h	GRMZM2G025190	2.10026	197.29	133.849	90.7052	66.9753	upregulated
0h vs 24h	GRMZM2G480439	0.786215	14.672	12.9214	10.55	9.17466	upregulated
0h vs 24h	GRMZM5G845018	0.379312	2.94905e-07	0	0.135321	0	downregulated
0h vs 24h	GRMZM2G026147	12.0395	0.98897	0.559017	0.462505	0.852273	downregulated
0h vs 24h	GRMZM2G373329	0.0292844	0.392672	0.495487	0.718697	0.560001	upregulated
0h vs 24h	GRMZM2G071157	0.698161	0.0735901	0.645046	1.01214	0.786437	downregulated
0h vs 24h	GRMZM2G053720	1.98178	393.616	143.662	92.0416	84.3813	upregulated
0h vs 24h	GRMZM2G114893	1.30564	0.114477	0.582495	1.08213	1.15551	downregulated
0h vs 24h	GRMZM2G114772	0.500644	8.67084	1.95344	2.19907	1.61694	upregulated
0h vs 24h	GRMZM2G123140	20.7607	1.76825	1.64183	0.904834	0.813598	downregulated
0h vs 24h	GRMZM2G057466	29.0786	2.63462	2.60074	2.67582	2.94915	downregulated
0h vs 24h	GRMZM5G873519	0.436351	0.0316328	0.119965	0.176158	0.0484517	downregulated
0h vs 24h	GRMZM2G144155	3.65977	54.96	19.2396	13.2428	12.6773	upregulated
0h vs 24h	GRMZM2G304897	0.0592166	8.3932	4.86935	4.15727	2.94319	upregulated
0h vs 24h	GRMZM2G101576	0.233664	4.06154	4.33501	6.83718	11.1923	upregulated
0h vs 24h	GRMZM2G062944	0.148926	4.81278e-06	0.0180384	0.10499	3.06068e-07	downregulated
0h vs 24h	GRMZM2G337766	2.83875	0.25148	0.250317	0.303686	0.17545	downregulated
0h vs 24h	GRMZM2G152981	0.361206	9.52065	10.2411	11.1786	6.25957	upregulated
0h vs 24h	GRMZM2G152975	0.0355629	0.658967	1.02983	1.63005	2.1117	upregulated
0h vs 24h	GRMZM2G371462	0.498831	4.52232	11.7697	13.7059	11.202	upregulated
0h vs 24h	GRMZM2G177461	0.563342	0.0344895	0.146684	0.203608	0.107941	downregulated
0h vs 24h	GRMZM5G891098	0.0408703	4.25334e-07	0.0352406	9.4531e-09	0	downregulated
0h vs 24h	GRMZM2G162158	0.273433	9.05385	6.91076	9.85792	13.0304	upregulated
0h vs 24h	GRMZM2G157127	2.61592	0.180435	0.48808	0.461256	0.189478	downregulated
0h vs 24h	GRMZM5G811095	0.151724	2.43039	1.66785	1.5556	0.533727	upregulated
0h vs 24h	GRMZM2G147724	1.70416	14.4988	6.61749	5.81794	4.39755	upregulated
0h vs 24h	GRMZM2G061704	0.175535	0.0136529	0.0248531	0.0210237	0	downregulated
0h vs 24h	GRMZM2G093736	0.78737	29.2403	13.4741	12.3774	12.4245	upregulated
0h vs 24h	GRMZM2G429139	0.561536	0.0362951	0	0.0220037	0	downregulated
0h vs 24h	GRMZM5G890796	8.59353e-06	0.54323	0.460724	0.583066	2.23954e-22	upregulated
0h vs 24h	GRMZM2G429807	0.25731	2.17957	1.71835	1.26601	1.64735	upregulated
0h vs 24h	GRMZM2G139324	1.4524	0.090646	0.941307	2.60466	3.55432	downregulated
0h vs 24h	GRMZM2G039112	1.30216e-90	8.0065e-44	6.5754e-57	2.29003e-48	7.93232e-37	upregulated
0h vs 24h	GRMZM2G038893	0.150629	1.87743	0.65258	0.567004	0.755543	upregulated
0h vs 24h	GRMZM5G852177	0.27993	4.23489	2.71156	2.13205	1.49984	upregulated
0h vs 24h	GRMZM2G090411	0.293476	4.27882	0.690982	0.792353	0.131008	upregulated
0h vs 24h	GRMZM2G172086	0.700516	0.0859315	0.15015	0.048381	0	downregulated
0h vs 24h	GRMZM2G300786	3.48199	0.331871	1.45488	2.25951	2.43499	downregulated
0h vs 24h	AC203989.4_FG001	424.343	25.0425	26.3032	24.8473	26.8479	downregulated
0h vs 24h	GRMZM2G168108	0.066222	1.22536	0.618537	0.453676	0.131415	upregulated
0h vs 24h	GRMZM2G402631	0.400284	270.168	400.429	323.418	138.643	upregulated
0h vs 24h	GRMZM2G093755	1.8533	37.7413	41.2159	34.5966	24.6643	upregulated
0h vs 24h	GRMZM2G161335	10.1171	169.174	80.9228	61.4147	38.8367	upregulated
0h vs 24h	GRMZM2G310947	0.855026	16.0493	5.94198	5.55839	4.95403	upregulated
0h vs 24h	GRMZM2G423472	1.14717	9.24933	6.71502	5.44544	3.81594	upregulated
0h vs 24h	GRMZM2G123489	0.410388	8.82736	20.2208	11.571	10.2563	upregulated
0h vs 24h	GRMZM2G086285	0.0860095	1.04066	0.5526	0.290332	0.148064	upregulated
0h vs 24h	GRMZM2G136347	3.77676	0.439119	0.73735	0.286025	0.884032	downregulated
0h vs 24h	GRMZM2G042488	3.88264e-11	1.18346e-08	6.48196e-08	1.40042e-07	5.36328e-08	upregulated
0h vs 24h	GRMZM2G037265	4.29115	45.4654	16.6093	16.3328	11.2596	upregulated
0h vs 24h	GRMZM2G050177	0.663672	10.3891	2.68644	3.52708	4.24041	upregulated
0h vs 24h	GRMZM2G050273	0.750838	14.3551	6.00761	5.57904	4.33094	upregulated
0h vs 24h	GRMZM2G080724	126.856	3.55689	2.30779	1.60975	1.55909	downregulated
0h vs 24h	AC187262.4_FG007	0.553482	4.81273	4.61683	6.17497	4.35682	upregulated
0h vs 24h	GRMZM2G359559	4.68929e-09	0.478583	0.0548995	0	6.48028e-09	upregulated
0h vs 24h	GRMZM2G059129	0.211908	1.81202	1.26008	0.906452	1.87138	upregulated
0h vs 24h	GRMZM2G445684	2.04927	31.0609	17.1719	12.0649	13.1111	upregulated
0h vs 24h	GRMZM2G441888	5.9211e-101	1.36038e-90	0	1.43064e-131	0	upregulated
0h vs 24h	GRMZM2G703858	0.801599	21.6273	9.47091	7.03066	5.38807	upregulated
0h vs 24h	GRMZM5G882527	9.68784	1.11572	3.19776	2.20293	0.881008	downregulated
0h vs 24h	GRMZM2G048129	5.8961	250.128	107.16	109.081	89.8005	upregulated
0h vs 24h	GRMZM2G332294	0.058571	0.527603	0.288011	0.119067	0.112776	upregulated
0h vs 24h	GRMZM2G175396	0.24541	3.71516	1.09287	1.23574	1.5007	upregulated
0h vs 24h	GRMZM2G164909	18.5917	0.298347	0.430246	0.224601	0.107767	downregulated
0h vs 24h	GRMZM2G379237	0.0840095	1.72353	0.0629595	0	0.139548	upregulated
0h vs 24h	GRMZM2G113191	0.0358446	2.69077	2.20277	1.26905	0.245929	upregulated
0h vs 24h	GRMZM2G070172	0.204207	12.9752	0.468252	4.80927	1.58229	upregulated
0h vs 24h	GRMZM5G881887	0.350812	10.1427	6.72712	4.91233	5.2371	upregulated
0h vs 24h	AC218900.3_FG001	0.126154	3.96649	1.84342	1.59519	0.969439	upregulated
0h vs 24h	GRMZM2G349749	0.616179	5.93186	1.16596	0.314597	0.0969865	upregulated
0h vs 24h	GRMZM2G090177	0.836809	0.084005	0.417096	0.901084	0.646723	downregulated
0h vs 24h	GRMZM2G340305	3.25375	27.4802	19.1942	22.3732	20.2792	upregulated
0h vs 24h	AC212244.4_FG004	9.93075e-46	5.45145e-33	8.53755e-56	0	0.0199959	upregulated
0h vs 24h	AC202011.3_FG010	0.0596115	0.759374	0.329108	0.455054	0.704515	upregulated
0h vs 24h	GRMZM2G303149	234.723	20.2735	14.953	13.574	13.1225	downregulated
0h vs 24h	GRMZM2G042407	4.40264	0.417496	1.28096	1.41776	0.500833	downregulated
0h vs 24h	GRMZM2G448185	0.0912934	1.42982	1.136	1.13225	0.896312	upregulated
0h vs 24h	GRMZM2G059502	0.422447	22.5973	2.00843	1.10444	0.653856	upregulated
0h vs 24h	GRMZM2G059397	4.12465	0.402661	0.415906	0.645523	1.30829	downregulated
0h vs 24h	GRMZM2G131266	0.110857	3.41931	1.33749	0.653668	0.706765	upregulated
0h vs 24h	GRMZM2G161274	0.385512	5.03988	1.47776	2.11883	0.708454	upregulated
0h vs 24h	GRMZM2G108600	1.11421	12.968	8.04217	5.64189	6.0717	upregulated
0h vs 24h	GRMZM2G127232	7.31173	82.1873	54.6153	32.2407	22.7293	upregulated
0h vs 24h	GRMZM5G893055	0.131047	1.04946	1.10011	1.62203	1.54423	upregulated
0h vs 24h	GRMZM2G141214	0.0203546	0.462602	0.5602	0.74465	0.983759	upregulated
0h vs 24h	AC217910.3_FG004	0.102309	1.5234	0.164639	0	0.176844	upregulated
0h vs 24h	GRMZM2G149553	1.1246	12.1194	5.4844	4.5616	5.29972	upregulated
0h vs 24h	GRMZM2G114093	0.395885	4.10528	2.90173	2.08498	2.14212	upregulated
0h vs 24h	GRMZM2G321010	0.0087149	4.79031e-39	1.17681e-41	3.244e-34	2.62761e-44	downregulated
0h vs 24h	GRMZM2G466563	0.0364995	0.578399	4.24668	1.55877	0.373216	upregulated
0h vs 24h	GRMZM2G179063	0.03946	11.3708	31.2232	83.3252	111.614	upregulated
0h vs 24h	GRMZM2G320269	0.248845	4.05563	7.07383	16.5236	16.239	upregulated
0h vs 24h	GRMZM2G123896	7.42186	100.367	59.367	108.672	117.799	upregulated
0h vs 24h	GRMZM2G176209	2.7591	0.213652	0.608425	0.626873	0.74401	downregulated
0h vs 24h	AC210173.4_FG005	0.294435	3.01562	25.5826	19.4164	12.3505	upregulated
0h vs 24h	GRMZM2G414727	1.29231	46.8704	19.5808	23.2148	30.3756	upregulated
0h vs 24h	GRMZM2G475956	7.71847	0.355372	0.285232	0.172253	0.149055	downregulated
0h vs 24h	GRMZM2G438386	0.340037	4.68637	2.3141	2.09813	1.64919	upregulated
0h vs 24h	GRMZM2G125649	0.0435302	3.47532	3.00026	1.97779	3.13912	upregulated
0h vs 24h	GRMZM2G129266	0.0522675	1.45281	2.82005	0.850224	0.465254	upregulated
0h vs 24h	GRMZM5G826174	2.97802	53.5239	39.1001	27.0278	13.3443	upregulated
0h vs 24h	GRMZM5G822098	43.5896	1.7661	1.12223	0.690126	1.76456	downregulated
0h vs 24h	GRMZM2G346455	2.30742	62.0802	23.9224	39.3473	54.451	upregulated
0h vs 24h	GRMZM2G095126	0.0490618	0.441466	1.56603	5.0307	7.12504	upregulated
0h vs 24h	GRMZM2G093951	0.12281	1.30811	0.324765	0.295348	0.659486	upregulated
0h vs 24h	GRMZM5G879665	1.71043	106.366	43.8952	56.4514	65.257	upregulated
0h vs 24h	GRMZM2G150179	0.175104	0.0209148	0.0828712	0.118017	0.209487	downregulated
0h vs 24h	GRMZM2G001676	0.0537735	3.36	1.94287	1.33883	1.05001	upregulated
0h vs 24h	GRMZM2G001812	0.11685	5.20534	1.33245	0.89912	1.29134	upregulated
0h vs 24h	GRMZM2G029518	11.4896	0.28799	0.593217	1.44795	2.199	downregulated
0h vs 24h	GRMZM2G067315	0.078345	61.3665	72.7947	80.5395	45.6696	upregulated
0h vs 24h	GRMZM2G148908	72.2395	2.92588	2.58735	3.46925	3.9748	downregulated
0h vs 24h	GRMZM2G154090	2.5774	116.705	45.3449	34.4239	31.8568	upregulated
0h vs 24h	GRMZM2G027688	0.131821	1.08946	0.406039	0.533804	1.04265	upregulated
0h vs 24h	GRMZM2G164761	1.27486	0.0312535	0.138072	0.0858514	0.193296	downregulated
0h vs 24h	GRMZM2G010871	38.384	3.46465	3.77226	4.15189	4.46653	downregulated
0h vs 24h	GRMZM2G162505	0.251314	289.441	189.339	99.9511	49.3724	upregulated
0h vs 24h	GRMZM2G110681	1.28598	11.7966	4.84906	7.68339	7.25074	upregulated
0h vs 24h	GRMZM2G157806	59.5756	3.73097	36.3877	35.7614	6.97357	downregulated
0h vs 24h	GRMZM2G173732	0.222462	2.62879	4.08118	3.87272	2.24166	upregulated
0h vs 24h	GRMZM2G024680	0.171295	22.0683	2.64088	1.60116	0.417204	upregulated
0h vs 24h	GRMZM2G011078	0.59285	13.1361	5.91503	6.05158	4.19103	upregulated
0h vs 24h	GRMZM2G012119	0.178808	2.73197	1.42937	0.317314	0.268063	upregulated
0h vs 24h	GRMZM2G103773	0.692075	31.3063	27.7516	19.4864	12.0182	upregulated
0h vs 24h	GRMZM2G058227	0.216071	2.65294	2.64043	2.00982	3.19235	upregulated
0h vs 24h	GRMZM2G121293	0.278021	8.52398	3.91753	5.25042	3.17738	upregulated
0h vs 24h	GRMZM2G157456	4.77389	0.230734	0.389726	0.827946	0.750244	downregulated
0h vs 24h	GRMZM5G805732	0.219879	22.8678	4.11276	4.8556	5.52599	upregulated
0h vs 24h	GRMZM2G414047	0.06878	0.661616	0.222892	0.0213889	0.117257	upregulated
0h vs 24h	GRMZM2G039187	2.58161	0.170079	0.253463	0.412795	0.577799	downregulated
0h vs 24h	GRMZM2G472643	0.860265	9.27768	4.73765	5.02374	4.85252	upregulated
0h vs 24h	GRMZM2G366373	0.795901	7.1395	36.2337	77.0573	92.8563	upregulated
0h vs 24h	GRMZM2G066067	0.883622	22.6222	9.75557	8.76453	9.47113	upregulated
0h vs 24h	GRMZM2G150688	92.4286	8.11106	14.2179	28.184	23.0533	downregulated
0h vs 24h	GRMZM2G011588	1.20729	9.67029	7.54665	5.9001	5.36923	upregulated
0h vs 24h	GRMZM2G118172	0.127839	2.65198	0.0674775	0	0.220546	upregulated
0h vs 24h	GRMZM2G038677	69.2914	3.44306	5.47455	3.99292	6.20099	downregulated
0h vs 24h	AC177897.2_FG002	1.04284	16.8931	8.30364	7.70935	8.10694	upregulated
0h vs 24h	GRMZM2G341959	70.4625	0.833578	1.09764	0.968698	0.539645	downregulated
0h vs 24h	GRMZM2G467893	0.073227	6.70744	1.99369	2.48311	3.28121	upregulated
0h vs 24h	GRMZM2G104542	0.50219	21.7797	9.80939	7.60199	6.09122	upregulated
0h vs 24h	GRMZM2G351232	0.827164	0.0406492	0.0307305	0	0.0426798	downregulated
0h vs 24h	GRMZM2G363813	2.55616	29.0778	15.8205	13.9773	11.4239	upregulated
0h vs 24h	GRMZM2G079668	161.507	12.7225	14.1427	17.5361	16.5792	downregulated
0h vs 24h	GRMZM2G480954	22.065	1217.33	993.334	844.356	571.952	upregulated
0h vs 24h	AC217401.3_FG003	2.38896	24.3798	12.4457	10.4257	8.55587	upregulated
0h vs 24h	GRMZM2G004160	0.936631	71.7026	8.08013	4.84265	6.30756	upregulated
0h vs 24h	GRMZM2G704053	4.49101	54.2967	31.9421	26.5862	18.5858	upregulated
0h vs 24h	GRMZM2G413835	0.0594105	1.25284	1.14677	0.422804	0.228753	upregulated
0h vs 24h	GRMZM2G026780	49.6705	2.3098	7.98916	4.5163	2.40268	downregulated
0h vs 24h	GRMZM2G019806	0.0654745	7.70612	1.96271	1.33834	2.33177	upregulated
0h vs 24h	GRMZM2G149576	4.78177	38.603	21.6845	17.9731	15.5228	upregulated
0h vs 24h	GRMZM5G828661	3.79028	0.327898	2.38157	1.67521	1.50257	downregulated
0h vs 24h	GRMZM2G049349	20.3407	0.699537	0.064662	0	0	downregulated
0h vs 24h	GRMZM2G090043	0.742444	121.017	81.7827	53.299	32.0681	upregulated
0h vs 24h	GRMZM2G003489	215.966	0.304997	0.427203	0.2801	0.858521	downregulated
0h vs 24h	GRMZM2G128617	108.326	0.138294	0.094208	0.0389494	0	downregulated
0h vs 24h	GRMZM2G031138	0.237923	3.92512	2.61935	3.21269	1.64674	upregulated
0h vs 24h	GRMZM2G098892	0.590516	11.9977	8.12825	7.95885	3.79984	upregulated
0h vs 24h	GRMZM2G074158	23.0421	2.81506	3.45027	6.30452	8.82895	downregulated
0h vs 24h	GRMZM2G069722	3.80915	166.065	225.034	145.464	49.9426	upregulated
0h vs 24h	GRMZM2G047422	0.0987635	5.0079	1.33364	0.677384	0.775016	upregulated
0h vs 24h	GRMZM2G163251	0.0368805	6.974	3.15798	3.97576	3.11354	upregulated
0h vs 24h	GRMZM2G121228	0.929793	0.106188	0.0155243	0.0338963	0.0279836	downregulated
0h vs 24h	GRMZM2G371271	8.91213	0.677763	0.654767	0.928934	1.20045	downregulated
0h vs 24h	GRMZM2G453320	0.0728201	1.62449	0.443705	0.282672	0.266303	upregulated
0h vs 24h	GRMZM2G047299	0.610717	42.532	16.4363	11.0914	8.81293	upregulated
0h vs 24h	GRMZM2G077181	1.04831	0.0375943	0.266125	0.333436	0.27914	downregulated
0h vs 24h	GRMZM2G017470	0.0349155	0.374864	0.43096	0.495948	0.96064	upregulated
0h vs 24h	GRMZM2G081105	0.143658	1.5217	1.31885	1.85615	2.99885	upregulated
0h vs 24h	GRMZM2G424908	0.032857	0.283034	0.209093	0.242031	0.222731	upregulated
0h vs 24h	GRMZM2G366681	0.31146	20.8811	10.0167	11.5777	11.5537	upregulated
0h vs 24h	AC217358.3_FG007	0.570726	7.04876	3.60131	2.6751	2.19784	upregulated
0h vs 24h	GRMZM2G421126	0.997816	10.4555	7.77536	7.03838	1.82925	upregulated
0h vs 24h	GRMZM2G422671	0.622448	5.56782	2.59269	2.01229	1.67839	upregulated
0h vs 24h	AC203966.5_FG003	0.163637	1.83344	2.77422	2.17333	2.19754	upregulated
0h vs 24h	GRMZM2G471108	2.53977	0.305331	0.653803	1.03794	1.29973	downregulated
0h vs 24h	GRMZM2G115190	0.296241	8.58358	14.3168	5.82528	1.52593	upregulated
0h vs 24h	GRMZM2G180258	0.089512	0.735801	0.159184	0.530892	0.457663	upregulated
0h vs 24h	GRMZM2G099067	0.127469	1.52438	1.34432	1.16119	0.991775	upregulated
0h vs 24h	GRMZM2G127379	0.308357	7.76302	1.34645	1.10137	1.25351	upregulated
0h vs 24h	GRMZM2G054481	6.55757	75.2391	21.1732	18.8887	16.2927	upregulated
0h vs 24h	GRMZM2G031317	1.43003	85.1215	13.6798	6.85858	4.71536	upregulated
0h vs 24h	GRMZM2G031261	0.64531	28.6822	13.508	6.66193	3.38833	upregulated
0h vs 24h	GRMZM2G031033	18.0594	0.12104	0	0	0	downregulated
0h vs 24h	GRMZM2G050730	5.24366	68.8479	40.464	27.0907	22.4738	upregulated
0h vs 24h	GRMZM2G159119	2.44902	0.0465532	0	0.01901	0.377937	downregulated
0h vs 24h	GRMZM2G016370	3.53901	0.144181	0.108134	0.0393196	0	downregulated
0h vs 24h	GRMZM2G044394	0.0240437	0.28716	0.147123	0.0918005	0.27025	upregulated
0h vs 24h	GRMZM2G148404	4.92073	0.463013	0.467728	0.382563	0.146256	downregulated
0h vs 24h	GRMZM2G163998	1.40111	16.4138	12.1428	11.9916	13.9133	upregulated
0h vs 24h	GRMZM2G048175	85.7447	4.34869	5.99192	5.72488	3.04786	downregulated
0h vs 24h	GRMZM2G437435	1.18587	0.0216046	0	0	0	downregulated
0h vs 24h	GRMZM2G088689	17.9184	157.876	62.4962	48.2345	29.2136	upregulated
0h vs 24h	GRMZM2G091891	0.06383	2.39741	0.87734	0.683283	0.869241	upregulated
0h vs 24h	GRMZM2G047889	0.255105	0.0230142	0.0451925	0.0676941	0.0360293	downregulated
0h vs 24h	GRMZM2G169240	0.0878005	38.6029	90.7728	135.395	90.0075	upregulated
0h vs 24h	GRMZM2G106177	0.107859	2.3719	10.0014	12.0282	10.1282	upregulated
0h vs 24h	GRMZM2G036427	2.29235	23.3311	30.6687	26.9502	25.9341	upregulated
0h vs 24h	GRMZM2G176472	0.0781369	6.56536	2.75533	1.80089	1.47206	upregulated
0h vs 24h	GRMZM2G300965	61.3306	5.93776	8.14351	6.65247	7.3815	downregulated
0h vs 24h	GRMZM2G073860	1.76078	66.7052	39.5795	39.2634	31.1186	upregulated
0h vs 24h	GRMZM2G420407	0.281502	5.33067	2.23724	1.32817	2.58057	upregulated
0h vs 24h	GRMZM2G420448	3.50098e-31	3.47008	0.685932	1.76616	1.0364	upregulated
0h vs 24h	GRMZM2G073908	0.232882	0.0239221	0	0	0	downregulated
0h vs 24h	GRMZM2G700208	1.92521	283.068	290.162	237.56	76.3025	upregulated
0h vs 24h	GRMZM2G016890	1.27931	40.948	31.3971	35.3228	72.0568	upregulated
0h vs 24h	GRMZM2G128876	0.070785	21.9767	13.5486	8.15185	10.8971	upregulated
0h vs 24h	GRMZM2G357034	0.282743	0.020904	0.0091734	0	0	downregulated
0h vs 24h	GRMZM2G371345	0.293173	0.00282418	0.157164	0.192144	0.341107	downregulated
0h vs 24h	GRMZM2G145909	0.725803	0.0394936	0.0826614	0.271457	0.370741	downregulated
0h vs 24h	GRMZM2G127087	0.151533	6.71279	80.8782	125.861	42.6764	upregulated
0h vs 24h	GRMZM2G368861	1.24476	73.0976	97.0451	129.444	63.6442	upregulated
0h vs 24h	GRMZM2G368890	1.20381	82.9567	157.668	177.905	90.0526	upregulated
0h vs 24h	GRMZM2G063566	0.082014	2.24955	2.39442	5.40013	6.34099	upregulated
0h vs 24h	GRMZM2G119783	0.745391	0.0467335	0.265813	0.452394	0.6783	downregulated
0h vs 24h	GRMZM2G138997	0.317885	5.35191	2.08543	1.53775	1.1052	upregulated
0h vs 24h	GRMZM2G170958	5.89525	0.529203	0.514051	0.502014	0.551888	downregulated
0h vs 24h	GRMZM2G148316	0.109778	1.18194	1.37046	1.22132	1.62876	upregulated
0h vs 24h	GRMZM2G465812	10.9922	0.244306	0.907461	3.19353	1.84916	downregulated
0h vs 24h	GRMZM2G113682	0.863616	10.8734	5.18269	4.97612	7.51143	upregulated
0h vs 24h	GRMZM2G110145	6.45749	58.2545	19.2519	13.6317	18.023	upregulated
0h vs 24h	GRMZM2G003715	2.39786	27.751	9.58803	6.86465	5.24127	upregulated
0h vs 24h	GRMZM2G086496	3.01422	28.8138	6.76965	4.81335	3.52025	upregulated
0h vs 24h	GRMZM2G123411	6.08768	0.121527	0	0.0697815	0	downregulated
0h vs 24h	GRMZM2G123410	0.715269	10.2212	4.76598	3.30745	3.19159	upregulated
0h vs 24h	GRMZM2G121137	13.822	0.0407957	0.049578	0.0159867	0	downregulated
0h vs 24h	GRMZM2G425427	0.0771085	3.50373	0.838228	0.495015	1.64053	upregulated
0h vs 24h	GRMZM2G394500	0.215111	5.76307	3.89787	3.57934	1.53181	upregulated
0h vs 24h	GRMZM2G123029	0.521864	7.46389	12.7473	14.5581	16.2214	upregulated
0h vs 24h	GRMZM2G109142	0.052802	1.10239	0.929625	0.537444	0.402295	upregulated
0h vs 24h	GRMZM2G015605	18.9986	270.696	131.446	101.421	108.891	upregulated
0h vs 24h	GRMZM2G062541	0.174527	4.13838	1.79035	0.735648	0.532925	upregulated
0h vs 24h	GRMZM2G097641	0.315024	13.3456	4.27072	3.53988	3.81137	upregulated
0h vs 24h	GRMZM2G017856	8.61839	0.467005	1.55181	1.74887	1.54742	downregulated
0h vs 24h	GRMZM2G063478	4.14334	0.177125	0.355109	0.910122	0.808137	downregulated
0h vs 24h	GRMZM5G833699	52.9838	0.111428	0.0553475	0.0134021	0.0347699	downregulated
0h vs 24h	GRMZM2G066044	5.90252	0.683438	1.8683	2.04373	1.46453	downregulated
0h vs 24h	GRMZM2G068350	0.581846	7.42684	2.46519	1.71355	1.85644	upregulated
0h vs 24h	GRMZM5G897005	0.0724424	3.36188	1.53822	1.73249	1.37752	upregulated
0h vs 24h	GRMZM2G075315	0.758547	396.015	1089.65	961.395	475.3	upregulated
0h vs 24h	GRMZM2G159393	0.710057	13.7858	2.24477	2.17572	1.07626	upregulated
0h vs 24h	GRMZM2G119127	5.79925e-05	0.0234726	0.233584	0.240893	1.47135e-20	upregulated
0h vs 24h	GRMZM2G173040	7.50714	117.995	58.0506	52.9502	35.5096	upregulated
0h vs 24h	GRMZM2G017164	0.142875	4.02309	2.50931	2.68657	2.81387	upregulated
0h vs 24h	GRMZM2G029641	0.243835	2.14879	1.9505	2.57625	3.66961	upregulated
0h vs 24h	GRMZM2G001853	3.49216	50.1845	26.7782	30.4143	32.3221	upregulated
0h vs 24h	GRMZM2G034206	0.227883	2.33505	1.09037	0.232909	0.750611	upregulated
0h vs 24h	GRMZM2G425798	0.587533	8.31467	3.19979	3.30809	5.08281	upregulated
0h vs 24h	GRMZM2G138355	0.0813365	1.64034	1.91303	1.82462	1.43557	upregulated
0h vs 24h	GRMZM2G125923	0.19923	2.46429	1.77781	1.18666	0.242839	upregulated
0h vs 24h	AC217051.3_FG005	0.486787	6.53585	5.80359	8.2313	16.8219	upregulated
0h vs 24h	GRMZM2G047065	0.091226	1.67222	5.27206	11.3179	9.9638	upregulated
0h vs 24h	GRMZM2G027241	0.0545135	0.704142	0.747298	0.709884	0.570105	upregulated
0h vs 24h	GRMZM2G059042	2.44341	21.3566	9.82587	7.92979	5.80884	upregulated
0h vs 24h	GRMZM2G136508	7.61727	81.8004	19.3422	15.5885	12.5358	upregulated
0h vs 24h	GRMZM2G346839	21.819	1.06531	0.194091	0.237511	0	downregulated
0h vs 24h	GRMZM2G080594	0.816762	0.072134	0.247375	0.317396	0.147144	downregulated
0h vs 24h	GRMZM2G062037	7.28197	0.845505	1.58638	2.27928	3.42211	downregulated
0h vs 24h	GRMZM2G470365	6.79303	0.805649	1.10229	1.57338	2.59066	downregulated
0h vs 24h	GRMZM2G005633	3.20484	26.6186	47.7259	74.4601	77.5543	upregulated
0h vs 24h	GRMZM2G007481	0.065687	2.24098	1.08262	1.13377	0.729554	upregulated
0h vs 24h	GRMZM2G175140	0.505548	18.0196	6.74146	6.20758	6.84309	upregulated
0h vs 24h	GRMZM2G005859	106.082	7.19658	4.73611	3.59192	5.5955	downregulated
0h vs 24h	AC206901.3_FG005	0.303415	8.23121	2.81342	2.79761	3.51778	upregulated
0h vs 24h	GRMZM2G306643	41.3988	1.61179	0.777413	0.755834	0.831063	downregulated
0h vs 24h	GRMZM5G854655	0.0762914	2.49698	0.185544	0.164006	0	upregulated
0h vs 24h	GRMZM2G046782	0.149958	1.75542	1.8179	0.844129	0.134087	upregulated
0h vs 24h	GRMZM2G396527	1.03519	17.6823	6.62707	1.92104	0.950501	upregulated
0h vs 24h	GRMZM2G127776	2.09959	58.5227	19.4404	6.72673	4.30913	upregulated
0h vs 24h	GRMZM2G427097	8.09368	130.209	31.9314	31.8994	36.2763	upregulated
0h vs 24h	GRMZM2G018314	0.0394906	0.412752	0.289314	0.607911	1.26531	upregulated
0h vs 24h	GRMZM2G149178	1086.72	129.025	303.19	435.454	408.099	downregulated
0h vs 24h	AC233979.1_FG007	24.7713	1.80727	1.30324	1.92203	1.37503	downregulated
0h vs 24h	GRMZM2G086474	8.33702	0.94582	2.59218	2.73797	2.52016	downregulated
0h vs 24h	GRMZM2G152135	8.47071	193.094	127.996	108.509	96.5221	upregulated
0h vs 24h	GRMZM5G894619	0.634306	9.22853	2.24229	2.08772	1.00113	upregulated
0h vs 24h	GRMZM2G134703	0.199959	2.71781	2.99959	3.83284	3.58424	upregulated
0h vs 24h	GRMZM2G018018	0.29067	8.05992	8.39033	5.7082	5.7044	upregulated
0h vs 24h	GRMZM2G077069	0.0963405	1.20297	0.194568	0.236503	0	upregulated
0h vs 24h	GRMZM2G301485	46.1716	1.00096	1.21564	1.32788	1.76713	downregulated
0h vs 24h	GRMZM2G142832	0.394628	3.96636	1.51585	0.869749	1.33696	upregulated
0h vs 24h	GRMZM5G843302	0.0767649	0.912316	0.191626	0	0.0685025	upregulated
0h vs 24h	GRMZM2G150107	0.152473	4.66942	2.82517	2.50248	2.40586	upregulated
0h vs 24h	GRMZM2G097638	0.0747745	1.73025	0.424339	0.0247424	0.122383	upregulated
0h vs 24h	AC208110.2_FG007	0.253609	4.36362	1.0741	1.04268	2.51043	upregulated
0h vs 24h	GRMZM2G415229	0.285033	3.21887	1.52887	1.34107	1.65936	upregulated
0h vs 24h	GRMZM2G031354	0.157332	3.28653	1.51862	0.701094	0.301882	upregulated
0h vs 24h	GRMZM2G316721	24.8665	2.8287	3.68842	3.71782	4.7353	downregulated
0h vs 24h	GRMZM2G136970	0.363208	207.1	41.3174	9.85657	5.14086	upregulated
0h vs 24h	GRMZM2G427054	122.98	13.3057	37.8471	32.0294	18.7886	downregulated
0h vs 24h	GRMZM2G331770	0.327151	3.51821	3.91521	6.78381	6.47657	upregulated
0h vs 24h	GRMZM2G076602	0.053947	0.581419	0.779124	1.19738	1.25454	upregulated
0h vs 24h	GRMZM2G445616	0.150102	18.7281	10.8994	9.18259	5.13157	upregulated
0h vs 24h	GRMZM2G073465	3.8999	33.1561	25.2	36.1715	47.0558	upregulated
0h vs 24h	GRMZM2G006894	24.164	217.444	80.796	71.7629	48.7535	upregulated
0h vs 24h	GRMZM2G464157	0.576121	6.58347	4.96713	3.98285	3.60208	upregulated
0h vs 24h	GRMZM2G340084	2.3845e-13	1.18841e-10	3.61547e-12	0.0203862	3.68017e-11	upregulated
0h vs 24h	GRMZM2G406119	0.096545	32.6473	18.6862	15.4902	13.9268	upregulated
0h vs 24h	GRMZM2G110908	0.863821	24.9765	18.1386	16.1907	14.1101	upregulated
0h vs 24h	GRMZM2G178025	0.0328399	3.92284	2.56803	2.18271	3.69259	upregulated
0h vs 24h	GRMZM2G172529	0.524633	4.49	2.88426	3.30868	2.99274	upregulated
0h vs 24h	GRMZM2G015136	0.0290547	9.22018	5.26308	3.85948	5.08846	upregulated
0h vs 24h	GRMZM2G040736	0.124621	1.33103	0.812767	0.331179	0	upregulated
0h vs 24h	GRMZM2G078033	6.67558	64.4494	26.419	22.9795	20.2804	upregulated
0h vs 24h	GRMZM2G025536	0.0206892	0.245163	0.165963	0.214019	0.0359739	upregulated
0h vs 24h	GRMZM2G042933	0.544306	18.282	9.19608	8.68848	6.89834	upregulated
0h vs 24h	GRMZM2G039477	1.04659	12.3772	8.03475	7.06944	7.14294	upregulated
0h vs 24h	GRMZM2G334734	0.19817	8.42526	3.84789	4.22972	2.19907	upregulated
0h vs 24h	GRMZM2G076212	0.076777	2.0112	1.9964	2.34417	2.01571	upregulated
0h vs 24h	GRMZM2G059740	0.334499	3.41406	1.90293	1.41083	1.42385	upregulated
0h vs 24h	GRMZM2G039961	0.385517	9.35407	4.9017	2.44006	1.22154	upregulated
0h vs 24h	GRMZM2G086577	6.6868	0.770261	0.947441	0.796393	0.845047	downregulated
0h vs 24h	GRMZM2G032977	0.0897765	1.92712	0.632697	0.827755	0.929874	upregulated
0h vs 24h	GRMZM2G361388	6.55661	0.765074	1.86235	2.89208	3.63991	downregulated
0h vs 24h	GRMZM2G131961	0.0458065	0.589608	0.284228	0.314929	0.360392	upregulated
0h vs 24h	GRMZM2G407146	59.0752	3.01745	5.7686	2.9566	2.98445	downregulated
0h vs 24h	GRMZM2G106511	10.8357	0.512506	0.442842	0.279159	0.487626	downregulated
0h vs 24h	GRMZM2G106445	55.4611	3.74667	4.51575	4.52738	6.70504	downregulated
0h vs 24h	GRMZM2G106413	251.477	27.6707	17.6935	17.9954	24.5973	downregulated
0h vs 24h	GRMZM2G106393	85.5758	8.19993	7.02116	5.50007	5.72134	downregulated
0h vs 24h	GRMZM2G175258	0.0986151	1.93694	1.90575	2.04773	2.10366	upregulated
0h vs 24h	GRMZM2G121070	0.761768	7.24042	4.03966	3.70934	1.25635	upregulated
0h vs 24h	GRMZM2G000044	0.610606	0.0624745	0.212225	0.112164	0	downregulated
0h vs 24h	GRMZM2G084325	3.61861	0.228264	0.131304	0.0459591	0.303548	downregulated
0h vs 24h	GRMZM2G140328	22.6871	1.67705	3.49612	5.62005	4.934	downregulated
0h vs 24h	GRMZM2G072518	0.217859	38.4295	12.0333	6.59705	5.90955	upregulated
0h vs 24h	GRMZM2G392125	2.59594	22.697	10.9082	8.80576	12.8682	upregulated
0h vs 24h	GRMZM2G156365	10.676	0.880154	3.5058	2.55974	1.76988	downregulated
0h vs 24h	GRMZM2G125669	7.62092	116.636	97.5654	92.8329	78.5553	upregulated
0h vs 24h	GRMZM2G176225	0.101662	0.919717	3.34436	5.45661	4.5413	upregulated
0h vs 24h	GRMZM2G035685	0.0223408	0.255694	0.192974	0.0754445	0.15553	upregulated
0h vs 24h	GRMZM2G092128	0.064819	3.31798	3.50335	2.4478	1.17622	upregulated
0h vs 24h	GRMZM2G031904	1.25568	98.186	47.3107	57.404	44.0664	upregulated
0h vs 24h	GRMZM2G024312	3.3056	0.067211	0.332181	0.615114	0.42132	downregulated
0h vs 24h	GRMZM2G014009	3.63245	0.312375	0.483623	0.813815	0.579776	downregulated
0h vs 24h	AC191961.3_FG009	0.0316749	0.277196	0.283849	0.361993	0.366005	upregulated
0h vs 24h	GRMZM2G129450	188.534	10.8489	15.9169	7.5564	10.9588	downregulated
0h vs 24h	AC217385.3_FG009	0.089811	0.810105	0.992565	0.888294	0.87094	upregulated
0h vs 24h	GRMZM2G153378	3.0272	0.271623	0.0997578	0.0963439	0	downregulated
0h vs 24h	GRMZM2G164405	3.17391	95.6212	24.0956	12.7641	8.91775	upregulated
0h vs 24h	GRMZM2G080992	0.431723	6.4202	5.53439	2.49994	1.32116	upregulated
0h vs 24h	GRMZM2G081032	0.957537	0.046758	0.225432	0.335435	0.28032	downregulated
0h vs 24h	GRMZM2G109865	2.12149	22.2207	39.2947	55.1085	66.3632	upregulated
0h vs 24h	GRMZM2G388585	0.181161	5.89968	3.99665	2.57407	1.76414	upregulated
0h vs 24h	GRMZM2G168474	0.346791	3.52042	3.14587	3.16009	3.04183	upregulated
0h vs 24h	GRMZM2G162333	123.89	8.8269	16.3284	18.0001	14.306	downregulated
0h vs 24h	GRMZM2G170520	0.935663	0.057485	0.405057	0.579325	0.365419	downregulated
0h vs 24h	GRMZM2G175816	0.199983	3.87289	1.82855	2.15935	2.27059	upregulated
0h vs 24h	GRMZM2G131982	0.089498	1.25226	1.32157	1.64786	1.46955	upregulated
0h vs 24h	GRMZM2G070863	46.185	4.41761	5.24988	9.27862	9.88955	downregulated
0h vs 24h	GRMZM2G178998	0.113834	3.26136	2.97455	2.97138	1.36594	upregulated
0h vs 24h	GRMZM2G394450	0.030812	13.8851	17.0275	9.53095	5.89508	upregulated
0h vs 24h	GRMZM2G354909	0.60151	296.409	101.249	80.7866	73.2005	upregulated
0h vs 24h	GRMZM2G136486	0.0501765	18.5483	10.7235	10.8912	11.9083	upregulated
0h vs 24h	GRMZM2G078279	4.55936	0.550435	3.5571	5.02416	4.53148	downregulated
0h vs 24h	GRMZM2G177812	6.30826	66.5554	26.2277	21.0977	19.1119	upregulated
0h vs 24h	GRMZM2G108153	5.14621	84.3227	37.7408	43.6705	59.0584	upregulated
0h vs 24h	GRMZM5G808366	0.486317	0.0536975	0.150456	0.0429975	0.0574687	downregulated
0h vs 24h	AC199765.4_FG008	2.38654	68.9805	17.7991	14.2716	15.5293	upregulated
0h vs 24h	GRMZM2G039845	4.24017	61.0299	59.8466	36.6937	20.418	upregulated
0h vs 24h	GRMZM2G433076	0.0215578	2.91167	1.53825	0.788843	0.547464	upregulated
0h vs 24h	GRMZM2G118345	0.510841	111.688	32.0135	18.2572	11.9986	upregulated
0h vs 24h	GRMZM2G702991	1.07485	25.1853	9.85146	8.51759	18.2436	upregulated
0h vs 24h	GRMZM2G147268	1.29945	199.824	34.2527	17.1588	13.2884	upregulated
0h vs 24h	GRMZM2G048295	1.19118	14.6591	5.2455	3.0574	4.17485	upregulated
0h vs 24h	GRMZM2G049541	4.81347	0.0745855	0.772285	0.72937	0.524839	downregulated
0h vs 24h	GRMZM2G018756	10.7758	0.790887	3.60546	6.21753	5.83503	downregulated
0h vs 24h	GRMZM2G342509	12.6364	0.1408	1.43159	1.26181	0.690625	downregulated
0h vs 24h	GRMZM2G051571	0.417425	3.69998	15.827	15.6091	12.7842	upregulated
0h vs 24h	GRMZM2G051898	0.386621	14.7939	21.8487	19.2569	27.0865	upregulated
0h vs 24h	GRMZM2G051943	1.01452	1636.1	2150.28	1676.96	1331.93	upregulated
0h vs 24h	GRMZM2G062673	0.155168	2.44085	0.274328	0.540926	0.971406	upregulated
0h vs 24h	GRMZM2G138770	0.029187	0.758968	0.29795	0.146682	0	upregulated
0h vs 24h	GRMZM2G051984	0.0380564	0.444597	0.851005	0.891643	0.39382	upregulated
0h vs 24h	GRMZM2G102183	23.3917	206.406	57.1487	43.1847	14.2213	upregulated
0h vs 24h	GRMZM2G130230	4.94311	52.8949	83.1892	49.0983	18.8581	upregulated
0h vs 24h	GRMZM2G045117	0.190084	2.45704	3.03459	3.37445	3.15797	upregulated
0h vs 24h	GRMZM2G165633	6.95993	0.371918	1.22155	1.6538	0.331724	downregulated
0h vs 24h	GRMZM2G163494	0.0718115	55.2743	11.1891	6.33038	5.51946	upregulated
0h vs 24h	AC208221.3_FG002	0.561941	24.4427	3.08744	4.53682	7.23537	upregulated
0h vs 24h	GRMZM2G447785	0.0766455	1.82522	0.301366	0.544359	0.589405	upregulated
0h vs 24h	GRMZM2G447691	1.34272	50.6603	44.4694	31.2636	27.5534	upregulated
0h vs 24h	GRMZM2G107199	11.19	0.895626	2.69299	3.76165	3.6658	downregulated
0h vs 24h	GRMZM2G012328	0.0427239	4.99602e-08	0.0982285	1.16084e-09	7.3106e-09	downregulated
0h vs 24h	GRMZM2G315401	0.0454473	7.42429	5.44021	3.75127	1.86938	upregulated
0h vs 24h	GRMZM2G041356	0.0579655	92.1566	39.1033	22.2437	17.6985	upregulated
0h vs 24h	GRMZM2G065073	3.88605	34.1847	25.0458	20.3795	21.0523	upregulated
0h vs 24h	GRMZM2G044322	31.1782	0.370348	0.862936	0.91848	0.172724	downregulated
0h vs 24h	GRMZM2G071996	0.71176	0.070131	0.235515	0.560111	0.314952	downregulated
0h vs 24h	GRMZM5G843141	0.185378	1.6839	0.432667	0.549255	0.625141	upregulated
0h vs 24h	GRMZM2G010338	0.22587	0.0227946	0.0137702	0.0796665	0.196067	downregulated
0h vs 24h	GRMZM2G470882	0.0849685	39.6771	14.4425	10.8089	10.8945	upregulated
0h vs 24h	GRMZM2G015844	0.122901	7.12326	4.07209	3.61008	2.8245	upregulated
0h vs 24h	GRMZM2G126062	0.440711	13.3743	5.48644	5.71612	3.44199	upregulated
0h vs 24h	GRMZM2G151021	0.966875	0.105806	0.165682	0.224958	0	downregulated
0h vs 24h	GRMZM2G157869	0.062162	4.0925	0.34941	0.333423	0.10643	upregulated
0h vs 24h	GRMZM2G044132	0.0509045	1.88091e-12	0.464741	0.131316	0.5205	downregulated
0h vs 24h	GRMZM5G806182	3.42856e-26	0.144292	0.403729	0.111252	1.76439e-05	upregulated
0h vs 24h	GRMZM2G369742	0.177965	2.15691	1.08822	1.04962	0.514761	upregulated
0h vs 24h	GRMZM2G055257	2.63753	0.129242	0.464298	1.07709	0.923593	downregulated
0h vs 24h	GRMZM5G819523	13.5709	1.22894	4.11848	4.07196	3.67581	downregulated
0h vs 24h	GRMZM2G437912	0.741419	58.1709	36.449	14.4483	6.23686	upregulated
0h vs 24h	GRMZM2G091124	0.530442	22.0335	12.4684	6.80391	4.47027	upregulated
0h vs 24h	GRMZM2G093826	2.25786	59.4231	15.7575	16.3796	20.4651	upregulated
0h vs 24h	GRMZM2G014695	0.0473348	0.53322	1.30341	0.994929	1.01117	upregulated
0h vs 24h	GRMZM2G087059	0.474005	56.142	32.7563	32.3029	37.2623	upregulated
0h vs 24h	GRMZM2G111697	0.115861	2.07436	1.20251	1.1526	0.966594	upregulated
0h vs 24h	GRMZM2G108338	0.18998	19.3488	48.5549	61.5268	38.3615	upregulated
0h vs 24h	GRMZM2G096048	3.18193	0.249365	0.797227	2.13047	1.41474	downregulated
0h vs 24h	GRMZM2G010765	7.68278	82.9026	77.7815	57.6168	48.3685	upregulated
0h vs 24h	GRMZM2G157027	0.406214	17.0124	13.0537	15.0329	20.061	upregulated
0h vs 24h	GRMZM2G029211	0.0124986	0.457523	0.508402	0.584113	0.460284	upregulated
0h vs 24h	GRMZM2G000431	2.06529	0.098703	0.50403	0.204008	0.216128	downregulated
0h vs 24h	GRMZM2G112210	2.63332	0.130845	0.421758	0.4415	0.559464	downregulated
0h vs 24h	GRMZM2G083935	0.240156	3.29675	4.55292	3.58849	1.44337	upregulated
0h vs 24h	GRMZM2G038916	8.12868e-08	0.391361	0	1.14709e-07	0	upregulated
0h vs 24h	AC200178.2_FG002	0.264505	0.0211759	0	0.345836	0	downregulated
0h vs 24h	GRMZM2G334336	6.52637	144.017	55.8543	44.1991	33.3265	upregulated
0h vs 24h	GRMZM2G045809	1.4366	25.1597	373.234	412.112	251.27	upregulated
0h vs 24h	GRMZM2G036708	0.323408	12.3524	8.05027	7.8918	9.59308	upregulated
0h vs 24h	GRMZM2G392106	0.132028	2.26714	1.5528	1.21023	0.769086	upregulated
0h vs 24h	GRMZM2G010356	0.111819	2.0521	2.80043	1.69286	1.13773	upregulated
0h vs 24h	GRMZM2G076343	0.242435	40.7426	7.48615	3.58546	1.86543	upregulated
0h vs 24h	GRMZM2G159977	0.895442	0.106496	0.145249	0.227282	0	downregulated
0h vs 24h	GRMZM2G041493	0.171948	2.92212	2.17736	1.02941	1.37563	upregulated
0h vs 24h	GRMZM2G082434	0.056058	11.7068	8.83344	5.58335	2.94319	upregulated
0h vs 24h	GRMZM2G152739	0.838812	14.7134	6.01739	5.02191	3.64627	upregulated
0h vs 24h	GRMZM2G025205	0.120042	4.98235	19.3242	20.2562	59.2823	upregulated
0h vs 24h	GRMZM2G164064	0.050228	1.07354	4.16714	4.98838	16.6311	upregulated
0h vs 24h	GRMZM2G118800	0.749208	25.2784	37.9797	35.9917	24.138	upregulated
0h vs 24h	GRMZM2G128268	4.2695	43.4997	24.6042	18.7914	16.815	upregulated
0h vs 24h	GRMZM2G115451	2.8795	106.028	40.4809	26.3489	20.2985	upregulated
0h vs 24h	GRMZM2G035599	0.306075	6.97714	2.30574	1.69524	1.62773	upregulated
0h vs 24h	GRMZM2G152516	2.23994	0.173546	0.272537	0.290457	0.149163	downregulated
0h vs 24h	GRMZM2G365815	3.32715e-17	0.0665635	0.049267	0.065678	0	upregulated
0h vs 24h	GRMZM2G115658	8.68931	108.671	84.951	75.5074	65.63	upregulated
0h vs 24h	GRMZM2G018436	0.100421	1.03691	2.62336	1.86953	1.87588	upregulated
0h vs 24h	GRMZM2G460138	0.272516	10.5242	1.82857	1.76829	0.474645	upregulated
0h vs 24h	GRMZM2G094589	1.17311	17.4792	11.0969	7.20031	5.61243	upregulated
0h vs 24h	GRMZM2G353024	0.100991	6.32857	1.229	0.80905	1.10716	upregulated
0h vs 24h	GRMZM5G863076	0.0872595	1.55698	1.13043	0.448034	0	upregulated
0h vs 24h	GRMZM2G175576	0.0470014	0.537153	0.444609	0.704074	0.782004	upregulated
0h vs 24h	GRMZM5G876616	2.11886	28.881	12.8334	13.2069	13.5052	upregulated
0h vs 24h	GRMZM2G304548	1.51188	0.168212	0.0159688	0.0100314	0	downregulated
0h vs 24h	GRMZM2G087955	1.25668	16.8672	18.0197	16.3651	15.1376	upregulated
0h vs 24h	GRMZM2G055883	0.563508	14.4021	7.50976	5.47532	3.55919	upregulated
0h vs 24h	GRMZM2G095576	1.56651	17.5353	3.3251	3.59989	3.27792	upregulated
0h vs 24h	GRMZM2G104999	3.28283	64.9383	39.5495	33.0038	28.7708	upregulated
0h vs 24h	GRMZM2G352855	3.68947	52.4939	21.3499	14.9547	11.2293	upregulated
0h vs 24h	GRMZM2G100475	0.0296697	0.659096	0.549141	0.695832	0.887923	upregulated
0h vs 24h	GRMZM2G140078	0.0358525	2.70106	1.6685	1.79638	1.54557	upregulated
0h vs 24h	GRMZM2G340935	0.382361	0.0410763	0.0772721	0.0732266	0.131552	downregulated
0h vs 24h	GRMZM2G039525	0.657358	0.064697	0	0.263661	0.266037	downregulated
0h vs 24h	GRMZM2G475536	0.0476034	0.414213	1.07279	0.422972	0.0910872	upregulated
0h vs 24h	GRMZM2G330049	5.65879	0.0406957	0.050994	0.066036	0.336539	downregulated
0h vs 24h	GRMZM2G341499	0.0339195	1.71397	0.845166	0.459197	0.112907	upregulated
0h vs 24h	GRMZM2G057779	0.0379357	0.757486	0.334823	0.0268244	0	upregulated
0h vs 24h	GRMZM2G005954	0.315963	64.2609	29.606	22.5641	17.529	upregulated
0h vs 24h	GRMZM2G134502	0.0933256	2.69339	1.56379	1.61668	2.31528	upregulated
0h vs 24h	GRMZM2G501652	1.15971	0.0935295	0	0	0	downregulated
0h vs 24h	GRMZM2G002131	1.00203	36.641	15.8252	13.6415	12.0406	upregulated
0h vs 24h	GRMZM2G405559	0.140605	1.58772	0.759675	1.83238	2.05028	upregulated
0h vs 24h	GRMZM2G389285	0.170138	1.75528	1.01613	2.47304	1.35808	upregulated
0h vs 24h	GRMZM2G015666	13.2394	0.583596	2.08153	2.41547	1.93872	downregulated
0h vs 24h	GRMZM2G015409	0.903967	8.66669	3.52474	3.13896	2.8283	upregulated
0h vs 24h	AC233861.1_FG001	3.91853	0.158544	0.0882045	0.164259	0.0997076	downregulated
0h vs 24h	GRMZM2G134332	1.55042	0.0662315	0.191546	0.341875	0.404511	downregulated
0h vs 24h	GRMZM2G318220	0.286786	3.23294	2.34278	1.80986	1.70206	upregulated
0h vs 24h	GRMZM2G479586	3.30922	0.352494	0.355428	1.26395	1.5339	downregulated
0h vs 24h	GRMZM2G179049	0.0984765	1.64333	2.12976	2.76875	3.49469	upregulated
0h vs 24h	GRMZM2G034471	10.216	0.528193	1.20635	0.887337	0.632117	downregulated
0h vs 24h	GRMZM2G172826	0.0998935	2.86928	5.86106	4.78829	3.67714	upregulated
0h vs 24h	GRMZM2G113618	0.347914	3.11896	2.76891	2.81709	2.53105	upregulated
0h vs 24h	GRMZM2G063533	0.241838	4.10612	5.39202	4.84059	2.2555	upregulated
0h vs 24h	GRMZM2G108991	9.87571	0.46278	1.06536	1.21101	0.217666	downregulated
0h vs 24h	GRMZM2G409722	237.618	20.3007	8.87052	6.68392	6.88645	downregulated
0h vs 24h	GRMZM2G512469	0.252412	2.58582	2.81181	1.16564	0.78188	upregulated
0h vs 24h	GRMZM5G868679	1.28723	20.2254	16.473	14.8036	10.8774	upregulated
0h vs 24h	GRMZM5G834303	0.0530625	16.2878	4.95917	3.26951	4.89023	upregulated
0h vs 24h	GRMZM2G113794	0.614106	0.0497349	0.583826	0.669177	0.294238	downregulated
0h vs 24h	GRMZM2G301738	0.024011	7.09828	3.25726	2.60169	2.31569	upregulated
0h vs 24h	GRMZM2G470075	9.60958	488.256	95.7963	47.5406	29.9575	upregulated
0h vs 24h	GRMZM2G131286	4.71899	0.480616	0.451316	0.494091	0.256512	downregulated
0h vs 24h	GRMZM2G175874	0.163208	1.62879	1.2671	1.42148	1.41553	upregulated
0h vs 24h	GRMZM2G087662	0.494378	39.3068	15.2633	13.0775	9.34311	upregulated
0h vs 24h	GRMZM2G414995	6.64132	0.4539	1.90744	1.31911	0.852755	downregulated
0h vs 24h	GRMZM2G099239	0.708311	0.082686	0.258516	0.357846	0	downregulated
0h vs 24h	GRMZM2G062156	0.0444421	2.45201	1.39259	1.43908	1.7926	upregulated
0h vs 24h	GRMZM2G019060	0.0421887	1.53068	0.83496	0.346329	0.748819	upregulated
0h vs 24h	GRMZM2G077845	22.5635	0.315682	1.72067	2.3444	2.35182	downregulated
0h vs 24h	GRMZM2G427807	0.075197	1.56719	0.869271	1.04559	0.753048	upregulated
0h vs 24h	GRMZM2G564586	0.0824471	5.16775	4.16418	3.73147	4.27475	upregulated
0h vs 24h	GRMZM2G101769	4.06457	47.8791	21.3559	18.7593	15.9335	upregulated
0h vs 24h	GRMZM2G056467	0.198165	1.91484	0.998242	0.924434	1.14741	upregulated
0h vs 24h	GRMZM2G075002	0.296524	2.46971	1.4729	2.54631	2.28721	upregulated
0h vs 24h	GRMZM2G354013	0.0123216	0.817577	0.673919	0.727822	0.982769	upregulated
0h vs 24h	GRMZM2G123212	318.25	0.898221	0.613785	0.777902	1.54624	downregulated
0h vs 24h	GRMZM2G316136	0.0148934	0.433422	0.380896	0.286013	0.382575	upregulated
0h vs 24h	GRMZM2G031125	0.0723775	1.42597	1.84691	2.41441	1.76945	upregulated
0h vs 24h	GRMZM2G003409	6.29224	0.514131	0.304642	0.774026	0.909909	downregulated
0h vs 24h	GRMZM2G169681	0.626297	9.12354	4.43239	4.71837	5.22202	upregulated
0h vs 24h	GRMZM2G125196	0.282028	124.338	156.498	75.9879	16.0378	upregulated
0h vs 24h	GRMZM2G410567	0.0574145	0.540597	0.260217	1.21766	0.998298	upregulated
0h vs 24h	GRMZM2G166776	18.0744	0.426443	0.890279	1.01369	2.37803	downregulated
0h vs 24h	GRMZM2G107931	2.84458	0.10219	0.156016	0	0	downregulated
0h vs 24h	GRMZM2G066546	5.87686	0.145244	0	0	0	downregulated
0h vs 24h	GRMZM2G082785	11.1657	0.522253	0.189085	0	0.317294	downregulated
0h vs 24h	GRMZM2G372068	0.218521	4.7417	0.473188	0.518868	0.600054	upregulated
0h vs 24h	GRMZM2G081377	0.088083	1.02164	0.559952	0.469166	0.426138	upregulated
0h vs 24h	GRMZM2G152258	0.0610305	19.0745	7.26032	9.36791	7.68443	upregulated
0h vs 24h	GRMZM2G070304	0.0408807	9.21256	0.923471	0.120533	0	upregulated
0h vs 24h	GRMZM2G156127	1.04068	0.101154	0	0.325871	0	downregulated
0h vs 24h	AC148152.3_FG005	0.983351	0.112525	0.361099	0.796385	1.82693	downregulated
0h vs 24h	GRMZM2G429188	0.91258	0.045477	0.0411448	0.0358847	0	downregulated
0h vs 24h	AC217293.3_FG005	1.33832	0.138871	0.346675	0.720557	1.2021	downregulated
0h vs 24h	GRMZM2G053206	0.243794	137.115	136.857	151.937	166.385	upregulated
0h vs 24h	GRMZM5G843555	82.971	1.8039	6.26239	4.57313	6.17203	downregulated
0h vs 24h	GRMZM2G135013	0.109251	3.87108	1.57019	1.22191	1.70375	upregulated
0h vs 24h	GRMZM2G018992	3.78978	0.387407	0.38304	0.767431	0.408295	downregulated
0h vs 24h	GRMZM2G176394	0.597099	6.84037	3.92702	2.78836	3.55981	upregulated
0h vs 24h	GRMZM2G037614	14.7152	126.947	45.787	42.8808	33.8332	upregulated
0h vs 24h	AC207888.3_FG009	0.0300676	1.3151	0.47562	0.176759	0.46832	upregulated
0h vs 24h	GRMZM2G324544	0.837524	6.02495e-06	2.88273e-08	1.42898e-07	9.93337e-09	downregulated
0h vs 24h	GRMZM2G350357	0.0375685	2.707e-11	6.83982e-09	1.87286e-15	3.75073e-14	downregulated
0h vs 24h	GRMZM2G016236	0.534789	4.79387	2.11387	1.85078	1.20981	upregulated
0h vs 24h	GRMZM5G871347	1.22031	13.9439	5.83816	4.29205	4.07614	upregulated
0h vs 24h	GRMZM2G083749	0.642505	0.043901	0.0672374	0.248616	0.400423	downregulated
0h vs 24h	GRMZM2G114044	0.131261	1.10909	0.802171	0.783717	1.06054	upregulated
0h vs 24h	GRMZM2G085705	14.8009	0.776866	0.86363	0.0461268	0.943082	downregulated
0h vs 24h	GRMZM2G055404	0.62587	11.2807	10.4394	7.08563	7.74948	upregulated
0h vs 24h	GRMZM2G143235	3.51565	61.3481	40.9975	39.4844	30.7375	upregulated
0h vs 24h	GRMZM2G397755	0.113927	1.18578	0.458987	0.642894	0.481195	upregulated
0h vs 24h	GRMZM2G168704	1.61604	0.167715	0.162173	0.459596	0.335573	downregulated
0h vs 24h	GRMZM2G132069	13.6309	1.10236	1.27288	1.24632	0.927971	downregulated
0h vs 24h	GRMZM2G167164	1.25845	22.0634	8.01072	6.9269	7.08387	upregulated
0h vs 24h	GRMZM2G475984	0.125001	1.80193	0.325067	0.362607	0.415551	upregulated
0h vs 24h	GRMZM2G108898	8.21588	0.43628	0.419817	0.163706	0.863491	downregulated
0h vs 24h	GRMZM2G083797	0.0230802	0.637622	0.723917	0.554551	0.52544	upregulated
0h vs 24h	GRMZM2G083810	443.438	0.945731	1.26968	1.36843	1.47388	downregulated
0h vs 24h	GRMZM2G178209	0.429993	30.9847	11.0117	5.92792	3.45845	upregulated
0h vs 24h	GRMZM2G479038	0.255928	4.91634	1.39567	0.879934	1.37599	upregulated
0h vs 24h	GRMZM2G368865	0.19224	0.0127576	0.0624917	0.0415751	0	downregulated
0h vs 24h	GRMZM2G088443	0.191917	27.4408	13.6672	7.85861	3.03456	upregulated
0h vs 24h	GRMZM2G401581	59.7602	6.87216	21.1934	23.4099	19.8451	downregulated
0h vs 24h	GRMZM2G065471	0.404375	22.56	10.4555	6.47576	3.2297	upregulated
0h vs 24h	AC190933.3_FG004	17.7562	0.62344	0.588363	0.411229	2.49113	downregulated
0h vs 24h	GRMZM2G384090	0.121898	1.14688e-09	0.104525	0.0936406	4.22692e-11	downregulated
0h vs 24h	GRMZM2G437100	28.1223	0.33222	0.382162	0.705825	1.11796	downregulated
0h vs 24h	GRMZM2G422240	11.458	0.26157	0.115589	0.745241	0	downregulated
0h vs 24h	GRMZM2G413897	0.128638	2.79033	0.765779	0.492329	0.419053	upregulated
0h vs 24h	GRMZM2G071664	1.89755	0.176368	0.0612508	0.0789437	0.0589754	downregulated
0h vs 24h	GRMZM2G126749	0.181654	18.9838	8.06612	4.0214	4.89845	upregulated
0h vs 24h	GRMZM2G041352	0.229386	3.21165	3.80511	4.3552	5.38574	upregulated
0h vs 24h	GRMZM2G011523	6.47344	1952.68	1191.2	825.806	451.695	upregulated
0h vs 24h	GRMZM2G476699	0.285248	3.09525	1.3226	0.819763	0.467151	upregulated
0h vs 24h	GRMZM2G090584	0.613452	10.1983	5.14696	3.90934	3.21215	upregulated
0h vs 24h	GRMZM2G104829	0.155466	30.8882	12.2633	12.6002	10.1922	upregulated
0h vs 24h	AC226235.2_FG001	1.6706	0.097678	2.03504	1.91223	3.16619	downregulated
0h vs 24h	GRMZM2G083150	0.085857	0.860389	0.501644	1.44923	0.497026	upregulated
0h vs 24h	GRMZM2G178875	1.56547	97.3531	95.4102	79.1889	53.9994	upregulated
0h vs 24h	GRMZM2G108847	0.364976	179.125	175.224	127.072	57.6879	upregulated
0h vs 24h	GRMZM2G063156	0.124704	1.15694	0.378301	1.04869	0.487602	upregulated
0h vs 24h	GRMZM2G083239	0.217657	2.01036	1.48555	1.898	2.71647	upregulated
0h vs 24h	GRMZM2G301642	0.0948044	1.60881	0.552287	0.689368	1.1312	upregulated
0h vs 24h	GRMZM2G161310	0.0900628	5.70863	2.54396	0.93552	0.721663	upregulated
0h vs 24h	GRMZM2G160136	0.102691	2.50998	1.86458	1.32825	1.50052	upregulated
0h vs 24h	GRMZM2G074742	2.01768	46.0092	80.7007	102.09	97.691	upregulated
0h vs 24h	GRMZM2G065230	0.927949	11.7063	16.0422	10.4182	7.50217	upregulated
0h vs 24h	GRMZM2G454056	0.555517	6.70606	2.14667	1.83919	1.22967	upregulated
0h vs 24h	GRMZM2G119864	0.051605	34.5746	0.578803	0.406021	0.299819	upregulated
0h vs 24h	GRMZM2G169382	26.3457	2.16994	2.94625	3.35176	2.91847	downregulated
0h vs 24h	GRMZM2G033644	14.0122	132.636	46.4297	49.5072	29.9371	upregulated
0h vs 24h	GRMZM5G818655	19.2131	0.411007	0.398999	0.257503	0.609046	downregulated
0h vs 24h	AC199526.5_FG002	44.4044	741.869	422.962	316.738	225.411	upregulated
0h vs 24h	GRMZM2G107228	0.687663	343.751	365.732	202.719	92.108	upregulated
0h vs 24h	GRMZM2G126975	0.036242	3.68133	2.96133	1.8617	1.25485	upregulated
0h vs 24h	GRMZM2G164542	0.0814415	5.67733	4.06753	2.61809	2.35122	upregulated
0h vs 24h	GRMZM2G025222	16.953	0.097284	0.879019	0.271133	0	downregulated
0h vs 24h	GRMZM2G587231	0.673656	5.6041	0.996955	1.05795	1.47556	upregulated
0h vs 24h	GRMZM2G154048	7.52867	0.579103	0.899725	0.620545	0.4554	downregulated
0h vs 24h	GRMZM2G086835	0.342728	3.58732	2.3734	2.27032	2.54129	upregulated
0h vs 24h	GRMZM2G061655	0.102537	1.50815	1.74966	1.68714	3.1673	upregulated
0h vs 24h	GRMZM2G400223	15.2921	1.76863	3.41053	4.66819	4.82934	downregulated
0h vs 24h	GRMZM2G391794	1.30593	16.68	5.21556	5.0435	4.24026	upregulated
0h vs 24h	GRMZM2G426467	0.0452142	0.580543	0.939791	1.58677	2.36206	upregulated
0h vs 24h	GRMZM2G395853	0.33324	0.0416361	0.101624	0.268167	0.130607	downregulated
0h vs 24h	GRMZM5G837123	16.9292	1.44712	2.6273	2.22881	4.54367	downregulated
0h vs 24h	GRMZM2G461566	0.781523	0.0434344	0	0.121372	0	downregulated
0h vs 24h	GRMZM2G156813	0.0472989	1.93287	0.7035	0.744552	0.831304	upregulated
0h vs 24h	AC214360.3_FG001	0.152055	89.5566	78.7697	63.8833	49.1412	upregulated
0h vs 24h	GRMZM2G157825	1.92203	0.117922	0.285031	0.638416	0.343692	downregulated
0h vs 24h	GRMZM5G800764	1.03476	0.0306275	0.434381	0.370132	0.281459	downregulated
0h vs 24h	GRMZM2G162945	1.84615	0.163814	0.758641	0.556426	0	downregulated
0h vs 24h	GRMZM2G066602	0.651453	6.06112	10.5444	9.42067	8.35641	upregulated
0h vs 24h	GRMZM2G139786	8.50555	104.548	23.6608	16.0427	18.872	upregulated
0h vs 24h	GRMZM2G046061	1.15293	11.3895	7.31822	5.12326	4.05558	upregulated
0h vs 24h	GRMZM2G021378	0.992935	10.2464	5.29232	4.44449	3.68627	upregulated
0h vs 24h	GRMZM2G025528	0.36065	16.1517	14.6923	14.3474	14.8795	upregulated
0h vs 24h	GRMZM2G118241	0.037332	0.709681	3.46916	5.65193	1.88807	upregulated
0h vs 24h	GRMZM2G019090	7.04752	121.537	206.88	175.171	105.788	upregulated
0h vs 24h	GRMZM2G427713	0.0466123	0.680964	0.519047	0.347131	0.266641	upregulated
0h vs 24h	GRMZM2G163507	0.0806189	0.927329	1.27274	1.15343	1.41621	upregulated
0h vs 24h	GRMZM2G087413	20.3914	0.445709	0.226722	0.0323399	0	downregulated
0h vs 24h	GRMZM2G174769	0.0560512	0.618937	0.562231	0.158367	0.0506827	upregulated
0h vs 24h	GRMZM2G164502	0.157116	1.99154	1.33296	1.35332	1.06297	upregulated
0h vs 24h	GRMZM2G122431	1.46185	14.5277	20.6067	19.7982	17.2664	upregulated
0h vs 24h	GRMZM2G061305	2.39173	0.135922	1.98699	4.83108	2.61356	downregulated
0h vs 24h	GRMZM2G174274	2.07068e-174	3.61794e-223	9.4731e-117	2.39767e-05	9.45438e-89	downregulated
0h vs 24h	GRMZM2G174249	0.469118	4.70641	6.20922	5.75402	5.77411	upregulated
0h vs 24h	GRMZM2G071433	0.0941815	4.89013	1.83694	0.139973	0	upregulated
0h vs 24h	GRMZM2G309479	0.381564	6.0232e-07	2.19976e-10	0.05898	0	downregulated
0h vs 24h	GRMZM2G103342	0.0402711	24.2107	7.50308	1.27037	1.49694	upregulated
0h vs 24h	GRMZM2G102056	0.097581	1.92424	0.794431	0.945224	0.378605	upregulated
0h vs 24h	GRMZM2G057506	0.149604	4.28139	0.973434	0.049681	0	upregulated
0h vs 24h	GRMZM2G428168	15.6122	151.54	198.387	219.316	194.535	upregulated
0h vs 24h	GRMZM2G052571	0.123637	1.51447	2.41923	0.97141	0.993874	upregulated
0h vs 24h	GRMZM2G028556	31.3726	1006.39	849.783	509.664	311.238	upregulated
0h vs 24h	GRMZM2G116554	0.485393	25.8716	26.9312	24.6125	21.3628	upregulated
0h vs 24h	GRMZM2G158625	0.174158	73.9603	34.9851	25.2512	23.4179	upregulated
0h vs 24h	GRMZM2G126367	0.093313	3.52782	1.13397	0.453823	0.357493	upregulated
0h vs 24h	GRMZM2G126371	0.232988	2.83125	2.12532	1.76892	1.5602	upregulated
0h vs 24h	GRMZM2G091445	16.6946	0.121207	0.111432	0	0	downregulated
0h vs 24h	GRMZM2G084779	0.209769	63.1668	45.5726	34.5757	19.1991	upregulated
0h vs 24h	GRMZM2G126285	0.392477	13.1368	5.83428	4.25221	3.27719	upregulated
0h vs 24h	GRMZM2G089952	0.054612	11.4922	28.9101	30.9768	24.2676	upregulated
0h vs 24h	GRMZM2G142315	0.355773	21.4374	14.6776	11.762	10.1284	upregulated
0h vs 24h	GRMZM5G898668	0.103413	7.02507	2.55744	1.61368	2.09481	upregulated
0h vs 24h	GRMZM5G878561	0.315766	6.58423	5.78334	4.98679	5.21414	upregulated
0h vs 24h	GRMZM2G133483	1.0072e-05	0.299433	0.202785	0.149506	0.771035	upregulated
0h vs 24h	GRMZM2G038512	0.288228	4.69346	3.04163	2.18929	1.09136	upregulated
0h vs 24h	GRMZM2G447447	12.3395	1.08127	2.06925	3.72417	3.02655	downregulated
0h vs 24h	AC234165.1_FG002	0.154203	2.28357	0.119401	0.359312	0.295352	upregulated
0h vs 24h	GRMZM2G004161	7.57635	60.8618	55.4876	56.1099	39.3919	upregulated
0h vs 24h	GRMZM2G177227	1.03755	8.62399	3.43955	3.58801	4.02175	upregulated
0h vs 24h	GRMZM2G411956	0.189337	2.80828	1.8847	1.7384	1.99431	upregulated
0h vs 24h	GRMZM5G882078	0.331592	2.72989	2.08892	4.07221	5.0401	upregulated
0h vs 24h	GRMZM5G830545	2.65125	0.165762	0.218205	0.335277	0.457288	downregulated
0h vs 24h	GRMZM2G150859	0.294691	3.10441	6.56162	14.7935	23.3919	upregulated
0h vs 24h	GRMZM2G160838	0.109396	1.44595	0.943565	0.147165	0	upregulated
0h vs 24h	GRMZM2G400602	1.0903	11.7804	80.6373	57.1748	16.6843	upregulated
0h vs 24h	GRMZM2G149756	0.0750185	5.19032	2.21889	1.59105	2.3137	upregulated
0h vs 24h	GRMZM2G053284	0.143974	2.44175	1.92518	1.25364	0.900846	upregulated
0h vs 24h	GRMZM2G061321	0.125794	1.77224	2.73712	2.7782	2.62819	upregulated
0h vs 24h	GRMZM2G074248	0.098858	1.38028	2.23077	1.26811	0.380538	upregulated
0h vs 24h	GRMZM2G074236	0.089277	1.64182	1.85065	1.67226	1.53395	upregulated
0h vs 24h	GRMZM2G177518	0.116257	2.95681	3.11996	3.6314	4.15646	upregulated
0h vs 24h	GRMZM2G116063	0.0567565	2.16694	1.91152	4.52858	6.27322	upregulated
0h vs 24h	GRMZM2G065557	0.9325	13.5557	4.78146	3.48057	2.18381	upregulated
0h vs 24h	GRMZM2G054807	0.161486	8.28629	3.85025	2.54444	2.13923	upregulated
0h vs 24h	AC209784.3_FG007	399.625	8.39046	3.12731	2.8377	3.02687	downregulated
0h vs 24h	GRMZM5G804618	0.0777745	2.26699	1.88152	0.672598	0.902967	upregulated
0h vs 24h	GRMZM2G148087	0.749548	11.5062	1.89243	1.17163	0.871838	upregulated
0h vs 24h	GRMZM2G092517	0.571442	5.24673	3.72269	4.28993	4.62322	upregulated
0h vs 24h	GRMZM5G852096	4.46538e-07	0.187908	0.273137	0.515455	0.682792	upregulated
0h vs 24h	GRMZM2G157929	3.38465	0.063234	0.0197713	0	0	downregulated
0h vs 24h	AC193379.3_FG001	0.12016	2.27935	1.00055	1.16512	1.49839	upregulated
0h vs 24h	GRMZM2G092474	0.24547	205.951	150.185	84.0177	53.6717	upregulated
0h vs 24h	GRMZM2G069511	0.820862	6.7568	2.45734	1.05494	1.50836	upregulated
0h vs 24h	GRMZM2G004858	0.965394	14.3228	12.5231	14.4374	15.8312	upregulated
0h vs 24h	GRMZM2G402092	0.272342	3.424	3.43538	4.09462	5.52979	upregulated
0h vs 24h	AC233851.1_FG017	0.0520785	1.03176	1.3265	1.58856	2.42516	upregulated
0h vs 24h	GRMZM2G022934	0.335978	7.07129	1.88811	1.43182	1.25315	upregulated
0h vs 24h	GRMZM2G321839	0.411116	21.3434	10.8562	10.3148	8.79266	upregulated
0h vs 24h	GRMZM2G322723	1.53729	16.6273	14.3984	16.3714	12.5503	upregulated
0h vs 24h	GRMZM2G322728	0.690778	12.1059	4.74967	3.21798	4.40226	upregulated
0h vs 24h	GRMZM2G055000	5.63182	0.58296	1.26128	0.811379	0.873808	downregulated
0h vs 24h	GRMZM2G039166	0.068769	5.17432	14.302	15.4076	6.32049	upregulated
0h vs 24h	GRMZM2G304474	0.197096	2.41014	0.102596	0.658244	0.336451	upregulated
0h vs 24h	GRMZM2G152461	0.991115	9.85583	7.66043	6.16068	6.19868	upregulated
0h vs 24h	GRMZM2G156877	0.627653	25.6594	32.8711	33.5279	24.5078	upregulated
0h vs 24h	GRMZM2G033359	0.231968	30.0495	76.6362	94.7742	76.9181	upregulated
0h vs 24h	GRMZM2G310031	1.82505	18.4665	8.017	6.23362	9.03504	upregulated
0h vs 24h	GRMZM2G016435	0.783421	94.8453	9.73352	4.53571	2.73617	upregulated
0h vs 24h	GRMZM2G162305	1.43986	0.155396	0.170189	0.154064	0.156637	downregulated
0h vs 24h	GRMZM2G022679	2.13598	57.5373	32.6807	27.87	26.8919	upregulated
0h vs 24h	GRMZM2G069694	0.472267	12.0643	4.46892	4.76569	6.87278	upregulated
0h vs 24h	GRMZM2G314520	1.43416	11.5858	10.6619	9.35394	13.605	upregulated
0h vs 24h	GRMZM2G010762	0.319275	2.85656	0.787867	0.920003	0	upregulated
0h vs 24h	GRMZM2G045215	0.058953	16.0987	9.98211	8.50768	10.509	upregulated
0h vs 24h	GRMZM2G043521	0.39692	22.4346	38.7247	49.6272	47.1415	upregulated
0h vs 24h	GRMZM2G177929	0.070086	0.573924	1.17562	0.90608	0.721979	upregulated
0h vs 24h	GRMZM2G177883	0.539616	21.6354	9.55809	7.1119	6.23166	upregulated
0h vs 24h	GRMZM2G057067	1.04143	40.0663	21.9738	32.8993	35.1671	upregulated
0h vs 24h	GRMZM5G800586	0.117793	49.8813	17.0438	13.149	10.4411	upregulated
0h vs 24h	GRMZM2G023285	1.6109	0.159627	0.661697	0.813805	1.10126	downregulated
0h vs 24h	GRMZM2G059700	15.494	0.168486	0.526074	0.111892	0.117589	downregulated
0h vs 24h	GRMZM2G478414	0.101315	13.1267	6.67188	3.35258	2.7295	upregulated
0h vs 24h	GRMZM2G159724	3.11187	35.6923	29.3134	31.1563	33.3108	upregulated
0h vs 24h	GRMZM2G167829	0.0605685	1.36821	0.706711	0.224343	0.231003	upregulated
0h vs 24h	GRMZM2G099166	4.04356	0.272528	1.82607	2.69697	2.87346	downregulated
0h vs 24h	GRMZM2G158013	2.7849	0.268645	0.273557	0.28408	0.0405486	downregulated
0h vs 24h	GRMZM2G054115	0.450422	4.02908	3.60165	4.35668	6.90964	upregulated
0h vs 24h	GRMZM2G425249	0.299521	18.728	9.34201	8.28035	6.30106	upregulated
0h vs 24h	GRMZM2G131099	0.245557	87.8204	89.7381	74.042	41.4	upregulated
0h vs 24h	GRMZM2G140409	0.093638	0.889068	0.936877	1.42726	0.729568	upregulated
0h vs 24h	AC186669.3_FG002	0.269203	0.0189203	0.119604	0.0478381	0.157146	downregulated
0h vs 24h	GRMZM2G111666	0.058318	0.913609	0.88851	1.13942	0.469507	upregulated
0h vs 24h	GRMZM2G159935	1.9104e-147	0.107707	0.306643	0.479757	0.303666	upregulated
0h vs 24h	GRMZM5G837754	0.124065	1.17282	1.38533	0.751451	0.67772	upregulated
0h vs 24h	GRMZM2G057283	0.10384	0.885169	0.771421	1.23325	0.10076	upregulated
0h vs 24h	GRMZM5G833207	0.926446	13.0435	10.8224	7.34133	9.64218	upregulated
0h vs 24h	GRMZM5G808836	0.688225	8.48635	7.73531	5.33093	7.03942	upregulated
0h vs 24h	GRMZM2G434541	1.9348	16.6415	10.819	8.91014	4.71259	upregulated
0h vs 24h	GRMZM2G056388	3.73446	36.447	27.3131	17.6481	12.2849	upregulated
0h vs 24h	GRMZM2G447632	0.846316	8.62678	4.72518	4.1413	1.85542	upregulated
0h vs 24h	GRMZM2G448672	0.0712908	3.19985	3.21598	1.72019	1.48058	upregulated
0h vs 24h	GRMZM2G448710	0.0841335	5.61252	4.40243	3.06291	3.52663	upregulated
0h vs 24h	GRMZM5G863146	0.285842	17.3589	7.19799	6.26551	3.45981	upregulated
0h vs 24h	GRMZM2G054663	0.168143	5.63008	4.81163	5.16725	5.17058	upregulated
0h vs 24h	GRMZM2G012233	0.0506845	1.18937	0.709666	0.765092	1.39183	upregulated
0h vs 24h	GRMZM2G423202	0.0241319	6.68895	2.30327	1.77185	1.1456	upregulated
0h vs 24h	GRMZM2G062121	0.103957	11.5697	20.4306	13.4026	5.83841	upregulated
0h vs 24h	AC230013.2_FG002	10.9066	0.152666	0.773662	1.0485	0.625341	downregulated
0h vs 24h	GRMZM2G151763	0.355318	13.5371	6.16064	4.85937	2.27578	upregulated
0h vs 24h	GRMZM2G055585	13.3832	1.61574	4.4029	5.6125	6.10852	downregulated
0h vs 24h	GRMZM2G702204	0.107306	1.91215	3.12629	3.86749	4.8685	upregulated
0h vs 24h	GRMZM2G150952	1.15057	14.6441	83.4001	46.7704	10.851	upregulated
0h vs 24h	GRMZM2G330302	2.95573	38.8636	34.9977	21.2395	9.16857	upregulated
0h vs 24h	AC194056.3_FG008	0.772485	29.8207	12.6233	4.95186	3.98611	upregulated
0h vs 24h	GRMZM2G022311	0.353938	15.4638	4.1483	3.03245	3.57198	upregulated
0h vs 24h	GRMZM2G370193	0.243275	4.28697	2.18473	2.57299	3.9959	upregulated
0h vs 24h	GRMZM2G030080	3.53613e-51	0.0505645	0	0.0468982	0	upregulated
0h vs 24h	GRMZM5G888620	3.56005	51.7781	54.6111	58.9511	52.5188	upregulated
0h vs 24h	GRMZM2G037431	15.0069	0.200103	0.61431	0.538116	0.226934	downregulated
0h vs 24h	GRMZM2G014395	0.634347	7.502	12.0094	8.63011	6.89249	upregulated
0h vs 24h	GRMZM2G022368	0.428143	6.13852	3.83225	2.8117	2.44988	upregulated
0h vs 24h	GRMZM2G097706	10.3623	0.570711	1.00573	1.67145	4.47241	downregulated
0h vs 24h	GRMZM2G458095	0.120261	3.25176	1.19745	0.870783	0.877947	upregulated
0h vs 24h	GRMZM2G071154	3.56271	50.6231	30.3151	28.1376	24.3719	upregulated
0h vs 24h	GRMZM2G364566	0.320216	0.0170597	0.140707	0.116024	0	downregulated
0h vs 24h	GRMZM2G065989	0.284994	1.18905e-06	0.0425545	0	0	downregulated
0h vs 24h	GRMZM5G805389	0.000961925	0.204157	0	0	0	upregulated
0h vs 24h	GRMZM2G467123	0.140291	2.20775e-09	0.0449419	0.0120824	0.067269	downregulated
0h vs 24h	GRMZM2G143608	7.6734	0.21599	0.280559	0.231671	0.29828	downregulated
0h vs 24h	GRMZM2G005834	0.137319	6.41411	1.28774	1.48216	1.38089	upregulated
0h vs 24h	GRMZM5G895672	0.029163	0.340198	0.271116	0.203099	0.0999664	upregulated
0h vs 24h	GRMZM2G164229	0.356166	28.6251	74.0671	129.289	165.476	upregulated
0h vs 24h	GRMZM2G067485	15.9657	0.637853	0.319514	0.269815	0	downregulated
0h vs 24h	GRMZM2G020508	4.71721	73.6574	37.6703	36.49	36.8668	upregulated
0h vs 24h	GRMZM2G006480	2.11486	23.3817	12.6578	10.837	8.50483	upregulated
0h vs 24h	GRMZM2G358827	5.54392	111.647	104.951	134.276	130.151	upregulated
0h vs 24h	GRMZM2G160739	1.90982	0.105426	0	0.069844	0	downregulated
0h vs 24h	GRMZM2G154442	0.0202184	5.8939e-07	0.019183	0.0666375	0	downregulated
0h vs 24h	GRMZM5G866099	3.72056e-08	0.070635	0.046533	5.09185e-07	0	upregulated
0h vs 24h	GRMZM2G154523	1.41336	84.9111	17.4346	6.99204	4.76538	upregulated
0h vs 24h	GRMZM2G053120	1.27036	0.084377	0	0	0	downregulated
0h vs 24h	GRMZM2G059620	4.72715	0.109581	0	0	0	downregulated
0h vs 24h	AC218998.2_FG001	0.125029	1.0062	0.464494	0.223079	0.218166	upregulated
0h vs 24h	GRMZM5G867798	0.215377	3.41421	2.85194	1.8941	2.3067	upregulated
0h vs 24h	GRMZM2G099353	3.02191	0.113248	0	0	0	downregulated
0h vs 24h	GRMZM2G133781	1.01531	50.8683	18.5618	10.0724	6.10725	upregulated
0h vs 24h	GRMZM2G426415	2.23648	18.7266	4.59472	1.8555	0.45539	upregulated
0h vs 24h	GRMZM2G117989	0.408616	289.901	408.995	329.967	223.156	upregulated
0h vs 24h	GRMZM2G117971	0.234606	771.856	1131.86	573.335	237.457	upregulated
0h vs 24h	GRMZM2G097469	0.812813	7.75076	3.08166	2.27682	2.5684	upregulated
0h vs 24h	GRMZM2G358153	0.131564	321.678	134.382	64.5691	36.1258	upregulated
0h vs 24h	GRMZM2G009854	1.69414	0.085903	0	0	0	downregulated
0h vs 24h	GRMZM2G124644	2.07964e-171	3.82324e-260	0	0	0	downregulated
0h vs 24h	GRMZM2G098346	107.769	2.29235	3.59474	4.87798	5.61655	downregulated
0h vs 24h	GRMZM2G091839	0.0477858	3.19323	3.11404	2.59622	1.66926	upregulated
0h vs 24h	GRMZM2G356545	0.347109	6.9234	5.5488	5.91076	5.7074	upregulated
0h vs 24h	GRMZM2G054125	0.162245	7.3507	2.91558	1.92014	0.935635	upregulated
0h vs 24h	GRMZM2G351347	0.082394	1.85841	1.31063	1.09445	1.08278	upregulated
0h vs 24h	GRMZM5G833945	0.0715285	12.0503	5.18008	3.60679	1.21896	upregulated
0h vs 24h	GRMZM2G003970	0.12337	4.95962	4.14428	2.1444	1.68202	upregulated
0h vs 24h	GRMZM2G397687	1.82439	0.088699	0	0	0	downregulated
0h vs 24h	GRMZM2G097135	441.022	1.28693	0.77207	0.519156	0.556943	downregulated
0h vs 24h	GRMZM2G145440	0.239379	56.7409	80.4778	57.9241	34.8226	upregulated
0h vs 24h	GRMZM2G162829	0.134815	7.02506	3.97257	3.93856	3.45765	upregulated
0h vs 24h	GRMZM2G161521	2.88165	280.586	256.518	179.013	78.8846	upregulated
0h vs 24h	GRMZM2G176173	1.67258	0.172327	0.362887	0.509928	0.876023	downregulated
0h vs 24h	GRMZM2G026459	0.753135	68.0192	15.0737	11.5291	11.2725	upregulated
0h vs 24h	GRMZM2G309109	0.18333	0.0124807	0.0190183	0.0599192	0.104815	downregulated
0h vs 24h	GRMZM2G008341	1.88768	0.0474837	0	0.0400927	0	downregulated
0h vs 24h	GRMZM2G008913	1.48578	0.0948555	0	0	0	downregulated
0h vs 24h	AC196475.3_FG004	5.49188	168.046	254.024	200.847	109.928	upregulated
0h vs 24h	GRMZM2G129585	0.31476	2.78858	5.60902	4.30509	3.43502	upregulated
0h vs 24h	GRMZM2G055499	0.543548	0.0387634	0.211399	0.334695	0.24294	downregulated
0h vs 24h	GRMZM2G030831	3.78353	0.189547	0.359803	0.407919	0.227372	downregulated
0h vs 24h	GRMZM2G027472	4.33855	0.244147	0	0	0	downregulated
0h vs 24h	GRMZM2G152655	32.1281	0.417374	0.377109	0.116372	0.591465	downregulated
0h vs 24h	GRMZM2G363540	0.592228	0.0657475	0	0	0	downregulated
0h vs 24h	GRMZM2G162020	5.16237	0.50882	0.958796	1.81793	3.25426	downregulated
0h vs 24h	AC193632.2_FG002	0.168986	8.98533	3.57135	2.32228	1.68286	upregulated
0h vs 24h	GRMZM2G065225	0.982148	0.0773749	0.142381	0.14401	0.0400983	downregulated
0h vs 24h	GRMZM2G017321	1.78505	0.142259	0.28469	1.16894	0.828544	downregulated
0h vs 24h	GRMZM2G047533	0.520038	10.424	0.965689	0.780861	0.605845	upregulated
0h vs 24h	GRMZM2G145579	0.745463	7.98089	5.71396	4.074	2.71011	upregulated
0h vs 24h	GRMZM2G425545	0.307241	3.10858	1.03916	1.4416	1.49338	upregulated
0h vs 24h	GRMZM2G036217	3.06189	31.0177	15.8642	11.9155	9.37047	upregulated
0h vs 24h	GRMZM2G134708	5.71996	274.865	151.956	99.3443	78.4103	upregulated
0h vs 24h	GRMZM2G087259	0.874693	18.0923	32.5771	25.1111	14.2694	upregulated
0h vs 24h	GRMZM2G105954	0.172084	98.5892	76.0719	47.9768	14.3589	upregulated
0h vs 24h	GRMZM2G038108	25.2767	0.614945	1.89528	3.3205	3.84162	downregulated
0h vs 24h	GRMZM2G359986	0.105323	24.3613	8.07477	5.90526	3.77711	upregulated
0h vs 24h	GRMZM2G073079	0.268673	2.25823	0.940567	0.557022	0.408681	upregulated
0h vs 24h	GRMZM2G076348	0.299201	7.59694	2.64649	1.60177	1.16957	upregulated
0h vs 24h	GRMZM2G174732	0.372898	5.46385	4.47467	3.92265	3.45809	upregulated
0h vs 24h	AC205562.3_FG002	2.07696	0.159149	0.538951	0.292844	0.264612	downregulated
0h vs 24h	GRMZM2G080178	0.0461727	3.49399	8.8955	12.5819	9.37619	upregulated
0h vs 24h	GRMZM2G138259	0.093551	4.43928	3.65061	3.01012	2.62945	upregulated
0h vs 24h	GRMZM2G702490	9.52076	108.995	41.1052	39.826	27.8451	upregulated
0h vs 24h	GRMZM2G353734	0.781104	0.0405084	0	0	0.0834263	downregulated
0h vs 24h	GRMZM2G089698	0.547833	13.4146	4.34581	2.36997	1.63796	upregulated
0h vs 24h	GRMZM2G043075	0.430152	4.55757	3.56477	1.62816	1.1846	upregulated
0h vs 24h	GRMZM2G098460	0.397691	9.09644	3.76253	2.06728	0.696928	upregulated
0h vs 24h	GRMZM2G056442	0.00948025	0.1215	0.0891314	0.101334	0.0550187	upregulated
0h vs 24h	GRMZM2G128219	2.23293	75.1193	53.871	39.1977	15.9819	upregulated
0h vs 24h	GRMZM2G104262	0.0432756	0.375168	0.362194	0.480731	0.720954	upregulated
0h vs 24h	GRMZM2G151230	0.203024	38.0729	22.1045	17.3404	11.0528	upregulated
0h vs 24h	GRMZM2G104078	4.62327	0.521524	1.71262	2.7226	3.4724	downregulated
0h vs 24h	GRMZM2G021607	0.12247	1.68151	0.512706	0.691153	0.956511	upregulated
0h vs 24h	GRMZM2G019335	0.739232	6.73254	7.62226	5.92981	5.31649	upregulated
0h vs 24h	GRMZM2G389625	14.1729	0.848478	0.334751	0.583454	0.687264	downregulated
0h vs 24h	GRMZM2G374313	0.50447	4.32815	0.727719	0.614889	0.971337	upregulated
0h vs 24h	GRMZM5G872279	2.83829	0.336824	0.0816758	0.22339	0.273748	downregulated
0h vs 24h	GRMZM2G125529	48.0311	1.93924	1.78952	2.15293	1.84522	downregulated
0h vs 24h	GRMZM2G160541	0.878475	27.6146	23.4537	19.6131	13.5778	upregulated
0h vs 24h	GRMZM2G081582	3.85865	127.471	62.25	34.7332	17.2383	upregulated
0h vs 24h	GRMZM2G161696	0.041864	1.89445	1.57517	1.8341	1.85721	upregulated
0h vs 24h	GRMZM2G078077	0.134039	3.15385	1.01867	1.21981	1.32961	upregulated
0h vs 24h	GRMZM2G111922	0.362194	3.58948	4.70592	4.20671	2.65865	upregulated
0h vs 24h	GRMZM2G157252	37.4695	1.86129	3.64381	5.16029	5.31652	downregulated
0h vs 24h	GRMZM2G065021	0.16244	1.65388	3.2741	4.1319	3.90745	upregulated
0h vs 24h	GRMZM2G495234	0.0461339	0.701767	0.44837	0.372289	0.177964	upregulated
0h vs 24h	GRMZM2G101687	0.144613	1.59166	1.10441	1.14987	0.556657	upregulated
0h vs 24h	GRMZM2G310410	0.0098551	0.94129	0.94078	0.888238	0.942112	upregulated
0h vs 24h	GRMZM2G399112	5.88461	0.188819	1.54997	1.49531	0.764755	downregulated
0h vs 24h	GRMZM2G073359	0.059861	1.51561	0.243481	0.172134	0	upregulated
0h vs 24h	GRMZM2G044627	3.62169	36.7647	41.6882	54.0115	50.1697	upregulated
0h vs 24h	GRMZM2G091044	0.255634	6.92828	2.68206	1.71872	1.25769	upregulated
0h vs 24h	GRMZM2G112456	1.37299	178.45	55.1757	27.9158	21.0068	upregulated
0h vs 24h	GRMZM2G054013	0.105967	1.91468	1.08547	0.228744	0.0957736	upregulated
0h vs 24h	GRMZM2G126505	0.56484	15.5334	11.6097	7.58518	7.13105	upregulated
0h vs 24h	GRMZM2G119311	1.1684	1.34792e-05	1.02766	2.59115	0.000147907	downregulated
0h vs 24h	GRMZM2G061303	1.19341	13.3163	20.9545	16.5168	21.0144	upregulated
0h vs 24h	AC186147.3_FG008	2.47315e-221	4.57491e-127	1.19838e-204	0	0	upregulated
0h vs 24h	GRMZM2G126865	1.99258	26.7325	16.8834	11.0129	11.26	upregulated
0h vs 24h	GRMZM2G105522	1.32904	0.048584	0.119482	0.117005	0	downregulated
0h vs 24h	GRMZM5G807754	1.03101e-21	1.48595e-08	2.80557e-05	6.20441e-08	3.19608e-36	upregulated
0h vs 24h	GRMZM2G122848	0.148343	1.19863	0.671959	0.532568	0.526282	upregulated
0h vs 24h	GRMZM2G161746	0.0825237	0.981154	3.2512	4.88184	11.0235	upregulated
0h vs 24h	GRMZM2G036464	11.3776	102.986	57.7884	35.8825	31.9709	upregulated
0h vs 24h	GRMZM2G017852	6.06835e-26	1.37615	0.169361	0.132381	0.467757	upregulated
0h vs 24h	GRMZM2G118579	1.90987	0.217888	0	0	0.295684	downregulated
0h vs 24h	AC199779.3_FG006	9.6884e-07	2.11517e-05	0.95806	0.0574917	3.77501e-08	upregulated
0h vs 24h	GRMZM2G075499	0.339518	8.70565	5.24033	4.98404	9.98596	upregulated
0h vs 24h	GRMZM2G146234	0.226721	2.12249	2.46089	2.76113	2.91813	upregulated
0h vs 24h	GRMZM2G120964	1.28474	0.128369	0.0195524	0.0255912	0	downregulated
0h vs 24h	GRMZM2G099297	0.240517	47.5673	15.9377	12.2872	12.497	upregulated
0h vs 24h	GRMZM2G043921	18.5051	0.815337	0.081903	0.82374	0.527354	downregulated
0h vs 24h	GRMZM2G181362	7.21957	187.226	59.3896	47.3661	35.286	upregulated
0h vs 24h	GRMZM2G044670	1.31148	0.0888715	0.137437	0.345298	0.250044	downregulated
0h vs 24h	GRMZM2G126765	0.22034	7.13863	11.4375	48.3134	101.494	upregulated
0h vs 24h	GRMZM2G011110	0.061566	5.2203	0.440926	0.290309	0.714407	upregulated
0h vs 24h	GRMZM2G473016	0.0693375	6.5645e-25	0.0497565	2.45734e-67	0	downregulated
0h vs 24h	GRMZM2G079316	18.8282	0.106362	1.28444	0.678965	0.966367	downregulated
0h vs 24h	GRMZM2G015983	0.652173	15.1378	13.6991	13.0902	12.5019	upregulated
0h vs 24h	GRMZM2G035704	0.0483724	1.30116	0.577233	0.418653	0.666069	upregulated
0h vs 24h	GRMZM2G007729	662.407	10.7166	11.172	15.017	16.0339	downregulated
0h vs 24h	GRMZM2G149422	6.6904	92.8692	25.2765	25.3774	28.1428	upregulated
0h vs 24h	GRMZM2G041699	0.05022	25.0042	3.61207	3.66996	4.97993	upregulated
0h vs 24h	GRMZM2G169628	0.123079	5.41644	2.20937	2.00713	2.12664	upregulated
0h vs 24h	GRMZM2G151044	0.970992	0.0419096	0.045962	0.0355563	0	downregulated
0h vs 24h	GRMZM2G579509	0.0935557	1.49245	1.45267	0.955778	1.61527	upregulated
0h vs 24h	GRMZM2G161553	0.0206122	2.75848	2.91289	2.14265	1.13781	upregulated
0h vs 24h	GRMZM2G041959	3.27445	34.0517	13.7828	9.22767	8.32627	upregulated
0h vs 24h	GRMZM2G149184	0.256496	2.34001	3.74156	4.26113	5.21781	upregulated
0h vs 24h	GRMZM2G151516	0.0707915	14.5491	5.40823	3.72377	2.87932	upregulated
0h vs 24h	GRMZM2G336448	6.98177	97.4668	100.127	74.5375	49.0605	upregulated
0h vs 24h	GRMZM2G142777	0.486781	6.71967	2.91317	3.40372	3.08865	upregulated
0h vs 24h	GRMZM2G015709	1.1245	0.127796	0.28097	0.324021	0.664679	downregulated
0h vs 24h	GRMZM2G328742	0.761141	0.0275441	0.387479	1.48592	2.04614	downregulated
0h vs 24h	GRMZM2G441541	4.09539	37.5762	16.0104	11.4924	8.61321	upregulated
0h vs 24h	GRMZM2G332660	9.84373	0.98745	2.93726	2.55648	0.249872	downregulated
0h vs 24h	GRMZM2G098696	10.0553	0.784342	0.954975	0.722768	0.830829	downregulated
0h vs 24h	GRMZM2G147452	0.0697755	0.618759	0.725044	0.514819	0.541848	upregulated
0h vs 24h	GRMZM2G087094	0.645165	12.3226	6.6623	4.24263	2.80791	upregulated
0h vs 24h	GRMZM2G343818	3.7951e-17	6.7159e-110	3.5387e-125	1.73925e-106	0.213374	downregulated
0h vs 24h	GRMZM2G039431	8.80071	0.132504	0.442831	0.41195	0	downregulated
0h vs 24h	GRMZM2G332522	2.90829	25.7331	13.7263	16.1857	11.0723	upregulated
0h vs 24h	GRMZM2G027972	0.421142	3.90892	2.90388	2.26706	1.07002	upregulated
0h vs 24h	GRMZM2G325118	0.381514	27.6397	6.18232	6.64331	1.07635	upregulated
0h vs 24h	GRMZM2G046059	2.03445e-08	3.65474e-12	4.20382e-15	5.06105e-20	1.04762e-06	downregulated
0h vs 24h	GRMZM2G059706	0.562164	12.6624	10.3065	9.96725	3.45806	upregulated
0h vs 24h	GRMZM2G339327	2.05005	0.176837	0.277705	0.603571	0.254596	downregulated
0h vs 24h	GRMZM2G435592	0.602853	18.5887	4.58047	4.88861	6.30852	upregulated
0h vs 24h	GRMZM2G106363	6.03556	0.342927	0.835875	0.729463	1.03836	downregulated
0h vs 24h	GRMZM2G437040	16.171	0.203364	0	0	0	downregulated
0h vs 24h	GRMZM2G138392	10.0221	0.164045	0	0	0	downregulated
0h vs 24h	GRMZM2G071478	0.0443354	3.87453	1.3516	0.836216	0.516586	upregulated
0h vs 24h	GRMZM2G002555	0.0381288	6.13392	1.63168	2.25933	2.97012	upregulated
0h vs 24h	GRMZM2G051541	0.544304	7.71559	8.33021	9.02601	6.44798	upregulated
0h vs 24h	GRMZM2G104783	0.561513	0.055466	0.166581	0.451661	0.295481	downregulated
0h vs 24h	GRMZM2G174598	30.4551	0.595623	2.39718	2.11531	1.03744	downregulated
0h vs 24h	GRMZM2G060896	1.33705	12.6604	6.75686	6.08921	4.78072	upregulated
0h vs 24h	GRMZM2G018707	0.033575	1.09655	0.495603	0.2997	0.196047	upregulated
0h vs 24h	GRMZM2G081666	0.110203	0.0134643	0.209625	0.227164	0.254447	downregulated
0h vs 24h	GRMZM2G156026	0.0867422	1.38524	0.841083	0.94713	1.05499	upregulated
0h vs 24h	GRMZM2G007795	0.103655	3.55621	3.78193	3.6545	2.23431	upregulated
0h vs 24h	GRMZM2G017022	0.0472537	1.15909	0.58835	0.747205	0.366737	upregulated
0h vs 24h	GRMZM2G070508	2.3433	0.077087	0.186834	0.0829909	0	downregulated
0h vs 24h	GRMZM2G168404	0.462394	4.6692	7.24334	5.22947	4.91393	upregulated
0h vs 24h	GRMZM2G318689	2.99622	0.32331	0.130688	0.0634435	0	downregulated
0h vs 24h	GRMZM2G107322	0.191683	4.05555	3.73738	3.27607	1.58557	upregulated
0h vs 24h	GRMZM2G481452	1.65583	22.9382	31.898	30.0309	33.4696	upregulated
0h vs 24h	GRMZM2G010097	6.27575	0.066374	0	0	0	downregulated
0h vs 24h	GRMZM2G580389	0.0315562	2.1956e-46	0.0719327	0.0142687	7.99608e-131	downregulated
0h vs 24h	GRMZM2G166041	0.0406103	0.829989	0	0.0917737	0.239987	upregulated
0h vs 24h	GRMZM2G065451	0.0953241	4.18169e-12	0.383235	0.348928	0.506358	downregulated
0h vs 24h	GRMZM2G139372	0.0525975	1.66481	0.593826	0.34107	0.292108	upregulated
0h vs 24h	GRMZM2G027726	0.252628	5.36828	2.98034	2.14826	2.05104	upregulated
0h vs 24h	GRMZM2G079348	0.0416202	17.4272	3.27685	3.59637	2.40788	upregulated
0h vs 24h	GRMZM2G131087	8.56011	294.202	69.4394	69.6989	41.6664	upregulated
0h vs 24h	AC190636.3_FG005	0.444978	14.4506	4.7619	2.33704	3.44215	upregulated
0h vs 24h	GRMZM2G313481	0.0581745	1.11922	0.306252	0.082179	0.51507	upregulated
0h vs 24h	GRMZM2G381838	1.01005	0.067648	0	0	0	downregulated
0h vs 24h	GRMZM2G326235	0.2083	37.5765	42.1189	52.3456	40.0565	upregulated
0h vs 24h	GRMZM2G123063	0.205522	0.0211951	0.0125667	0.0092889	0.0680635	downregulated
0h vs 24h	GRMZM2G124229	11.2583	103.98	64.1275	39.0747	21.0752	upregulated
0h vs 24h	GRMZM2G027351	0.180529	0.0168975	0.0541475	0.0184089	0.106963	downregulated
0h vs 24h	GRMZM2G432900	0.805545	0.00115642	2.92115e-16	1.60427	4.41008e-30	downregulated
0h vs 24h	AC195340.3_FG004	0.130063	1.12657	0.783983	0.737493	0.796785	upregulated
0h vs 24h	GRMZM2G033098	0.331148	6.48012	1.84243	1.03083	1.16144	upregulated
0h vs 24h	GRMZM2G077034	2.94815	38.6197	39.3771	26.6416	18.3742	upregulated
0h vs 24h	GRMZM2G089673	0.185635	3.03122	1.85655	2.38889	2.85317	upregulated
0h vs 24h	GRMZM5G862540	34.2283	435.255	106.999	96.6577	94.3142	upregulated
0h vs 24h	GRMZM2G130053	0.410606	0.0452763	0.213889	0.138852	0	downregulated
0h vs 24h	GRMZM2G460396	0.00639765	0.846365	0.371349	0.232327	0.285442	upregulated
0h vs 24h	GRMZM2G147809	0.491115	0.0555065	0.0981189	0.230007	0.0626648	downregulated
0h vs 24h	GRMZM2G401040	1.69541e-11	3.39331e-21	0	1.04895e-11	0	downregulated
0h vs 24h	GRMZM2G082343	0.087535	2.52251	0.887599	1.78239	2.69615	upregulated
0h vs 24h	GRMZM2G102711	1.58769	0.0270256	0.0349095	0.0295859	0.0565592	downregulated
0h vs 24h	GRMZM2G111475	76.8117	3.65108	2.91873	4.30563	5.47615	downregulated
0h vs 24h	GRMZM2G122251	0.892216	35.1538	17.0597	12.0583	8.99612	upregulated
0h vs 24h	GRMZM2G129083	0.399813	7.62404	3.1612	3.74607	3.79943	upregulated
0h vs 24h	GRMZM5G838285	0.134567	4.88649	2.85735	2.1663	1.33681	upregulated
0h vs 24h	GRMZM2G152764	19.9663	2.4117	3.20681	3.05624	2.99135	downregulated
0h vs 24h	GRMZM2G074871	0.173267	1.6709	0.33047	0.543197	0.131409	upregulated
0h vs 24h	GRMZM2G124918	0.388785	8.20989	7.10729	7.25619	5.27409	upregulated
0h vs 24h	GRMZM2G156748	0.0628492	0.839758	0.512088	0.400393	0.549373	upregulated
0h vs 24h	GRMZM2G170116	0.0626865	0.608765	0.617331	0.833461	1.09865	upregulated
0h vs 24h	GRMZM2G170128	1.694	71.5533	71.8779	50.5613	58.8546	upregulated
0h vs 24h	GRMZM2G132007	0.723852	0.065387	0.119721	0.340681	0.134777	downregulated
0h vs 24h	GRMZM2G337330	0.61587	7.74351	8.41072	4.03899	4.40038	upregulated
0h vs 24h	AC209332.3_FG011	5.00245e-31	0.0293041	0.025223	0.0501685	1.68087e-42	upregulated
0h vs 24h	GRMZM5G851862	0.724927	52.8661	20.064	11.9776	7.62832	upregulated
0h vs 24h	GRMZM5G819464	0.366227	3.82014	2.79854	2.09365	0.969539	upregulated
0h vs 24h	GRMZM2G096372	0.517167	5.32482	5.12614	2.45594	1.84537	upregulated
0h vs 24h	GRMZM2G166719	0.103308	1.22114	0.825928	0.604071	0.544111	upregulated
0h vs 24h	GRMZM2G100158	0.212213	7.62088	32.0367	28.2003	13.7694	upregulated
0h vs 24h	GRMZM2G113135	0.647338	39.5867	25.1042	18.2009	16.9314	upregulated
0h vs 24h	GRMZM2G387360	0.292513	113.697	31.7805	13.0137	4.04357	upregulated
0h vs 24h	GRMZM2G387341	5.95819	0.124405	0.696394	0.592003	1.26275	downregulated
0h vs 24h	GRMZM2G073114	0.906481	32.5468	382.118	920.78	1133.76	upregulated
0h vs 24h	GRMZM2G102862	1.22988	0.0957902	0.0436447	0.0560705	0.463323	downregulated
0h vs 24h	GRMZM2G405090	49.4438	3.34841	4.26811	7.74534	14.6087	downregulated
0h vs 24h	GRMZM2G100360	1.36592	22.3195	18.4302	20.7168	25.6842	upregulated
0h vs 24h	GRMZM5G873681	0.567732	42.3379	26.3502	17.3875	18.5804	upregulated
0h vs 24h	GRMZM2G138744	0.126034	5.33559	4.32597	6.15255	5.1989	upregulated
0h vs 24h	GRMZM2G008972	0.341251	4.43849	2.61861	2.63387	1.35641	upregulated
0h vs 24h	GRMZM2G154954	1.11365	0.0816245	0.305865	0.137787	0.238151	downregulated
0h vs 24h	GRMZM2G347174	0.0371197	6.26958	2.22595	0.816777	0.435334	upregulated
0h vs 24h	GRMZM2G326707	1.05212	140.231	53.7407	35.0842	24.9774	upregulated
0h vs 24h	GRMZM2G465723	0.0954091	4.41644e-116	0.156932	0.504536	0.538733	downregulated
0h vs 24h	GRMZM2G084021	0.051884	3.74794	3.97548	3.06411	2.89455	upregulated
0h vs 24h	GRMZM2G018082	3.23763	0.192586	0.219662	0.611536	0.192251	downregulated
0h vs 24h	GRMZM2G176390	38.5258	0.177107	0.416296	2.36726	0.363167	downregulated
0h vs 24h	GRMZM2G064775	0.218907	7.02252	0.344951	0.184461	0.209971	upregulated
0h vs 24h	GRMZM2G173596	0.115886	3.82881	0.879532	0.075231	0	upregulated
0h vs 24h	GRMZM2G474555	0.62895	32.7338	22.1243	17.8676	14.2415	upregulated
0h vs 24h	GRMZM2G048549	0.830763	19.9428	22.5106	33.7148	43.7464	upregulated
0h vs 24h	AC216264.3_FG001	0.0383703	0.419421	1.3119	0.90242	0.218651	upregulated
0h vs 24h	AC209987.4_FG010	8.2075e-64	6.8382	2.32197	1.03306	4.32873e-67	upregulated
0h vs 24h	AC225718.2_FG006	2.44243	21.889	4.33779	3.96262	2.35786	upregulated
0h vs 24h	AC225718.2_FG009	48.2533	0.850847	1.25993	2.68412	2.15902	downregulated
0h vs 24h	GRMZM2G026980	0.280085	23.5089	3.54222	1.12936	0.540374	upregulated
0h vs 24h	GRMZM2G166944	13.7018	197.901	82.7437	27.7643	27.1835	upregulated
0h vs 24h	GRMZM2G050450	0.243297	72.883	21.4984	11.0208	4.84435	upregulated
0h vs 24h	GRMZM2G116140	0.351203	5.39621	1.89467	2.32466	2.48834	upregulated
0h vs 24h	GRMZM2G118884	0.0760005	2.50457	2.68305	2.68956	3.81629	upregulated
0h vs 24h	GRMZM2G168115	0.47169	28.1166	13.6071	7.24663	3.24389	upregulated
0h vs 24h	GRMZM2G048085	0.059444	6.81102	1.44676	1.57078	0.707679	upregulated
0h vs 24h	GRMZM2G004955	0.836842	0.0754035	0.350101	0.237817	0.676624	downregulated
0h vs 24h	GRMZM5G801190	0.124394	4.61092	2.47941	3.63556	5.72413	upregulated
0h vs 24h	GRMZM2G064360	0.080028	26.1765	18.7877	8.81849	3.97287	upregulated
0h vs 24h	GRMZM2G389582	2.99008e-06	0.330321	0.908501	5.89803	12.0326	upregulated
0h vs 24h	GRMZM2G060659	0.364374	0.0426889	0.168	0.51232	0.28496	downregulated
0h vs 24h	GRMZM2G345717	0.584259	0.068104	0.0864496	0.064582	0.0924724	downregulated
0h vs 24h	GRMZM2G089836	0.334757	18.2399	4.43443	4.0099	4.09462	upregulated
0h vs 24h	GRMZM2G020320	0.070361	0.63224	0.311173	0.106819	0.419331	upregulated
0h vs 24h	GRMZM2G029065	0.642733	0.0471507	0.103415	0.226218	0.292747	downregulated
0h vs 24h	GRMZM5G899308	0.0242782	2.78814	1.99799	1.99647	1.348	upregulated
0h vs 24h	GRMZM2G371167	91.5292	6.96169	9.44525	3.58979	1.46931	downregulated
0h vs 24h	GRMZM2G017249	1.33031	49.2394	38.9554	21.9261	16.5214	upregulated
0h vs 24h	GRMZM2G017229	0.904089	25.5872	18.1635	9.87311	8.19321	upregulated
0h vs 24h	GRMZM2G493549	0.299992	3.77797	3.37074	2.46412	1.88802	upregulated
0h vs 24h	GRMZM2G482256	0.24255	2.69195	2.00518	1.44499	0.356092	upregulated
0h vs 24h	GRMZM2G134244	0.327939	3.18632	1.73744	2.04047	3.43787	upregulated
0h vs 24h	AC207043.3_FG002	0.951174	35.8723	19.7336	13.1369	8.43957	upregulated
0h vs 24h	GRMZM2G146614	7.20705	0.335485	0.553575	0.240053	0.201309	downregulated
0h vs 24h	GRMZM5G892495	11.0392	1.05057	1.88345	2.99897	4.2135	downregulated
0h vs 24h	GRMZM2G075333	0.417115	120.173	57.6562	37.5682	23.7096	upregulated
0h vs 24h	GRMZM2G083526	2.57672	91.5546	29.6532	17.4015	12.8648	upregulated
0h vs 24h	GRMZM2G057328	0.805754	8.04249	7.40747	5.44271	4.84295	upregulated
0h vs 24h	GRMZM2G120320	8.82619	89.2227	29.182	22.2187	29.4195	upregulated
0h vs 24h	GRMZM2G397402	1.70097	20.7561	11.4246	11.3166	11.0221	upregulated
0h vs 24h	GRMZM2G132358	1.25561	32.0998	26.9817	20.0018	15.9731	upregulated
0h vs 24h	GRMZM5G844562	0.617348	12.7741	66.2846	65.6761	43.1457	upregulated
0h vs 24h	GRMZM2G069649	2.757	60.3697	60.8283	55.9648	58.8463	upregulated
0h vs 24h	GRMZM2G024024	0.208165	3.09235	2.20062	1.19661	0.932414	upregulated
0h vs 24h	GRMZM2G000812	0.060453	2.06839	0.283033	0.431009	0.408733	upregulated
0h vs 24h	GRMZM2G137954	10.8518	0.314559	0.094776	0.0594742	0	downregulated
0h vs 24h	GRMZM2G174458	0.43389	4.39116	3.27808	3.67022	4.06137	upregulated
0h vs 24h	GRMZM2G346133	0.61782	5.73376	3.34591	3.39612	1.89301	upregulated
0h vs 24h	GRMZM2G165726	1.07302	118.563	93.3063	100.362	96.6977	upregulated
0h vs 24h	GRMZM2G405459	0.0539735	3.09731	1.21124	0.421971	0.572558	upregulated
0h vs 24h	GRMZM2G174128	0.00943735	1.45423	1.04141	0.87017	1.01655	upregulated
0h vs 24h	GRMZM2G383881	0.0139033	0.215133	0.240005	0.196603	0.134864	upregulated
0h vs 24h	GRMZM2G424519	0.487822	3.91131	1.9033	0.859893	1.74859	upregulated
0h vs 24h	GRMZM2G176206	0.0459381	0.824364	0.970134	0.993179	1.02862	upregulated
0h vs 24h	GRMZM5G846405	1.28251	0.123571	0.0581465	0.207842	0.389642	downregulated
0h vs 24h	GRMZM2G154987	9.45223	0.957345	0.46849	0.697815	0.246571	downregulated
0h vs 24h	GRMZM2G161435	10.6778	0.51261	1.10224	0.810344	0.477552	downregulated
0h vs 24h	GRMZM2G412604	0.658713	12.862	30.169	76.7097	109.422	upregulated
0h vs 24h	GRMZM2G386155	1.47028	0.0148577	0.05588	0.100823	0.131027	downregulated
0h vs 24h	GRMZM2G411333	3.15903	28.2591	13.1531	13.5741	12.7179	upregulated
0h vs 24h	GRMZM2G307368	0.352729	5.13802	5.23011	4.35208	4.34498	upregulated
0h vs 24h	GRMZM2G018820	0.67732	113.541	29.8979	25.5237	15.4827	upregulated
0h vs 24h	GRMZM2G177356	0.086956	1.91502	1.22569	0.306351	0.581469	upregulated
0h vs 24h	GRMZM2G466549	0.805181	0.0394909	0.0283077	0.072124	0.0455434	downregulated
0h vs 24h	GRMZM2G115491	0.63241	22.635	5.51712	2.97654	2.85849	upregulated
0h vs 24h	GRMZM2G073913	3.40969	0.361262	0.332399	0.588875	0.858172	downregulated
0h vs 24h	GRMZM2G139300	0.340249	42.2035	43.0727	37.2403	33.6659	upregulated
0h vs 24h	GRMZM2G346837	0.170611	2.18908	1.00439	0.723533	0.757257	upregulated
0h vs 24h	GRMZM2G041141	0.868596	15.4022	7.14175	7.43715	7.88891	upregulated
0h vs 24h	GRMZM2G414955	0.053484	0.834609	1.5405	2.32217	1.85636	upregulated
0h vs 24h	GRMZM2G119517	0.341956	17.3313	4.6509	2.15656	3.13419	upregulated
0h vs 24h	GRMZM2G121468	1.61165	14.8954	10.454	8.45089	5.66368	upregulated
0h vs 24h	GRMZM2G135816	2.07972	22.2306	14.8475	12.1727	10.6014	upregulated
0h vs 24h	GRMZM2G131746	0.319597	5.35594	4.78717	5.95158	6.01452	upregulated
0h vs 24h	GRMZM2G160710	0.0906225	1.02235	0.206381	0.356064	0.152155	upregulated
0h vs 24h	GRMZM2G122276	0.32153	206.38	106.81	63.2997	50.4588	upregulated
0h vs 24h	GRMZM2G044359	1.45917	26.9383	10.5381	7.3351	6.87063	upregulated
0h vs 24h	GRMZM2G179294	1.02969	21.1546	6.06767	5.3473	6.82113	upregulated
0h vs 24h	GRMZM2G129189	1.27939	142.542	167.003	91.7427	36.0315	upregulated
0h vs 24h	GRMZM2G007466	0.399218	5.27257	3.55933	4.00023	4.18676	upregulated
0h vs 24h	GRMZM2G035584	7.69745	154.558	73.3925	46.0174	27.7287	upregulated
0h vs 24h	GRMZM2G148387	10.8402	101.814	70.4854	52.2908	31.3098	upregulated
0h vs 24h	GRMZM2G028830	0.10992	2.95358	1.79522	0.852151	0	upregulated
0h vs 24h	GRMZM2G029048	15.8416	298.358	150.046	92.1857	73.6231	upregulated
0h vs 24h	GRMZM2G334660	0.0291084	3.63522	3.71178	1.73146	0.444054	upregulated
0h vs 24h	GRMZM2G170692	0.0965874	33.5893	28.9305	12.7597	4.3716	upregulated
0h vs 24h	GRMZM2G123452	1.13643	14.8128	4.41779	1.76456	0.359722	upregulated
0h vs 24h	GRMZM2G169994	4.41939	61.1667	26.9935	22.1874	14.4019	upregulated
0h vs 24h	GRMZM2G170016	0.307315	3.07636	19.9398	19.5389	11.0827	upregulated
0h vs 24h	GRMZM2G170049	0.208327	2.47288	1.44667	1.00394	0.669074	upregulated
0h vs 24h	GRMZM2G315140	3.9396e-12	7.3376e-11	6.3833e-13	0.0172585	2.09272e-09	upregulated
0h vs 24h	GRMZM2G135385	0.745815	52.263	62.2015	44.132	19.0152	upregulated
0h vs 24h	GRMZM2G156599	0.0303957	5.45866	101.832	51.1903	12.8465	upregulated
0h vs 24h	GRMZM2G026956	7.15732	0.873703	0.391369	0.0365571	0	downregulated
0h vs 24h	GRMZM2G112830	0.476083	27.7937	43.6129	27.9943	24.6701	upregulated
0h vs 24h	GRMZM2G112247	12.6787	0.139198	0.39463	0.493937	0.0665776	downregulated
0h vs 24h	AC209374.4_FG002	2.37216	19.5979	16.8612	13.8848	8.04768	upregulated
0h vs 24h	GRMZM2G011006	105.969	12.0988	1.56699	4.52765	4.34186	downregulated
0h vs 24h	GRMZM5G874697	6.53717	0.140594	0.791064	0.720149	1.40825	downregulated
0h vs 24h	GRMZM2G004548	0.857625	25.2677	7.97043	5.4688	1.98541	upregulated
0h vs 24h	GRMZM2G162529	0.324655	0.0202446	0	0	0.451075	downregulated
0h vs 24h	GRMZM2G076313	0.154145	4.34205	1.06721	0.931004	0.806027	upregulated
0h vs 24h	GRMZM2G179147	1.99965	24.7339	7.61419	5.14504	5.12498	upregulated
0h vs 24h	GRMZM2G101350	0.0237463	0.880549	0.106452	0.32798	0.612306	upregulated
0h vs 24h	GRMZM2G170602	0.237358	19.4326	13.5841	8.559	2.69174	upregulated
0h vs 24h	GRMZM2G009506	1.8556	16.3058	6.39479	6.13785	5.87254	upregulated
0h vs 24h	GRMZM2G009426	3.03887	0.0894175	0.505014	0.485459	0.363179	downregulated
0h vs 24h	GRMZM2G531719	0.844245	9.70972	20.2005	21.4798	17.5551	upregulated
0h vs 24h	GRMZM2G011789	62.0653	2.89767	2.61918	1.32925	0.556503	downregulated
0h vs 24h	GRMZM2G315726	0.688716	51.9006	24.8288	17.6439	15.0575	upregulated
0h vs 24h	GRMZM2G089357	0.69379	0.0857525	0.13347	0.648868	0	downregulated
0h vs 24h	GRMZM2G181507	0.0931965	1.16179	1.14005	0.976682	1.17283	upregulated
0h vs 24h	GRMZM2G151204	0.201866	6.79075	3.25852	2.42004	1.63023	upregulated
0h vs 24h	GRMZM2G151257	0.098784	2.93966	1.14879	0.61706	0.801439	upregulated
0h vs 24h	GRMZM2G480364	0.474518	10.306	7.5204	4.54596	2.25784	upregulated
0h vs 24h	AC194974.3_FG005	0.16085	2.48072	0.625178	0.651876	0.521052	upregulated
0h vs 24h	GRMZM2G005384	0.89261	12.0987	8.597	8.41705	14.7374	upregulated
0h vs 24h	GRMZM2G081214	1.47476	26.1448	9.56851	9.46448	19.021	upregulated
0h vs 24h	GRMZM2G103128	1.29973	12.9334	4.33292	3.02073	3.41527	upregulated
0h vs 24h	GRMZM2G102959	0.0469835	4.17764	6.80931	5.44901	4.33286	upregulated
0h vs 24h	GRMZM5G806638	0.104648	3.58021	0.295478	0.700564	1.96139	upregulated
0h vs 24h	GRMZM2G154301	75.5553	3.13871	8.55307	22.9465	22.0452	downregulated
0h vs 24h	GRMZM2G032856	0.064737	9.28347	4.88374	3.05323	1.12134	upregulated
0h vs 24h	GRMZM2G151425	17.7071	0.560257	0.51397	1.01568	0.743022	downregulated
0h vs 24h	GRMZM2G134552	4.29233	0.273005	0.873735	1.34615	0.60645	downregulated
0h vs 24h	GRMZM2G023711	0.0841063	1.11776	0.480444	0.486983	0.358488	upregulated
0h vs 24h	GRMZM2G124477	0.127102	1.24277	0.967954	0.512881	0.315315	upregulated
0h vs 24h	GRMZM2G098167	72.7165	1.67774	3.23568	3.86524	4.19502	downregulated
0h vs 24h	GRMZM2G031257	0.908075	0.0885845	0.197308	0.11338	0.0545434	downregulated
0h vs 24h	GRMZM2G180419	4.06076	0.210279	0.178097	0.173251	0.35888	downregulated
0h vs 24h	GRMZM2G030465	11.4831	105.704	74.8353	72.603	57.4651	upregulated
0h vs 24h	GRMZM2G163200	1.24268	10.2245	6.09502	4.97698	4.26136	upregulated
0h vs 24h	GRMZM2G419257	2.01833	0.226717	0.882849	1.37667	0	downregulated
0h vs 24h	GRMZM2G080247	0.236922	7.27022	2.43989	1.93546	1.70997	upregulated
0h vs 24h	GRMZM5G897740	2.00699	0.12835	0	0	0	downregulated
0h vs 24h	GRMZM2G002124	0.110756	1.26992	1.1605	1.49456	0.809426	upregulated
0h vs 24h	GRMZM2G358540	0.093897	6.10484	5.76101	8.88124	4.70443	upregulated
0h vs 24h	GRMZM2G122357	0.29218	3.62911	0.990647	2.41179	9.49523	upregulated
0h vs 24h	GRMZM2G122337	0.870953	0.087644	0.0543695	0.140482	0	downregulated
0h vs 24h	GRMZM2G374827	0.280938	21.7415	19.0497	12.4767	8.68591	upregulated
0h vs 24h	GRMZM2G015708	0.086761	0.808069	0.686416	0.324262	0	upregulated
0h vs 24h	GRMZM2G015793	0.057917	7.03771	3.63224	3.06444	0.804658	upregulated
0h vs 24h	GRMZM2G035023	0.142815	1.98043	1.80998	1.87836	1.12766	upregulated
0h vs 24h	GRMZM2G180659	1.19097	65.0156	25.4573	16.2641	14.2388	upregulated
0h vs 24h	GRMZM2G127342	37.9949	0.958678	2.29923	0.562354	0.110882	downregulated
0h vs 24h	GRMZM2G127328	0.12064	75.0213	27.3871	16.2464	11.4411	upregulated
0h vs 24h	GRMZM2G127338	0.058997	2.46464	2.60562	1.25446	0	upregulated
0h vs 24h	GRMZM2G089567	0.451889	0.050317	0.0430193	0.146398	0.19079	downregulated
0h vs 24h	GRMZM2G393433	1.58971	15.9261	4.73761	1.62057	1.322	upregulated
0h vs 24h	GRMZM2G016637	0.657056	9.99312	4.65045	2.63332	3.23442	upregulated
0h vs 24h	GRMZM2G381051	8.96298	117.413	58.7163	56.0386	43.4061	upregulated
0h vs 24h	GRMZM2G099619	2.25498	42.557	8.88909	6.52618	4.83762	upregulated
0h vs 24h	GRMZM2G025959	21.5211	440.751	550.025	660.494	427.805	upregulated
0h vs 24h	GRMZM2G101625	7.56493	0.798735	0.561419	0.634354	0.304851	downregulated
0h vs 24h	GRMZM2G700896	2.06475	0.164384	0	0	0	downregulated
0h vs 24h	GRMZM2G420882	0.100196	6.02214	1.9125	1.10004	0.674147	upregulated
0h vs 24h	GRMZM2G037140	111.056	10.4949	6.77189	7.12284	12.2665	downregulated
0h vs 24h	GRMZM2G021909	0.0405031	0.496096	0.397419	0.20825	0.240336	upregulated
0h vs 24h	GRMZM2G174883	8.96464	0.340643	1.89953	1.42797	0.501178	downregulated
0h vs 24h	GRMZM2G086294	2.2493	0.164654	0.187082	0.102417	0	downregulated
0h vs 24h	GRMZM2G161959	0.152868	1.64531	0.439634	0.484851	0	upregulated
0h vs 24h	GRMZM2G014705	30.0364	0.75392	0.566536	0.592161	1.01415	downregulated
0h vs 24h	GRMZM2G329710	19.5179	0.993402	0.450796	0.127146	0	downregulated
0h vs 24h	GRMZM5G829897	29.6564	2.81517	3.63472	3.28373	3.28306	downregulated
0h vs 24h	GRMZM2G133558	0.0745808	0.681127	0.586202	0.481278	0.622404	upregulated
0h vs 24h	GRMZM2G102923	0.123527	1.65248	1.08866	1.09518	1.0869	upregulated
0h vs 24h	GRMZM2G139073	0.195356	2.95791	11.9835	15.1789	13.4986	upregulated
0h vs 24h	GRMZM2G154845	0.0383489	0.473094	0.603322	0.425854	1.95663	upregulated
0h vs 24h	GRMZM2G150256	3.03737	48.927	33.404	29.3317	23.8015	upregulated
0h vs 24h	GRMZM2G439598	2.45135	0.11073	0	0.043714	0	downregulated
0h vs 24h	GRMZM2G089400	3.02859	26.6752	24.4632	21.677	14.7801	upregulated
0h vs 24h	GRMZM5G898330	0.371493	7.8846e-08	0.418134	0.363258	3.24184e-08	downregulated
0h vs 24h	GRMZM2G420715	0.351529	12.8204	4.35919	2.63474	1.74358	upregulated
0h vs 24h	GRMZM2G049241	0.509092	2.95671e-07	4.23979e-08	0	0	downregulated
0h vs 24h	GRMZM2G349670	0.00041817	0.184858	0.317601	0	0	upregulated
0h vs 24h	GRMZM2G170281	1.14398	39.1991	17.55	14.163	10.9591	upregulated
0h vs 24h	GRMZM5G862355	0.0856902	1.01187	1.64718	1.57065	1.01954	upregulated
0h vs 24h	GRMZM2G018280	3.71613e-17	0.05359	0.0130974	0.026681	3.66443e-14	upregulated
0h vs 24h	GRMZM2G026802	32.5998	0.891939	1.31215	1.6907	2.31967	downregulated
0h vs 24h	GRMZM2G171078	0.291969	365.65	73.3434	39.887	34.548	upregulated
0h vs 24h	GRMZM2G137582	1.21983	11.0163	8.29248	8.27144	9.27243	upregulated
0h vs 24h	GRMZM2G079200	0.582428	16.3837	15.0645	11.257	8.68722	upregulated
0h vs 24h	GRMZM2G325650	1.84003	0.051827	0.0322178	0.0829112	0.110642	downregulated
0h vs 24h	GRMZM2G335618	0.727416	52.5138	45.5287	50.0318	49.9188	upregulated
0h vs 24h	GRMZM2G032028	0.0273143	0.32615	1.06929	1.32091	0.898868	upregulated
0h vs 24h	GRMZM2G162295	0.0725045	2.80339	1.51985	1.67885	2.79848	upregulated
0h vs 24h	GRMZM2G064382	0.857801	12.4518	59.9661	272.814	355.706	upregulated
0h vs 24h	GRMZM2G093391	0.180713	12.4473	9.69013	8.24461	6.42458	upregulated
0h vs 24h	GRMZM2G575566	0.138527	3.93688	2.64796	2.81124	2.81668	upregulated
0h vs 24h	GRMZM2G129375	3.11477	41.2062	14.3546	12.0099	9.2684	upregulated
0h vs 24h	GRMZM2G129783	0.457972	6.69872	1.03293	0.778488	1.15488	upregulated
0h vs 24h	GRMZM2G169788	3.90231	42.5408	13.588	11.7918	12.2619	upregulated
0h vs 24h	GRMZM2G127251	0.080827	4.35839	2.07266	2.0181	1.33029	upregulated
0h vs 24h	GRMZM5G850129	1.23376	0.152222	0	0	0	downregulated
0h vs 24h	GRMZM2G156712	0.094165	2.12003	1.45488	0.818846	0.70823	upregulated
0h vs 24h	GRMZM2G436947	0.0987815	3.40609	1.74931	2.49112	2.3491	upregulated
0h vs 24h	GRMZM2G067361	0.0499785	0.986837	0.403629	0.961805	0.478921	upregulated
0h vs 24h	GRMZM2G048836	5.09248	0.442147	0.124869	0.108424	0.127368	downregulated
0h vs 24h	GRMZM2G020742	0.276255	0.0181257	0.10854	0.0587423	0	downregulated
0h vs 24h	GRMZM2G382711	0.13348	5.41213	2.72172	1.76547	1.16509	upregulated
0h vs 24h	GRMZM2G155546	142.202	10.745	16.5713	26.495	25.5595	downregulated
0h vs 24h	GRMZM2G443888	5.20145e-23	4.34089e-19	4.30292e-25	1.12389e-30	3.80436e-23	upregulated
0h vs 24h	GRMZM2G114801	0.0405931	2.23742	1.72818	1.62348	0.901844	upregulated
0h vs 24h	GRMZM2G036564	0.298739	3.35824	1.64647	1.63578	1.72666	upregulated
0h vs 24h	GRMZM2G313761	0.144976	0.0159496	0.0292543	0.0262187	0.0333137	downregulated
0h vs 24h	GRMZM2G353729	0.176895	5.77838	12.4198	19.8611	21.8514	upregulated
0h vs 24h	GRMZM2G104109	0.074964	0.981894	4.80772	23.548	15.123	upregulated
0h vs 24h	GRMZM2G071100	3.13513	0.29891	0.96805	0.764816	1.67223	downregulated
0h vs 24h	GRMZM2G082399	1.18931	0.122443	0.158632	0.24981	0.240011	downregulated
0h vs 24h	GRMZM2G426175	0.633312	0.061952	0	0.0500375	0	downregulated
0h vs 24h	GRMZM2G148167	13.1441	0.486851	1.68938	1.47023	0	downregulated
0h vs 24h	GRMZM2G127160	7.08427	0.272553	0.294936	0.0363677	0	downregulated
0h vs 24h	GRMZM2G135108	0.76103	110.127	155.42	140.13	124.356	upregulated
0h vs 24h	GRMZM2G450233	0.214509	156.12	288.832	264.353	169.262	upregulated
0h vs 24h	GRMZM2G159575	10.2233	1.02378	1.64221	2.36123	3.06118	downregulated
0h vs 24h	GRMZM2G041065	4.2226	0.0417343	0	0	0	downregulated
0h vs 24h	AC207728.2_FG003	1.57735	0.125724	0.492095	0.959218	1.04159	downregulated
0h vs 24h	GRMZM2G167387	0.0412872	0.45478	0.402123	0.553749	0.425264	upregulated
0h vs 24h	GRMZM2G024350	0.086819	0.765043	0.254702	0.886069	0.757754	upregulated
0h vs 24h	GRMZM2G447795	0.158671	2.94143	11.7799	8.3675	4.66107	upregulated
0h vs 24h	GRMZM2G131749	0.397197	4.57358	2.92226	3.59438	6.12705	upregulated
0h vs 24h	GRMZM2G126582	0.222975	2.52178	1.72263	1.83169	1.14761	upregulated
0h vs 24h	GRMZM2G124225	0.094679	1.17728	0.702004	0.462139	0.181684	upregulated
0h vs 24h	GRMZM2G032896	0.260248	13.8411	3.68285	1.8636	1.35906	upregulated
0h vs 24h	GRMZM2G032955	0.23982	6.67054	3.36911	3.26409	2.05022	upregulated
0h vs 24h	GRMZM2G100505	11.8758	0.526747	0.88763	1.04141	0.922818	downregulated
0h vs 24h	GRMZM2G328785	0.172919	5.78213	1.81026	1.53836	1.32449	upregulated
0h vs 24h	GRMZM5G864815	0.11713	9.46176	5.46165	4.34386	4.38744	upregulated
0h vs 24h	GRMZM2G007195	18.6542	297.457	65.7072	46.4888	39.022	upregulated
0h vs 24h	GRMZM2G302912	0.87776	9.73017	11.4634	10.3856	9.36418	upregulated
0h vs 24h	GRMZM2G423898	0.169737	10.7076	3.6346	2.09051	1.66354	upregulated
0h vs 24h	GRMZM2G132995	0.148923	2.84028	3.65009	5.72415	3.53066	upregulated
0h vs 24h	GRMZM2G133006	0.297312	39.6198	35.1317	23.4615	12.4267	upregulated
0h vs 24h	GRMZM2G068436	0.202113	0.0222623	5.116e-54	0.143511	0.358081	downregulated
0h vs 24h	AC233879.1_FG002	1.91377	31.9392	10.1627	12.872	9.559	upregulated
0h vs 24h	GRMZM2G012724	1.89282	28.28	8.69116	6.38875	6.51431	upregulated
0h vs 24h	GRMZM2G390334	0.407892	0.048975	0.504296	0.695647	0.238446	downregulated
0h vs 24h	AC215201.3_FG008	7.67563	0.16842	1.5716	0.632279	0.745507	downregulated
0h vs 24h	GRMZM2G119970	0.371347	19.2539	11.8692	6.87809	5.10051	upregulated
0h vs 24h	GRMZM2G340807	17.3622	0.774324	0.760463	0.98692	0.922807	downregulated
0h vs 24h	GRMZM2G132478	0.045097	1.61696	1.48258	1.23073	1.1397	upregulated
0h vs 24h	GRMZM2G132431	4.281	0.455421	1.74356	1.16221	0.862091	downregulated
0h vs 24h	GRMZM2G149392	1.70856	13.7191	10.4649	11.6137	15.1169	upregulated
0h vs 24h	GRMZM2G450459	0.575369	5.13302	8.45247	10.1678	10.6227	upregulated
0h vs 24h	GRMZM2G323757	0.274679	41.0581	6.06476	3.63816	3.30597	upregulated
0h vs 24h	GRMZM5G841343	142.939	3.08116	2.24378	3.95716	7.4574	downregulated
0h vs 24h	GRMZM2G098209	0.0236059	0.970127	0.561543	0.362865	0.183377	upregulated
0h vs 24h	GRMZM2G121565	0.488661	7.29558	3.04216	2.8018	3.00124	upregulated
0h vs 24h	GRMZM2G121514	5.49882	47.6955	20.8881	15.495	11.6708	upregulated
0h vs 24h	GRMZM2G180328	0.156674	2.91922	1.47061	0.814947	1.04219	upregulated
0h vs 24h	GRMZM2G153358	0.0558675	1.89784	0.197155	0.275858	1.31053	upregulated
0h vs 24h	GRMZM2G038019	1.68886	0.116551	0.868799	1.7419	3.23389	downregulated
0h vs 24h	GRMZM2G033641	3.78028	53.9042	34.8329	33.4118	28.6491	upregulated
0h vs 24h	GRMZM2G091201	5.52508	0.480168	0	0.140537	0	downregulated
0h vs 24h	GRMZM2G135165	0.0628155	11.8966	1.71394	1.37173	2.2008	upregulated
0h vs 24h	GRMZM2G160354	0.0640815	1.2042	0.1469	0.101399	0.125926	upregulated
0h vs 24h	GRMZM2G068504	0.0373964	0.413822	0.134362	0.121251	0.0709309	upregulated
0h vs 24h	GRMZM2G064679	0.085024	0.881102	0.352146	0.192826	0.353325	upregulated
0h vs 24h	GRMZM2G169943	0.562917	79.7412	62.0752	60.9892	34.717	upregulated
0h vs 24h	GRMZM2G169953	0.71647	6.95219	1.78866	1.43219	1.89017	upregulated
0h vs 24h	GRMZM2G169966	0.0378808	1.23128	0.34901	0.440767	0.146752	upregulated
0h vs 24h	GRMZM2G127350	11.2978	182.454	114.222	89.2199	59.8071	upregulated
0h vs 24h	GRMZM2G037343	2.16153	0.072892	0.058116	0.028186	0	downregulated
0h vs 24h	GRMZM2G429714	0.0242144	2.41889	1.75716	1.06137	0.65335	upregulated
0h vs 24h	GRMZM2G129166	3.19548	0.342338	0.292325	0.102149	0.174485	downregulated
0h vs 24h	GRMZM2G117392	6.3235	0.678481	3.19845	1.88044	1.85771	downregulated
0h vs 24h	GRMZM2G116335	0.146276	1.26121	0.683834	0.77345	0.948112	upregulated
0h vs 24h	GRMZM2G440849	0.139508	2.41479	1.72193	1.59821	1.22805	upregulated
0h vs 24h	GRMZM2G140721	0.0239156	1.04717	0.64843	0.428648	0.277702	upregulated
0h vs 24h	GRMZM2G440882	0.162938	1.55058	0.539786	0.830245	0.265532	upregulated
0h vs 24h	GRMZM2G140752	0.0282031	11.3542	4.66093	3.5321	2.36486	upregulated
0h vs 24h	GRMZM2G440968	0.0749475	1.38062	1.34864	4.28907	8.00329	upregulated
0h vs 24h	GRMZM2G305159	0.0579589	8.13054	4.70639	4.00111	2.84367	upregulated
0h vs 24h	GRMZM2G020016	1.01038	0.063766	0.068402	0.0892282	0.279593	downregulated
0h vs 24h	GRMZM2G089895	0.057755	5.02032	3.18575	2.20981	2.19234	upregulated
0h vs 24h	GRMZM2G013970	0.244036	2.37832	3.72747	3.98323	3.35584	upregulated
0h vs 24h	GRMZM2G078781	0.3074	10.0592	5.31443	3.09447	1.99065	upregulated
0h vs 24h	GRMZM2G009400	0.0649765	1.35564	0	0.0215071	0	upregulated
0h vs 24h	GRMZM2G386674	63.3484	3.28443	2.52998	3.18126	2.62519	downregulated
0h vs 24h	GRMZM2G001221	0.0308187	0.772826	0.909265	0.975572	0.690603	upregulated
0h vs 24h	AC206788.3_FG008	2.22952	19.1256	37.0526	25.5699	23.8767	upregulated
0h vs 24h	GRMZM2G004795	42.7312	3.42433	5.14806	7.02907	6.25146	downregulated
0h vs 24h	GRMZM2G132212	0.754992	43.2267	9.88759	8.10985	7.88275	upregulated
0h vs 24h	GRMZM2G360681	612.996	16.4432	7.10248	6.76476	6.75593	downregulated
0h vs 24h	GRMZM2G126079	0.0656496	1.77853	1.17344	1.11454	0.822133	upregulated
0h vs 24h	GRMZM5G863420	0.159616	4.02865	0.832006	0.415019	1.14495	upregulated
0h vs 24h	GRMZM2G094892	0.296423	2.39559	3.18324	2.95944	1.70455	upregulated
0h vs 24h	GRMZM2G096475	0.0671175	2.82412	2.41048	2.11251	3.72047	upregulated
0h vs 24h	GRMZM2G079263	0.440227	25.1343	15.0545	6.30743	3.35255	upregulated
0h vs 24h	GRMZM2G476477	1.60008	0.062585	0	0.124107	0.129454	downregulated
0h vs 24h	GRMZM2G170400	29.2969	1.88061	4.09708	21.5448	9.69335	downregulated
0h vs 24h	GRMZM2G059825	3.90116	36.3485	13.8175	12.0461	11.9363	upregulated
0h vs 24h	GRMZM2G059845	2.38748	45.1941	16.7439	12.8683	12.077	upregulated
0h vs 24h	GRMZM2G381739	0.310529	6.00236	0.956116	1.91428	0.948322	upregulated
0h vs 24h	GRMZM2G079583	2.80192	34.0823	15.1165	14.9348	13.9645	upregulated
0h vs 24h	GRMZM2G039886	107.991	7.13226	8.41505	9.29308	8.16398	downregulated
0h vs 24h	GRMZM2G402936	1.4436	0.0718515	0.115862	0.088722	0.443473	downregulated
0h vs 24h	GRMZM2G092475	3.48756	0.252846	0.80376	1.11018	1.14315	downregulated
0h vs 24h	GRMZM2G364208	0.292225	5.45153	2.49392	1.69409	1.20484	upregulated
0h vs 24h	GRMZM2G114578	3.54543	0.0818535	0.0349706	0.0223805	0	downregulated
0h vs 24h	GRMZM2G070659	1.86901	24.4573	34.9694	26.5793	22.9772	upregulated
0h vs 24h	GRMZM2G141925	0.05328	1.54168e-93	0.0698571	0.0174819	3.45961e-120	downregulated
0h vs 24h	GRMZM2G135739	0.401919	18.2592	8.09251	8.96043	10.5883	upregulated
0h vs 24h	GRMZM2G420733	0.781842	22.1711	15.9692	15.3417	12.3507	upregulated
0h vs 24h	GRMZM2G106588	0.599185	0.053353	0.486441	0.379018	0.492093	downregulated
0h vs 24h	GRMZM2G072582	0.937782	0.0392117	0.371463	0.166351	0.584838	downregulated
0h vs 24h	GRMZM2G101527	0.0701245	2.13469	2.14773	2.66685	1.64692	upregulated
0h vs 24h	GRMZM2G015654	0.0494342	1.69146	1.37537	1.12965	0.681558	upregulated
0h vs 24h	GRMZM2G403121	0.0455651	0.640192	0.676673	0.746072	0.551722	upregulated
0h vs 24h	GRMZM2G044194	3.02161	0.126756	0.156455	0.503475	0	downregulated
0h vs 24h	GRMZM2G008234	2.99719	0.278581	2.42783	1.97463	2.7688	downregulated
0h vs 24h	GRMZM2G142721	4.88347	0.165063	0.110466	0	0.235408	downregulated
0h vs 24h	GRMZM2G012324	0.0450857	1.76678	0.204671	0.253798	0.50551	upregulated
0h vs 24h	GRMZM2G129246	0.25026	18.8664	4.65238	2.52257	0.664579	upregulated
0h vs 24h	GRMZM2G406170	16.4064	0.153898	0.0962425	0	0.157032	downregulated
0h vs 24h	GRMZM2G032145	3.87397	0.050939	0.088277	0	0.308378	downregulated
0h vs 24h	GRMZM2G406014	0.236361	2.07951	1.36482	1.21173	0.453658	upregulated
0h vs 24h	GRMZM2G070399	17.6111	0.181598	0.277992	0	0	downregulated
0h vs 24h	GRMZM2G030350	1.62885	0.0934285	0.215174	0.25497	0.10428	downregulated
0h vs 24h	GRMZM2G030138	0.90443	13.0151	10.1671	6.97971	5.65922	upregulated
0h vs 24h	GRMZM2G162359	0.383163	261.558	106.844	54.1926	38.6318	upregulated
0h vs 24h	GRMZM2G354335	14.5463	0.205295	0.124495	0	0	downregulated
0h vs 24h	GRMZM2G571316	25.128	2.80223	6.01408	5.29055	3.84888	downregulated
0h vs 24h	GRMZM2G028129	0.426824	98.1007	67.5036	53.1887	40.421	upregulated
0h vs 24h	GRMZM2G152824	0.578995	4.92253	3.25993	2.10587	1.65048	upregulated
0h vs 24h	AF546188.1_FG001	2.432	0.128244	0	0	0	downregulated
0h vs 24h	AF546188.1_FG005	5.65036	0.075526	0.071833	0.062699	0.156501	downregulated
0h vs 24h	GRMZM2G079632	56.8923	6.30081	5.17092	3.50668	4.36042	downregulated
0h vs 24h	GRMZM2G093276	1.30041	41.3156	37.9056	74.5754	89.963	upregulated
0h vs 24h	GRMZM5G855743	1.21652	0.0447729	0	0	0	downregulated
0h vs 24h	GRMZM2G158188	1.0554	0.0584455	0.296988	1.04537	0.879339	downregulated
0h vs 24h	GRMZM2G097030	2.97832	0.329714	0.0253643	0.162008	0	downregulated
0h vs 24h	GRMZM2G046532	120.286	4.91118	16.0353	18.9774	27.5929	downregulated
0h vs 24h	GRMZM2G082924	4.68304	64.9024	13.3661	12.0396	10.248	upregulated
0h vs 24h	GRMZM2G147560	3.62818	0.441088	0.500193	0.385229	0.206992	downregulated
0h vs 24h	GRMZM2G103617	9.45491	120.651	81.602	58.0782	48.8301	upregulated
0h vs 24h	GRMZM2G438871	0.0841755	21.6786	13.8112	11.469	7.50611	upregulated
0h vs 24h	GRMZM2G104231	0.282043	4.10855	2.15285	1.90759	1.32554	upregulated
0h vs 24h	GRMZM2G002396	0.706806	15.0625	21.7934	15.9913	18.0033	upregulated
0h vs 24h	GRMZM2G471269	0.545758	33.5855	26.0236	21.5682	19.3286	upregulated
0h vs 24h	GRMZM5G896560	10.2083	373.513	193.942	113.26	119.774	upregulated
0h vs 24h	GRMZM2G386350	0.171449	0.0191937	0.109643	0.0942274	0.161292	downregulated
0h vs 24h	GRMZM2G044720	12.7444	1.16825	1.95155	1.68429	0.745735	downregulated
0h vs 24h	GRMZM2G061702	4.0542	62.2533	45.9155	52.1523	37.7478	upregulated
0h vs 24h	GRMZM2G050550	0.32957	4.27485	2.27845	2.44963	3.20448	upregulated
0h vs 24h	GRMZM2G027198	3.65083	98.4989	45.766	21.5286	10.4253	upregulated
0h vs 24h	GRMZM2G170734	0.070416	14.5259	4.73664	0.499154	0.116281	upregulated
0h vs 24h	GRMZM2G008108	0.0483726	5.07601	2.73999	0.93914	0.588709	upregulated
0h vs 24h	GRMZM2G032807	0.057057	13.2105	4.30992	3.28441	2.22337	upregulated
0h vs 24h	GRMZM2G322836	3.19611	0.342753	0.837946	0.542369	0.567837	downregulated
0h vs 24h	GRMZM2G150011	0.074576	1.25196	0.902772	1.38185	2.46628	upregulated
0h vs 24h	GRMZM2G131340	0.143877	9.07273	3.52754	2.7257	1.81424	upregulated
0h vs 24h	GRMZM2G164967	0.435225	0.0186462	0.0280362	0.0518217	0	downregulated
0h vs 24h	GRMZM2G160614	0.132455	3.59385	1.73287	1.52641	0.722308	upregulated
0h vs 24h	GRMZM2G461625	0.171972	9.2467e-11	8.0548e-10	2.44494e-09	0	downregulated
0h vs 24h	GRMZM2G110685	7.94617	0.732922	1.35715	0.820057	0.588158	downregulated
0h vs 24h	GRMZM2G479906	1.02387	45.8263	62.6972	40.6668	18.1562	upregulated
0h vs 24h	GRMZM2G011526	0.165069	9.31467	6.06834	4.47461	4.58529	upregulated
0h vs 24h	AC212754.3_FG004	1.46379	0.11174	0	0.186494	0	downregulated
0h vs 24h	GRMZM2G176721	0.0356566	1.59243	1.05135	0.679984	0.765924	upregulated
0h vs 24h	GRMZM2G143494	0.084479	1.53364	1.5502	0.605293	0.164189	upregulated
0h vs 24h	GRMZM2G451965	0.628002	5.70674	4.02008	5.1091	5.84855	upregulated
0h vs 24h	GRMZM2G074672	23.9006	2.69311	0.460979	0.44257	1.14563	downregulated
0h vs 24h	AC234163.1_FG002	0.400023	22.7055	34.5791	18.8978	7.59394	upregulated
0h vs 24h	GRMZM2G121189	0.437773	6.9485	3.05808	2.65458	1.75742	upregulated
0h vs 24h	GRMZM2G064628	2.1895	0.0412111	0.0377057	0	0	downregulated
0h vs 24h	GRMZM5G851051	0.14855	2.8943	0.884807	1.62348	1.71082	upregulated
0h vs 24h	GRMZM2G029153	1.07032	11.9068	4.93736	4.14934	2.09863	upregulated
0h vs 24h	GRMZM2G326980	0.387011	5.97623	2.37888	1.62551	0.679978	upregulated
0h vs 24h	GRMZM2G129018	19.1444	1.25238	0.843842	0.660384	1.34747	downregulated
0h vs 24h	GRMZM2G125853	0.352611	8.48281	4.70912	6.96016	9.57971	upregulated
0h vs 24h	GRMZM2G381638	0.0659855	0.7165	0.281334	0.359172	0	upregulated
0h vs 24h	GRMZM2G142898	0.543768	0.0201706	0.0889945	0.188459	0.248034	downregulated
0h vs 24h	GRMZM2G041175	0.120225	32.0019	28.1306	15.4083	11.4701	upregulated
0h vs 24h	GRMZM2G114642	0.188255	14.8846	6.06341	3.16991	1.70126	upregulated
0h vs 24h	GRMZM2G071272	1.01514	0.0444939	0.226973	0.0359558	0.145059	downregulated
0h vs 24h	GRMZM2G117230	0.805429	8.80262	12.6582	14.5841	10.0508	upregulated
0h vs 24h	GRMZM2G138727	18.9296	0.907327	0.941697	0.916373	0.21642	downregulated
0h vs 24h	GRMZM2G116614	0.536266	34.2117	15.3457	7.81944	7.56276	upregulated
0h vs 24h	GRMZM2G700200	0.0493384	0.524498	0.0878852	0.0816109	0.0833791	upregulated
0h vs 24h	GRMZM2G038636	10.4484	205.754	180.856	117.2	77.8823	upregulated
0h vs 24h	GRMZM2G388045	0.0892266	3.13401	4.63234	2.91285	2.42484	upregulated
0h vs 24h	GRMZM2G429617	11.6568	0.854734	0.162915	0.258517	0.566708	downregulated
0h vs 24h	GRMZM2G154752	0.781493	9.78538	5.59922	3.46291	1.21691	upregulated
0h vs 24h	GRMZM5G847216	2.31878	0.143635	0.420283	0.325993	0.627006	downregulated
0h vs 24h	GRMZM2G007249	0.154365	2.33557	2.04159	2.109	2.12504	upregulated
0h vs 24h	GRMZM2G139535	0.0447476	53.6581	15.9094	9.35757	9.37392	upregulated
0h vs 24h	GRMZM2G003246	2.85872	0.160551	0.466898	0.690417	0.779202	downregulated
0h vs 24h	GRMZM5G831102	2.32078	32.8779	24.0403	29.23	31.1783	upregulated
0h vs 24h	GRMZM2G133836	0.349593	4.12517	2.83752	1.77321	1.94654	upregulated
0h vs 24h	GRMZM2G072669	0.313252	3.95405	2.42333	2.77085	1.62354	upregulated
0h vs 24h	GRMZM2G416632	5.55798	211.879	200.779	209.113	143.906	upregulated
0h vs 24h	GRMZM2G082653	0.0655205	2.58603	1.60573	1.21656	0.381242	upregulated
0h vs 24h	GRMZM2G082586	13.8709	1.35085	1.66961	2.6097	2.88291	downregulated
0h vs 24h	GRMZM2G149051	4.60241	0.146201	0.3846	0.594366	0.184615	downregulated
0h vs 24h	GRMZM2G031613	0.793263	7.53965	3.7919	3.74512	1.91497	upregulated
0h vs 24h	GRMZM5G849473	1.44284	20.6131	18.4486	22.7856	30.0031	upregulated
0h vs 24h	GRMZM2G176430	0.0482117	25.782	12.8063	8.68548	5.64928	upregulated
0h vs 24h	GRMZM2G104299	0.299763	10.8958	5.61626	4.14738	4.25701	upregulated
0h vs 24h	GRMZM2G177229	48.7334	5.7935	6.62599	6.32577	4.97729	downregulated
0h vs 24h	GRMZM2G077655	0.0703261	7.38101	4.14025	2.39474	1.04712	upregulated
0h vs 24h	GRMZM2G073548	24.0572	2.51374	1.45478	0.943773	0.212171	downregulated
0h vs 24h	GRMZM2G052266	0.739808	117.913	34.8962	20.581	7.45586	upregulated
0h vs 24h	GRMZM5G819222	10.4962	1.24377	2.49833	2.23947	0.206441	downregulated
0h vs 24h	GRMZM2G108133	1.47501	72.5939	105.423	71.9536	44.3669	upregulated
0h vs 24h	GRMZM2G078465	0.32507	84.6923	95.4391	61.7997	24.9608	upregulated
0h vs 24h	GRMZM2G065617	5.16033	0.414034	3.73025	0.732695	1.04832	downregulated
0h vs 24h	GRMZM2G069082	5.52731	0.487295	0	0.102395	0	downregulated
0h vs 24h	GRMZM2G069146	37.7537	0.505258	0.337935	0.47144	0.524034	downregulated
0h vs 24h	GRMZM2G073377	4.25643e-23	0.350104	4.60006e-12	0	6.6516e-20	upregulated
0h vs 24h	GRMZM2G041462	4.27225	0.200999	0.0569425	0.199574	0.563843	downregulated
0h vs 24h	GRMZM2G338928	0.0746023	0.00783855	0.0542028	0.0500701	0.0642961	downregulated
0h vs 24h	GRMZM2G048165	1.48294	0.0561755	0.56987	0.698521	0.329966	downregulated
0h vs 24h	GRMZM2G132101	1.10462e-235	0.376872	1.20479	0.33861	1.02369e-64	upregulated
0h vs 24h	GRMZM2G091837	0.0508585	2.27119	0.789845	0.677704	0.982287	upregulated
0h vs 24h	GRMZM2G109405	9.17925	112.325	58.1397	30.6514	15.9331	upregulated
0h vs 24h	GRMZM2G109448	0.555987	0.0461575	0.0952518	0.256972	0.492667	downregulated
0h vs 24h	GRMZM2G449875	0.108384	1.83953	1.41658	0.402355	0.827953	upregulated
0h vs 24h	GRMZM5G869196	0.0443321	0.643654	0.660999	0.728639	0.596957	upregulated
0h vs 24h	AC233865.1_FG004	0.0855432	0.726205	0.348764	0.27622	0.191054	upregulated
0h vs 24h	GRMZM2G066528	510.479	55.8898	154.477	202.023	216.933	downregulated
0h vs 24h	GRMZM2G168588	71.3081	7.29164	16.7693	19.4768	21.002	downregulated
0h vs 24h	GRMZM2G019363	0.054534	0.538021	0.217941	0.162857	0.422371	upregulated
0h vs 24h	GRMZM2G413044	0.369934	3.16786	2.5198	5.33592	8.68318	upregulated
0h vs 24h	GRMZM2G413030	0.257883	9.34587	3.23994	2.87589	3.602	upregulated
0h vs 24h	GRMZM2G416484	0.242443	21.5623	9.70661	8.4601	7.84534	upregulated
0h vs 24h	GRMZM2G161809	1.5502	13.7064	14.1402	12.5866	10.5565	upregulated
0h vs 24h	GRMZM2G029082	1.06629	24.4259	18.379	13.405	11.8569	upregulated
0h vs 24h	GRMZM2G108615	0.254742	39.3272	6.69111	2.45245	1.91868	upregulated
0h vs 24h	GRMZM2G075828	20.0596	243.389	137.5	89.1067	68.4042	upregulated
0h vs 24h	GRMZM2G180080	0.071543	1.38138	0.908434	0.776312	0.348946	upregulated
0h vs 24h	GRMZM2G415529	1.53415	76.7375	28.554	23.0106	15.6555	upregulated
0h vs 24h	GRMZM2G056369	0.225494	30.8773	4.4109	9.9132	0.923843	upregulated
0h vs 24h	GRMZM2G468610	0.26535	3.39628	4.61222	3.01306	1.39579	upregulated
0h vs 24h	GRMZM2G309380	0.256585	8.93938	7.01262	7.05716	7.95225	upregulated
0h vs 24h	GRMZM2G309258	0.0568085	3.3416	2.03464	1.85111	1.20869	upregulated
0h vs 24h	GRMZM2G387381	0.0877556	23.8349	14.6471	12.1749	12.2574	upregulated
0h vs 24h	GRMZM2G021624	0.324331	19.7255	5.43766	4.51374	5.76624	upregulated
0h vs 24h	GRMZM2G114140	1.02099	47.9376	27.733	24.9519	20.7376	upregulated
0h vs 24h	GRMZM2G103972	0.0788225	23.1155	8.92995	5.42137	2.8132	upregulated
0h vs 24h	GRMZM2G339645	0.0708864	4.5876	2.06793	1.85452	3.09661	upregulated
0h vs 24h	GRMZM2G366977	0.0741306	1.73572	1.74904	1.01255	0.666885	upregulated
0h vs 24h	GRMZM2G066923	0.530235	38.9355	11.6799	8.32608	5.59755	upregulated
0h vs 24h	GRMZM2G031323	0.0832385	1.41025	0.282886	0.241521	0.279604	upregulated
0h vs 24h	GRMZM2G033885	2.38414	0.295664	0.287894	0.191953	0.597239	downregulated
0h vs 24h	GRMZM2G171096	5.40379	0.35595	0.0910095	0.149211	0.767511	downregulated
0h vs 24h	GRMZM5G801949	0.618979	195.061	31.9083	23.4997	14.4603	upregulated
0h vs 24h	GRMZM5G889052	0.0398109	1.11448	0.360423	0.204402	0.339236	upregulated
0h vs 24h	GRMZM2G374971	2.79048	258.089	178.552	153.041	107.932	upregulated
0h vs 24h	GRMZM2G102550	0.076307	42.4667	12.1482	4.09014	1.28223	upregulated
0h vs 24h	GRMZM2G004694	0.250935	197.483	68.2646	51.4778	40.4483	upregulated
0h vs 24h	GRMZM2G302604	0.162093	52.5301	19.0611	13.043	11.4406	upregulated
0h vs 24h	GRMZM2G010702	0.480928	8.04502	2.61903	3.1806	1.05389	upregulated
0h vs 24h	GRMZM2G076981	0.111508	9.87025	3.6909	2.35881	3.17856	upregulated
0h vs 24h	GRMZM2G119705	0.0867775	182.327	7.12501	4.25536	0.805458	upregulated
0h vs 24h	GRMZM2G356076	0.745128	11.0923	4.16809	2.65496	1.95497	upregulated
0h vs 24h	GRMZM2G370081	0.453379	3.89908	1.56424	1.12873	1.521	upregulated
0h vs 24h	GRMZM2G151801	0.287102	6.63166	3.92139	2.44526	2.43152	upregulated
0h vs 24h	GRMZM2G045155	4.28429	0.190632	3.37298	4.24498	0.822836	downregulated
0h vs 24h	GRMZM2G152179	0.36197	27.0247	8.04814	7.93645	7.61324	upregulated
0h vs 24h	GRMZM2G127031	0.0603695	1.91192	0.724595	0.799056	1.86919	upregulated
0h vs 24h	GRMZM2G089736	9.28078	111.594	54.3447	42.6771	35.5315	upregulated
0h vs 24h	GRMZM2G086856	1.04844	10.5544	2.85868	3.16436	1.66938	upregulated
0h vs 24h	GRMZM2G117707	36.9922	332.287	155.01	114.386	76.8828	upregulated
0h vs 24h	GRMZM5G840145	0.0503415	0.545335	1.49612	1.10097	0.976629	upregulated
0h vs 24h	GRMZM2G318843	0.330958	9.64943	3.08513	2.80978	3.87003	upregulated
0h vs 24h	GRMZM2G006119	1.49463	31.8339	50.8876	83.1321	77.9637	upregulated
0h vs 24h	GRMZM2G109812	0.456624	26.5025	8.97838	4.51472	0.533105	upregulated
0h vs 24h	GRMZM2G036134	8.83661	0.398354	0.889871	0.539432	0.402874	downregulated
0h vs 24h	GRMZM2G435986	0.105765	1.97279	0.587797	0.39167	0.401437	upregulated
0h vs 24h	GRMZM2G025885	1.02542	16.78	4.76417	5.59823	4.80136	upregulated
0h vs 24h	GRMZM2G348914	1.4468	30.4331	4.53446	1.41904	0.395228	upregulated
0h vs 24h	GRMZM2G472852	0.843867	28.1565	3.71886	3.61788	3.41152	upregulated
0h vs 24h	GRMZM2G025062	3.91285	8.98705e-35	2.3974e-45	2.13762e-61	8.59243e-42	downregulated
0h vs 24h	GRMZM2G427815	0.053243	78.9526	13.8407	3.88181	1.03126	upregulated
0h vs 24h	GRMZM2G166738	1.15656	18.5338	12.0757	9.71844	8.04791	upregulated
0h vs 24h	GRMZM5G890815	0.17284	0.0179175	0.0187965	0.0644221	0.0383412	downregulated
0h vs 24h	GRMZM2G151811	0.454985	18.3717	7.78245	7.32255	8.63042	upregulated
0h vs 24h	GRMZM2G424205	0.183879	52.0214	33.8229	17.8768	13.0839	upregulated
0h vs 24h	GRMZM2G050108	5.54764	0.159666	0.866324	5.69492	11.2571	downregulated
0h vs 24h	GRMZM2G113052	1.11765	54.4591	16.0556	11.8888	8.00819	upregulated
0h vs 24h	GRMZM2G056772	0.968382	50.7763	15.7135	15.1084	14.409	upregulated
0h vs 24h	GRMZM2G420910	0.329813	4.35475	3.68476	2.54092	1.75808	upregulated
0h vs 24h	GRMZM5G874270	0.371767	3.35086	3.16113	2.44169	1.41684	upregulated
0h vs 24h	GRMZM2G029720	13.8973	1.51821	3.75321	8.58839	10.4574	downregulated
0h vs 24h	GRMZM2G099984	0.117941	26.7511	15.2506	11.3673	7.40336	upregulated
0h vs 24h	GRMZM2G050384	105.051	3.32003	9.07879	4.24582	5.22966	downregulated
0h vs 24h	GRMZM2G416817	0.153176	2.49331	1.3597	0.827522	0.908394	upregulated
0h vs 24h	GRMZM2G044337	4.05006	59.9857	22.2914	18.4001	17.526	upregulated
0h vs 24h	GRMZM2G106468	0.062931	2.8854	2.31262	1.62777	2.06901	upregulated
0h vs 24h	AC234160.1_FG004	0.0392082	0.374561	0.374333	0.736127	4.71226e-17	upregulated
0h vs 24h	GRMZM2G396541	0.108749	1.91883	0.967322	0.657228	0.5338	upregulated
0h vs 24h	GRMZM2G079219	0.156337	10.9666	5.76485	4.39175	4.15402	upregulated
0h vs 24h	GRMZM2G333045	0.0211797	0.178323	0.0623119	0.0845081	0.072871	upregulated
0h vs 24h	GRMZM2G034611	0.0170139	0.539	0.331736	0.370313	0.497356	upregulated
0h vs 24h	GRMZM5G825193	0.296651	2.87914	1.62555	1.20928	1.74879	upregulated
0h vs 24h	GRMZM2G112968	0.72067	14.2073	18.2172	21.5439	21.9513	upregulated
0h vs 24h	GRMZM2G156632	2.36232	7158.53	2770.89	788.173	254.054	upregulated
0h vs 24h	GRMZM2G172386	0.01789	0.394641	0.162354	0.0919638	0.0343084	upregulated
0h vs 24h	GRMZM2G172368	0.0225414	0.280297	0.178424	0.398876	0.351632	upregulated
0h vs 24h	GRMZM2G094304	0.291487	25.1384	24.6444	26.6635	22.6443	upregulated
0h vs 24h	GRMZM2G000489	0.0939635	1.27272	1.01835	0.590886	0.464061	upregulated
0h vs 24h	GRMZM2G073693	0.276083	5.48477	5.06764	5.739	4.47742	upregulated
0h vs 24h	GRMZM2G033017	2.30662	0.223892	0.521234	0.768659	0.374333	downregulated
0h vs 24h	GRMZM2G061969	1.97125	20.4242	17.538	19.4426	19.007	upregulated
0h vs 24h	GRMZM2G171942	0.991534	0.0405766	0.197852	0.211512	0.256899	downregulated
0h vs 24h	GRMZM2G375159	2.35371	31.4352	4.61915	3.1813	2.44431	upregulated
0h vs 24h	GRMZM2G125020	7.89577	0.873065	1.65926	2.4699	1.70914	downregulated
0h vs 24h	GRMZM2G049695	0.883288	36.5962	9.45895	4.72325	1.89001	upregulated
0h vs 24h	GRMZM2G441906	14.9963	0.882042	1.33312	1.50518	0.763044	downregulated
0h vs 24h	GRMZM2G423617	0.393782	3.20456	3.90165	7.57559	9.91809	upregulated
0h vs 24h	GRMZM2G047139	0.169938	5.69532	5.24404	4.30682	6.29013	upregulated
0h vs 24h	GRMZM2G464891	1.22144	0.136122	0.393697	0.242366	0.419174	downregulated
0h vs 24h	GRMZM2G127650	0.101815	1.65336	0.644795	0.61058	0.309231	upregulated
0h vs 24h	GRMZM2G051528	0.831527	6.72882	5.44483	4.76753	1.92743	upregulated
0h vs 24h	GRMZM2G004519	2.57165	0.307696	0.400149	0.294938	0	downregulated
0h vs 24h	GRMZM2G097141	0.488123	39.8556	66.7973	119.322	121.443	upregulated
0h vs 24h	GRMZM2G305362	124.805	7.25126	7.16428	6.04219	7.8196	downregulated
0h vs 24h	GRMZM2G142870	2.79231	28.963	13.9573	12.4717	11.5697	upregulated
0h vs 24h	GRMZM2G145118	0.0523026	0.444954	0.124804	0.00886455	0	upregulated
0h vs 24h	GRMZM2G006585	7.15016	0.0677155	0.142529	0	0.142206	downregulated
0h vs 24h	GRMZM2G064083	0.126281	73.2158	38.7006	22.7314	22.6317	upregulated
0h vs 24h	GRMZM2G324903	2.08561	17.768	6.87622	6.8476	6.10502	upregulated
0h vs 24h	GRMZM2G050607	0.113672	1.46074	1.57869	2.22713	3.27873	upregulated
0h vs 24h	GRMZM2G047613	0.367212	21.934	34.7439	57.8268	61.8713	upregulated
0h vs 24h	GRMZM2G155746	1.38975	0.12765	0.200676	0.387074	0.426146	downregulated
0h vs 24h	GRMZM5G805874	3.25273	29.6325	5.1922	4.74178	3.13634	upregulated
0h vs 24h	GRMZM2G359664	0.532749	5.17566	1.36967	0.826422	1.03653	upregulated
0h vs 24h	GRMZM2G158117	3.40759	0.0876945	0.0589945	0.0783124	0	downregulated
0h vs 24h	GRMZM2G393897	0.787761	20.1158	11.8175	8.43621	10.6783	upregulated
0h vs 24h	GRMZM2G023872	0.0265154	22.5005	3.50848	1.60176	1.13694	upregulated
0h vs 24h	GRMZM2G045664	1.32741	48.7033	11.1133	10.1151	7.79776	upregulated
0h vs 24h	GRMZM2G331393	0.0657345	2.76078	0.958169	0.823639	0.529354	upregulated
0h vs 24h	AC231180.2_FG006	2.02807	27.6649	14.582	9.12917	8.32318	upregulated
0h vs 24h	GRMZM5G860590	0.792991	9.3578	5.85762	5.52862	3.86891	upregulated
0h vs 24h	GRMZM2G312877	0.579139	51.8174	24.6208	22.1914	15.8123	upregulated
0h vs 24h	GRMZM2G139874	18.2457	517.24	207.423	125.942	72.7794	upregulated
0h vs 24h	GRMZM2G306851	0.4071	5.26073	1.7605	1.8742	1.05121	upregulated
0h vs 24h	GRMZM2G062974	0.0908325	27.2858	31.6625	41.07	46.4992	upregulated
0h vs 24h	GRMZM2G154881	0.563668	22.2432	33.6501	25.6596	15.4394	upregulated
0h vs 24h	GRMZM2G060210	5.37635	145.976	69.2942	58.1356	58.3597	upregulated
0h vs 24h	GRMZM2G056068	0.424391	174.202	75.0656	61.124	37.0837	upregulated
0h vs 24h	GRMZM2G397261	0.117561	3.95936	1.67817	0.830189	0.403927	upregulated
0h vs 24h	GRMZM2G142919	1.21564	37.7317	18.2889	10.8052	8.0774	upregulated
0h vs 24h	GRMZM2G026470	2.3994	547.172	173.516	91.8157	85.6016	upregulated
0h vs 24h	GRMZM2G322953	4.3883	109.334	30.4818	35.6356	30.2716	upregulated
0h vs 24h	GRMZM2G071362	0.086421	1.13438	0.91057	1.02393	1.31755	upregulated
0h vs 24h	GRMZM2G116238	1.0051	8.15103	1.14181	1.23116	1.51555	upregulated
0h vs 24h	GRMZM2G080851	0.180438	3.03662	2.24747	1.99578	2.39726	upregulated
0h vs 24h	GRMZM5G802801	223.436	3.22877	3.17623	2.82296	3.72113	downregulated
0h vs 24h	AC197705.4_FG001	572.245	14.7479	46.7223	26.3653	44.0724	downregulated
0h vs 24h	GRMZM2G009968	0.26674	2.28341	1.38052	0.661602	0.25418	upregulated
0h vs 24h	GRMZM2G432583	1.82109	19.8066	20.2953	9.02144	4.92165	upregulated
0h vs 24h	GRMZM2G025459	0.0685145	37.3854	9.94087	13.5951	10.8544	upregulated
0h vs 24h	GRMZM2G073044	109.773	3.6291	2.97565	2.84478	4.82836	downregulated
0h vs 24h	GRMZM2G135381	3.78854	0.27791	0.608038	0.512299	0.278332	downregulated
0h vs 24h	GRMZM5G802899	0.066487	0.913579	0.962479	0.660308	0.512314	upregulated
0h vs 24h	GRMZM2G058690	0.102353	1.3091	0.950074	1.0175	0.922386	upregulated
0h vs 24h	GRMZM2G106819	26.2978	3.02349	3.97511	5.38823	5.36319	downregulated
0h vs 24h	GRMZM2G093404	32.7779	1.71632	5.83101	5.63608	5.56498	downregulated
0h vs 24h	GRMZM2G048200	2.32189	19.6433	12.2221	8.24071	6.28361	upregulated
0h vs 24h	GRMZM2G150474	0.175514	3.2524	3.84793	3.65592	2.63833	upregulated
0h vs 24h	GRMZM5G834260	1.35569	0.142953	0	0.055328	0	downregulated
0h vs 24h	GRMZM2G053991	0.774284	18.0813	20.1611	19.4572	17.7987	upregulated
0h vs 24h	GRMZM2G353250	0.241865	7.09551	5.72384	5.14736	5.05555	upregulated
0h vs 24h	GRMZM2G355742	0.151289	1.85049e-08	0	0	0	downregulated
0h vs 24h	GRMZM2G005710	1.55014	0.101195	0.274569	0.335736	0.464235	downregulated
0h vs 24h	GRMZM2G083847	8.93468	85.2738	48.7425	36.3859	30.724	upregulated
0h vs 24h	GRMZM2G042789	0.316491	16.1595	8.08296	10.7808	10.3416	upregulated
0h vs 24h	GRMZM2G028393	18.3238	4544.07	2155.62	1779.17	1152.94	upregulated
0h vs 24h	GRMZM5G829396	2.78671	0.15514	0.122061	0.094343	0.161359	downregulated
0h vs 24h	AC207342.3_FG008	0.866947	34.588	15.7735	16.6868	17.6678	upregulated
0h vs 24h	GRMZM2G106479	0.667863	6.5988	5.68935	6.55557	6.15678	upregulated
0h vs 24h	GRMZM2G409343	0.0484249	1.01741	1.23217	1.67532	2.30571	upregulated
0h vs 24h	GRMZM5G852338	0.223288	4.46798	3.84257	7.34262	4.78464	upregulated
0h vs 24h	GRMZM2G013448	179.863	8.67088	21.4334	28.782	48.3019	downregulated
0h vs 24h	GRMZM2G054900	0.10399	3.67856	0.587996	0.732105	0.948468	upregulated
0h vs 24h	GRMZM5G852378	0.0301352	0.772398	0.361806	0.566876	0.938209	upregulated
0h vs 24h	GRMZM2G022402	0.125638	2.37812	2.20474	0.969936	1.56007	upregulated
0h vs 24h	GRMZM2G351977	0.844288	0.0794195	0.0494354	0.199535	0	downregulated
0h vs 24h	GRMZM2G065829	0.557156	8.30746	3.65525	1.88341	1.13857	upregulated
0h vs 24h	GRMZM2G074540	0.27739	10.1136	1.59948	0.868043	0.701785	upregulated
0h vs 24h	GRMZM2G056247	2.49107	46.1496	37.2966	34.4141	32.6172	upregulated
0h vs 24h	GRMZM2G021436	0.131151	3.02904	0.917978	0.707157	0.616981	upregulated
0h vs 24h	GRMZM2G013726	0.071795	9.64837	9.25736	6.75886	2.81278	upregulated
0h vs 24h	GRMZM2G063672	0.493613	7.32259	3.2279	2.5956	3.30456	upregulated
0h vs 24h	GRMZM2G132547	6.44397	233.871	145.933	114.358	98.5471	upregulated
0h vs 24h	GRMZM5G812272	0.597609	21.0459	8.53826	5.41142	5.46604	upregulated
0h vs 24h	GRMZM2G178886	20.1719	1.1604	2.00452	0.679652	0.367131	downregulated
0h vs 24h	AC202181.3_FG010	6.65001	0.796625	2.4478	2.77361	2.64384	downregulated
0h vs 24h	GRMZM2G006352	0.078164	2.85806	1.82886	1.19225	2.84509	upregulated
0h vs 24h	GRMZM2G144028	1.00396	8.65691	3.96525	2.83288	2.91863	upregulated
0h vs 24h	GRMZM2G077187	1.57554	13.4557	6.85541	6.17105	5.40933	upregulated
0h vs 24h	GRMZM2G010987	0.432033	66.9289	61.8786	49.1154	40.063	upregulated
0h vs 24h	GRMZM5G833406	0.131201	7.23029	4.73435	1.94756	1.53202	upregulated
0h vs 24h	GRMZM2G001139	9.56688	0.917944	0.848577	0.672008	0	downregulated
0h vs 24h	GRMZM2G166413	3.68722	0.280218	0.569335	0.320011	0.241189	downregulated
0h vs 24h	GRMZM2G059299	2.56944	38.2115	9.12417	7.79819	7.70851	upregulated
0h vs 24h	GRMZM2G040309	0.759147	7.70611	4.39037	3.17382	2.67895	upregulated
0h vs 24h	GRMZM2G128466	0.231772	2.01036	2.46242	2.42379	1.675	upregulated
0h vs 24h	GRMZM2G356714	0.0444123	1.1375	0.31518	0.483079	0.514075	upregulated
0h vs 24h	GRMZM2G129019	0.190389	151.798	176.889	101.211	27.3127	upregulated
0h vs 24h	GRMZM2G134073	2.49991	33.5176	16.5589	11.6797	10.0754	upregulated
0h vs 24h	GRMZM2G371033	0.390475	6.64729	6.89154	7.5252	7.75293	upregulated
0h vs 24h	GRMZM2G304956	0.0733025	0.642181	0.90246	0.756927	3.68121	upregulated
0h vs 24h	GRMZM2G180324	0.053783	1.10457	1.55934	2.25243	1.99745	upregulated
0h vs 24h	GRMZM2G032706	6.7172	0.213489	0.751826	1.07827	1.5147	downregulated
0h vs 24h	GRMZM2G082362	1.1238	0.1217	0.293368	0.301459	0.141137	downregulated
0h vs 24h	GRMZM2G061396	1.57454	0.058908	0	0.069184	0	downregulated
0h vs 24h	GRMZM2G418635	0.122774	23.4693	13.8262	9.04171	7.83079	upregulated
0h vs 24h	GRMZM2G020158	0.508185	0.0408811	0.217274	0.351797	0.675846	downregulated
0h vs 24h	GRMZM2G316362	122.797	10.1471	27.508	19.4612	33.1068	downregulated
0h vs 24h	GRMZM2G114046	0.46457	11.2019	15.5489	32.0388	46.8637	upregulated
0h vs 24h	GRMZM5G805609	0.158421	3.90295	2.93824	1.88844	2.43318	upregulated
0h vs 24h	GRMZM2G168079	2.27928	29.6562	10.222	10.578	8.94442	upregulated
0h vs 24h	GRMZM2G396248	0.205179	20.3414	4.58884	3.73424	1.95902	upregulated
0h vs 24h	GRMZM2G087875	0.21546	12.6302	5.0747	2.47313	1.05266	upregulated
0h vs 24h	GRMZM2G115422	0.715726	0.073289	0.0314293	0.0201604	0	downregulated
0h vs 24h	GRMZM2G169329	2.30554	33.9256	21.3699	7.12511	5.98293	upregulated
0h vs 24h	GRMZM2G028535	42.3015	1.72677	4.69834	7.83296	8.85433	downregulated
0h vs 24h	GRMZM2G146206	108.145	11.2246	34.0862	26.3619	25.5447	downregulated
0h vs 24h	GRMZM2G310431	655.763	5.71665	3.27863	4.3458	5.11135	downregulated
0h vs 24h	GRMZM2G112836	0.0813762	0.924342	0.715522	0.517377	1.33517	upregulated
0h vs 24h	GRMZM2G043632	0.753526	0.069473	0.11167	0.27474	3.54677e-08	downregulated
0h vs 24h	GRMZM2G010468	3.39894	65.8782	19.9577	9.20593	3.98767	upregulated
0h vs 24h	GRMZM2G529768	0.0401784	7.99965e-11	0.0128905	0.0282845	2.95088e-11	downregulated
0h vs 24h	GRMZM5G883126	0.614657	0.0602495	0.436959	0.707302	0.685685	downregulated
0h vs 24h	GRMZM2G028054	0.165476	3.16106	2.2291	1.93472	1.41145	upregulated
0h vs 24h	GRMZM2G476009	1.03285	9.44465	7.52063	8.69082	9.36384	upregulated
0h vs 24h	GRMZM2G091054	110.16	0.428505	1.06287	0.488309	0.464603	downregulated
0h vs 24h	GRMZM2G132303	0.122742	3.96976	2.72656	1.74346	0.581015	upregulated
0h vs 24h	GRMZM2G431723	0.0244615	0.638024	0.406212	0.369167	0.387511	upregulated
0h vs 24h	GRMZM2G440003	0.154556	8.43727	7.67028	6.49123	5.20366	upregulated
0h vs 24h	GRMZM2G159643	11.5108	154.995	147.95	79.171	54.6085	upregulated
0h vs 24h	GRMZM2G004690	0.051387	2.24858	0.496695	0.386131	0.437084	upregulated
0h vs 24h	GRMZM2G111428	0.069794	2.43778	1.28087	0.846958	0.571189	upregulated
0h vs 24h	GRMZM2G027016	0.0378197	76.5865	14.8625	7.59007	2.90066	upregulated
0h vs 24h	GRMZM2G082490	0.094619	1.17461	0.565462	0.500816	0.361467	upregulated
0h vs 24h	GRMZM2G428179	6.66825	0.56428	1.00661	0.655971	0.423318	downregulated
0h vs 24h	GRMZM2G310569	1.15212	0.091798	0.0521835	0.0137862	0	downregulated
0h vs 24h	GRMZM2G341658	0.0352592	8.11335	5.49053	5.11264	5.02265	upregulated
0h vs 24h	GRMZM2G335242	59.3457	0.618613	0	0.0320177	0	downregulated
0h vs 24h	GRMZM2G154678	0.067778	27.0299	5.39264	3.60113	2.49577	upregulated
0h vs 24h	GRMZM2G102946	4.75971	0.555046	0.574385	0.311545	0.319837	downregulated
0h vs 24h	GRMZM2G000236	59.2041	5.00169	1.05636	0.198571	0.0747975	downregulated
0h vs 24h	GRMZM2G079949	0.077073	1.40052	0.279913	0.31257	0.405866	upregulated
0h vs 24h	GRMZM5G898880	1.99953	23.4598	16.2902	12.9549	9.10786	upregulated
0h vs 24h	GRMZM5G870571	0.099912	1.60914	1.06401	0.462361	0.388329	upregulated
0h vs 24h	GRMZM5G857459	0.0523595	0.7663	0.387851	0.31838	0.429359	upregulated
0h vs 24h	GRMZM5G875445	0.062811	2.40145	1.27896	1.2996	1.57015	upregulated
0h vs 24h	GRMZM2G038928	0.175235	18.1141	6.00691	4.04001	2.48189	upregulated
0h vs 24h	GRMZM2G312732	9.51574	0.619509	0.602507	1.57389	1.06784	downregulated
0h vs 24h	GRMZM2G070475	42.4817	0.63697	0.91408	0.441007	0.120842	downregulated
0h vs 24h	GRMZM2G089713	43.8292	898.825	483.635	375.865	319.413	upregulated
0h vs 24h	GRMZM2G046618	4.58944	0.438062	0.929701	1.30129	0.448444	downregulated
0h vs 24h	GRMZM2G116491	0.057145	0.958936	0.462595	0.237335	0.0951567	upregulated
0h vs 24h	GRMZM2G001799	1.41963	33.2717	22.861	24.8408	24.8894	upregulated
0h vs 24h	GRMZM2G074611	0.196285	7.19561	7.21606	1.33375	1.46133	upregulated
0h vs 24h	GRMZM5G800973	0.0974841	0.0120547	0.0566002	0.073325	0.103915	downregulated
0h vs 24h	GRMZM2G111903	2.04218	53.4239	31.1522	23.5512	18.9682	upregulated
0h vs 24h	AC206266.3_FG001	0.242755	4.60244	2.54924	2.00839	1.20441	upregulated
0h vs 24h	GRMZM2G103137	2.17312	67.5779	30.1687	32.5245	26.8709	upregulated
0h vs 24h	GRMZM2G400470	3.59365	36.3673	24.5177	17.6285	12.8462	upregulated
0h vs 24h	GRMZM2G094510	0.726729	206.947	81.7592	42.892	28.0221	upregulated
0h vs 24h	GRMZM2G076972	39.5443	3.07068	4.53372	3.79181	5.50849	downregulated
0h vs 24h	GRMZM2G131421	791.648	98.4737	273.408	232.591	287.659	downregulated
0h vs 24h	GRMZM2G134260	0.16521	2.06585	1.97452	2.08438	1.89522	upregulated
0h vs 24h	GRMZM2G448656	0.09107	2.63692	0.776941	0.382317	0	upregulated
0h vs 24h	GRMZM2G404608	23.8475	0.424833	0.349332	0.344684	0.251863	downregulated
0h vs 24h	GRMZM2G121333	0.104026	0.916112	0.258206	0.234261	0.203949	upregulated
0h vs 24h	GRMZM2G069911	684.077	24.5656	35.5878	51.6646	60.0176	downregulated
0h vs 24h	GRMZM2G083012	43.2597	4.86745	8.43899	9.75987	10.1359	downregulated
0h vs 24h	GRMZM2G344634	0.629404	7.79759	7.44864	6.98707	5.35173	upregulated
0h vs 24h	GRMZM2G051949	0.189341	7.87272	4.72607	4.14506	5.72796	upregulated
0h vs 24h	GRMZM2G033175	0.111563	9.24596	3.44723	3.32093	2.09872	upregulated
0h vs 24h	GRMZM2G027958	0.294089	8.22764	4.16514	3.21636	1.59307	upregulated
0h vs 24h	GRMZM2G008539	0.0491799	4.55366	2.73603	3.07909	2.52439	upregulated
0h vs 24h	GRMZM2G400725	1.1779e-06	0.241801	0.216081	0.249032	0.3679	upregulated
0h vs 24h	GRMZM2G099740	0.0856435	5.08142	4.86902	3.85072	2.87513	upregulated
0h vs 24h	GRMZM2G476848	0.179435	3.77768	4.09145	1.65856	0.686106	upregulated
0h vs 24h	GRMZM2G134382	1.65489	16.4565	10.9668	11.6882	13.7862	upregulated
0h vs 24h	GRMZM2G166459	0.189956	4.73921	7.61506	3.36447	0.475453	upregulated
0h vs 24h	GRMZM2G412986	0.0393421	18.5509	3.22391	0.903355	0.403382	upregulated
0h vs 24h	GRMZM2G354610	0.25608	20.5254	10.8315	7.915	5.49435	upregulated
0h vs 24h	GRMZM2G148060	0.230328	0.0254193	0.0234196	0.00999005	0	downregulated
0h vs 24h	GRMZM2G126900	1.14849	1308.76	571.75	490.23	435.858	upregulated
0h vs 24h	GRMZM2G113203	2.43829	69.8568	41.1124	27.293	20.3604	upregulated
0h vs 24h	GRMZM5G826830	0.0555355	0.451258	0.0313505	0.143193	0	upregulated
0h vs 24h	GRMZM2G480106	1.21975	11.1295	3.07957	1.72318	1.58709	upregulated
0h vs 24h	GRMZM2G138370	0.334048	11.2628	2.67527	1.7974	0.441948	upregulated
0h vs 24h	GRMZM2G104092	0.0486104	0.54762	0.283781	0.215481	0.230588	upregulated
0h vs 24h	GRMZM2G040838	0.0918335	0.836425	0.540138	1.51687	0.317803	upregulated
0h vs 24h	GRMZM2G034623	50.682	0.29083	0.337569	0.362335	0.46378	downregulated
0h vs 24h	GRMZM2G350918	0.0884232	2.53315	1.04215	0.769879	1.00788	upregulated
0h vs 24h	GRMZM2G366146	2.36957	37.6625	12.2522	9.17782	7.53353	upregulated
0h vs 24h	GRMZM2G080839	0.0472687	61.558	26.9839	14.8168	5.93032	upregulated
0h vs 24h	GRMZM2G161472	1.29168	14.939	27.4085	35.5069	24.971	upregulated
0h vs 24h	GRMZM2G463953	0.154589	2.70872	1.23883	1.13915	0.419883	upregulated
0h vs 24h	GRMZM2G051135	58.1339	0.087397	0.053398	0	0	downregulated
0h vs 24h	GRMZM2G171616	1.14587	14.9874	9.69442	8.24528	8.68254	upregulated
0h vs 24h	GRMZM2G110388	0.052615	2.98136	2.20817	1.8085	1.92875	upregulated
0h vs 24h	GRMZM2G054465	2.98827	31.8435	32.8789	30.0334	18.7549	upregulated
0h vs 24h	GRMZM2G468439	0.171236	1.63763	1.49191	1.63044	1.354	upregulated
0h vs 24h	GRMZM2G037485	0.0488157	9.71473	22.7785	19.0645	12.5842	upregulated
0h vs 24h	GRMZM2G360523	1.07011	0.125503	0.20363	0.296092	0.244152	downregulated
0h vs 24h	GRMZM2G152126	0.22781	1.84535	1.43247	2.03671	1.91729	upregulated
0h vs 24h	GRMZM2G409101	1.1419e-10	3.28088e-08	3.24847e-08	2.79402e-07	9.18039e-07	upregulated
0h vs 24h	GRMZM2G050137	1.0642	10.1283	6.53557	6.03416	10.8173	upregulated
0h vs 24h	GRMZM2G029912	4.03289	218.929	58.8533	41.5785	59.7024	upregulated
0h vs 24h	GRMZM2G055273	0.283477	2.7069	1.45622	1.0685	1.27451	upregulated
0h vs 24h	GRMZM2G057616	0.0785413	1.99282	2.12051	2.79866	2.60057	upregulated
0h vs 24h	GRMZM2G103647	2.65776	98.568	44.9013	35.6168	30.2073	upregulated
0h vs 24h	GRMZM2G029407	0.0776385	2.97279	0.739527	0.643811	0.379789	upregulated
0h vs 24h	GRMZM2G115660	0.0247201	0.905068	1.93436	1.75327	1.12857	upregulated
0h vs 24h	GRMZM2G333049	0.311213	6.5415	4.05776	3.07728	2.72001	upregulated
0h vs 24h	GRMZM2G069807	0.0349607	1.16194	1.53178	1.09549	1.50122	upregulated
0h vs 24h	GRMZM5G889719	0.294577	3.70748	1.88368	1.34633	1.71161	upregulated
0h vs 24h	GRMZM2G316827	1.15616	0.117694	0.269412	0.318679	0.337939	downregulated
0h vs 24h	GRMZM2G026889	0.578288	6.6494	1.58493	2.23257	2.99332	upregulated
0h vs 24h	GRMZM2G178546	4.65295	154.003	75.3775	36.4216	32.3072	upregulated
0h vs 24h	GRMZM2G117956	0.383451	39.1307	7.25349	3.05877	2.14325	upregulated
0h vs 24h	GRMZM2G093092	0.0441382	0.746288	19.9455	34.3537	18.0307	upregulated
0h vs 24h	GRMZM2G125813	1.87468	0.219456	0.242751	0.786282	0.308238	downregulated
0h vs 24h	GRMZM2G359322	0.858971	10.2722	10.1242	8.46483	8.55092	upregulated
0h vs 24h	GRMZM2G162968	21.6918	2.37885	2.59513	2.85013	3.53332	downregulated
0h vs 24h	GRMZM2G124409	2.03183	0.117762	0.412722	1.07525	0.706516	downregulated
0h vs 24h	GRMZM2G127224	0.0175864	2.47863	1.64163	1.0749	1.3279	upregulated
0h vs 24h	GRMZM2G065696	5.87727	77.2215	37.6655	21.017	15.0656	upregulated
0h vs 24h	GRMZM2G012140	0.823982	11.7789	3.98392	3.19017	3.6488	upregulated
0h vs 24h	GRMZM2G020761	0.116385	1.93745	1.70085	1.46009	2.19983	upregulated
0h vs 24h	GRMZM2G058470	0.246852	9.10267	3.11791	1.64541	2.25115	upregulated
0h vs 24h	GRMZM2G121360	1.40343	27.5698	6.01893	4.83571	5.28634	upregulated
0h vs 24h	GRMZM2G124567	6.59622	0.221025	1.2134	0.344706	0.378814	downregulated
0h vs 24h	GRMZM2G012970	27.8053	1.9388	5.10023	9.69198	10.265	downregulated
0h vs 24h	GRMZM5G809156	6.3736e-05	0.270545	3.91454e-54	6.5308e-106	3.02184e-74	upregulated
0h vs 24h	GRMZM2G005984	0.54399	5.32752	2.73484	3.52922	1.6943	upregulated
0h vs 24h	GRMZM2G309327	0.17122	1.97067	0.169557	0.359927	0.142439	upregulated
0h vs 24h	GRMZM2G404249	36.9048	0.186837	0.167303	0.339488	0.159513	downregulated
0h vs 24h	GRMZM2G159500	1.03327	8.52336	3.92105	3.76767	4.05298	upregulated
0h vs 24h	GRMZM2G134279	0.0892755	1.02851	0.0993593	0.0646465	0.0881747	upregulated
0h vs 24h	GRMZM5G872256	11.271	0.834093	0.206566	0.384806	0	downregulated
0h vs 24h	GRMZM2G007514	1.97822	0.131572	0.358789	0.521729	0.488966	downregulated
0h vs 24h	GRMZM2G078472	4.49315e-07	0.0364479	0	0.0555602	0	upregulated
0h vs 24h	GRMZM2G118959	0.0418319	0.710043	0.641444	0.709113	0.661403	upregulated
0h vs 24h	GRMZM2G053987	6.93445	66.5245	25.2246	21.1555	18.3635	upregulated
0h vs 24h	AC233939.1_FG004	6.02515	57.1799	41.032	31.401	27.4405	upregulated
0h vs 24h	GRMZM2G366532	58.1435	0.115322	0.0857193	0	0	downregulated
0h vs 24h	GRMZM2G479260	263.158	5.37185e-10	2.4585e-10	2.65035e-11	1.10014e-10	downregulated
0h vs 24h	GRMZM2G073567	152.072	16.1457	17.4033	21.0413	21.1424	downregulated
0h vs 24h	GRMZM5G870932	1.21144	36.0109	14.7325	17.5686	16.4748	upregulated
0h vs 24h	GRMZM5G884151	0.130316	1.31958	0.47854	1.25093	0.503256	upregulated
0h vs 24h	GRMZM2G159768	0.154751	5.95818	1.46152	1.79222	0.91473	upregulated
0h vs 24h	GRMZM2G165355	1.14451	0.099583	0.648725	0.650748	0.811094	downregulated
0h vs 24h	GRMZM2G098875	182.416	3.93209	21.9263	39.18	68.5353	downregulated
0h vs 24h	GRMZM2G478876	14.6327	0.612365	2.45999	2.49395	1.74143	downregulated
0h vs 24h	GRMZM2G067225	8.02445	248.855	59.2983	52.108	45.3683	upregulated
0h vs 24h	GRMZM2G045981	27.1373	2.0277	2.5485	2.83625	3.10308	downregulated
0h vs 24h	GRMZM2G024718	70.9823	0.497947	0.360693	0.421326	0.442181	downregulated
0h vs 24h	GRMZM5G828987	0.728857	7.39654	7.05086	8.63256	8.54919	upregulated
0h vs 24h	GRMZM2G342907	3.04495	25.2004	10.5587	5.1447	2.30584	upregulated
0h vs 24h	GRMZM2G050159	0.781149	12.6903	10.7475	12.3961	12.2893	upregulated
0h vs 24h	GRMZM2G091285	0.522906	0.0603817	0.0154228	0.0367174	0.117525	downregulated
0h vs 24h	GRMZM2G400784	0.140261	2.20594	1.29222	0.784131	0.748769	upregulated
0h vs 24h	GRMZM2G095689	0.380667	4.74963	2.14527	1.72941	1.46958	upregulated
0h vs 24h	GRMZM2G036288	0.10149	1.92714	0.177868	0.113116	0.193763	upregulated
0h vs 24h	AC149829.2_FG002	35.8432	0.836987	0	0.136713	0	downregulated
0h vs 24h	GRMZM5G833332	2.50458e-11	4.36519	3.19469	2.28845	1.4147	upregulated
0h vs 24h	GRMZM2G055107	0.785742	10.6814	5.23052	6.16907	5.01179	upregulated
0h vs 24h	GRMZM2G054969	0.932489	33.0596	16.2822	14.9894	12.8335	upregulated
0h vs 24h	GRMZM2G126763	1.13697	0.135165	0.338196	0.537975	0.445829	downregulated
0h vs 24h	GRMZM5G891656	0.069022	0.576161	0.191327	0.123325	0	upregulated
0h vs 24h	GRMZM2G075563	13.0062	1.07879	1.88092	0.915694	0.286982	downregulated
0h vs 24h	GRMZM2G060507	0.0861452	1.97812	1.42421	1.15762	0.774758	upregulated
0h vs 24h	GRMZM2G171466	0.0542595	1.3514	0.540544	0.263128	0.208909	upregulated
0h vs 24h	GRMZM2G143187	1.00919	18.2006	11.9597	11.9049	10.8974	upregulated
0h vs 24h	GRMZM2G037327	0.696681	8.86716	5.23622	5.79782	2.49846	upregulated
0h vs 24h	GRMZM2G161827	0.287054	4.09747	5.36001	5.79779	3.3241	upregulated
0h vs 24h	GRMZM2G161905	0.912617	51.2771	15.1494	6.36	1.7495	upregulated
0h vs 24h	joint_Locus_10026	0.0464746	1.37221	0.987606	0.408203	0.617614	upregulated
0h vs 24h	joint_Locus_10043	2.44257	0.18747	0.417761	0.448178	0.511928	downregulated
0h vs 24h	joint_Locus_10171	0.32862	52.4166	24.3624	14.2717	8.01195	upregulated
0h vs 24h	joint_Locus_10195	0.647182	14.0122	7.21755	5.89643	4.26875	upregulated
0h vs 24h	joint_Locus_10234	0.157821	22.136	5.03517	3.04474	4.55155	upregulated
0h vs 24h	joint_Locus_102503	1.03968	16.4832	6.17614	4.5436	6.08815	upregulated
0h vs 24h	joint_Locus_10282	0.229756	30.4821	8.49998	7.98573	5.63154	upregulated
0h vs 24h	joint_Locus_10446	1.37092	0.112784	0.527497	0.799738	0.327018	downregulated
0h vs 24h	joint_Locus_10463	1.45056	0.104126	0.296092	0.352568	0.214696	downregulated
0h vs 24h	joint_Locus_10640	0.837049	0.0473127	0.113602	0.293822	0.168937	downregulated
0h vs 24h	joint_Locus_10697	0.141235	2.91369	1.04748	0.810807	1.59362	upregulated
0h vs 24h	joint_Locus_10757	0.116742	1.67651	0.433177	0.253845	0	upregulated
0h vs 24h	joint_Locus_109284	1.62235	0.191441	0.0461966	0.0200316	0.107604	downregulated
0h vs 24h	joint_Locus_11016	0.998651	11.3301	11.0439	10.9578	8.49193	upregulated
0h vs 24h	joint_Locus_111425	0.235922	2.98557	1.74238	1.1214	0.843594	upregulated
0h vs 24h	joint_Locus_11223	4.77748	66.5353	21.5733	23.2166	14.8977	upregulated
0h vs 24h	joint_Locus_11390	2.14415	27.0364	16.5315	14.5319	11.1569	upregulated
0h vs 24h	joint_Locus_11495	0.0370111	0.350649	0.433699	0.400529	0.213487	upregulated
0h vs 24h	joint_Locus_11634	0.850657	10.6877	7.79261	5.52613	2.69753	upregulated
0h vs 24h	joint_Locus_1182	2.00337	44.6868	18.7151	13.5466	10.2781	upregulated
0h vs 24h	joint_Locus_12020	1.66158	0.173441	0.525438	0.552315	0.360557	downregulated
0h vs 24h	joint_Locus_12098	0.0622005	0.620026	0.249784	0.260942	0	upregulated
0h vs 24h	joint_Locus_12210	13.3861	0.1638	0.262216	0.13306	0.326118	downregulated
0h vs 24h	joint_Locus_12318	0.40336	16.133	5.06089	7.76157	4.46941	upregulated
0h vs 24h	joint_Locus_12557	2.83329	34.0044	17.0857	16.7511	14.5109	upregulated
0h vs 24h	joint_Locus_12609	0.0254884	0.234976	0.0698002	0.237412	0.0449262	upregulated
0h vs 24h	joint_Locus_1264	0.0720385	0.804299	0.660897	1.22026	1.7981	upregulated
0h vs 24h	joint_Locus_126435	0.101226	0.920483	0.689518	0.656864	0.6448	upregulated
0h vs 24h	joint_Locus_129135	0.145319	11.2356	3.53584	2.97221	1.96803	upregulated
0h vs 24h	joint_Locus_12954	1.20199	0.10164	0.31197	0.11609	0.300106	downregulated
0h vs 24h	joint_Locus_13140	0.384507	4.13091	1.84706	1.37351	0.578265	upregulated
0h vs 24h	joint_Locus_13156	0.0903695	1.27393	0.809673	0.412093	0.34993	upregulated
0h vs 24h	joint_Locus_13353	3.69447	0.408716	1.35419	2.30145	2.06104	downregulated
0h vs 24h	joint_Locus_13451	0.195312	2.41737	1.78695	1.34765	1.05899	upregulated
0h vs 24h	joint_Locus_13524	0.521884	9.79865	9.1612	16.0321	20.0727	upregulated
0h vs 24h	joint_Locus_13866	0.406952	3.72612	1.50436	1.41578	1.93285	upregulated
0h vs 24h	joint_Locus_13874	0.0738165	1.03246	0.537535	0.192819	0.424063	upregulated
0h vs 24h	joint_Locus_14178	0.110654	1.61121	0.105584	0.561511	1.4005	upregulated
0h vs 24h	joint_Locus_14691	0.358573	2.95078	2.09464	1.33642	1.09612	upregulated
0h vs 24h	joint_Locus_14706	0.0644495	0.639805	0.465613	0.371194	0.738113	upregulated
0h vs 24h	joint_Locus_14729	0.147381	1.45926	1.57533	0.982514	1.33203	upregulated
0h vs 24h	joint_Locus_14956	0.286801	13.9729	8.60584	6.14406	4.72514	upregulated
0h vs 24h	joint_Locus_15114	9.06153	0.868629	0.475367	0.592582	0.428413	downregulated
0h vs 24h	joint_Locus_151634	0.18933	1.80695	2.0581	1.60652	2.18667	upregulated
0h vs 24h	joint_Locus_15211	0.101246	2.60994	0.977282	0.493967	0.308245	upregulated
0h vs 24h	joint_Locus_15290	1.94507	23.9195	18.3958	15.386	16.1114	upregulated
0h vs 24h	joint_Locus_1539	0.095577	14.8938	5.63661	3.80102	2.28752	upregulated
0h vs 24h	joint_Locus_15618	0.36087	11.6745	4.10562	2.31977	0.955487	upregulated
0h vs 24h	joint_Locus_1576	1.51336	13.9169	7.96754	6.0166	3.21279	upregulated
0h vs 24h	joint_Locus_15771	0.456728	7.42742	10.0193	8.69336	6.11081	upregulated
0h vs 24h	joint_Locus_160484	0.049113	0.535886	0.328787	0.177343	0.843447	upregulated
0h vs 24h	joint_Locus_16072	0.0241132	0.703211	0.319746	0.235238	0.154629	upregulated
0h vs 24h	joint_Locus_16406	0.108708	1.46507	1.42102	0.91783	1.07626	upregulated
0h vs 24h	joint_Locus_16444	0.598193	11.7622	8.89456	6.10847	6.1345	upregulated
0h vs 24h	joint_Locus_16476	4.84835	0.571862	0.506938	0.468051	0	downregulated
0h vs 24h	joint_Locus_1654	0.0556765	33.8961	9.86981	5.92539	3.21663	upregulated
0h vs 24h	joint_Locus_1692	0.0742765	0.655649	0.85195	0.295194	0.25486	upregulated
0h vs 24h	joint_Locus_16950	0.26662	120.063	65.3487	32.2203	15.013	upregulated
0h vs 24h	joint_Locus_17374	0.423589	12.607	13.6085	16.4307	13.0045	upregulated
0h vs 24h	joint_Locus_17675	5.36793	0.544382	0.060424	0.10207	0	downregulated
0h vs 24h	joint_Locus_17826	0.182273	1.88787	0.15146	0.235594	0.328382	upregulated
0h vs 24h	joint_Locus_17849	0.54819	5.46066	0.568125	0.303542	0.420455	upregulated
0h vs 24h	joint_Locus_18484	0.053875	2.05109	0.681879	0.42265	0.621591	upregulated
0h vs 24h	joint_Locus_18736	6.81123	0.719252	0.929452	0.683132	1.04998	downregulated
0h vs 24h	joint_Locus_19021	0.161311	2.2846	2.28911	2.69264	1.75815	upregulated
0h vs 24h	joint_Locus_19198	0.136207	57.614	36.3384	25.7989	18.4328	upregulated
0h vs 24h	joint_Locus_1922	0.374446	3.25624	0.732365	0.318252	0.464456	upregulated
0h vs 24h	joint_Locus_19547	0.14336	2.31139	0.97771	0.862181	0.623973	upregulated
0h vs 24h	joint_Locus_19804	0.855841	0.097934	0.428781	0.188397	0.139703	downregulated
0h vs 24h	joint_Locus_20044	0.091958	1.26609	0.916227	0.804813	0.178304	upregulated
0h vs 24h	joint_Locus_20150	0.524139	8.81584	9.44251	9.80992	4.21573	upregulated
0h vs 24h	joint_Locus_20699	8.69093	0.64783	1.41645	2.56648	1.57866	downregulated
0h vs 24h	joint_Locus_20820	5.28573	0.516553	0.84218	1.30816	2.84355	downregulated
0h vs 24h	joint_Locus_2093	0.446016	29.8482	40.0299	32.1596	22.3886	upregulated
0h vs 24h	joint_Locus_2164	0.0483242	4.62228	6.26719	6.43917	3.82604	upregulated
0h vs 24h	joint_Locus_21906	0.0460762	1.33026	0.640495	0.768594	1.11756	upregulated
0h vs 24h	joint_Locus_2221	0.0729105	35.1424	5.3536	2.56529	0.974729	upregulated
0h vs 24h	joint_Locus_2229	2.11238	25.3755	6.32952	5.03715	4.43134	upregulated
0h vs 24h	joint_Locus_22453	0.125774	1.68516	2.01703	2.42503	2.30187	upregulated
0h vs 24h	joint_Locus_23191	0.240095	8.54519	5.14228	3.47389	2.65562	upregulated
0h vs 24h	joint_Locus_23614	0.157936	7.46895	6.25258	8.36718	8.81995	upregulated
0h vs 24h	joint_Locus_23619	1.99616	17.697	19.5303	19.0609	17.075	upregulated
0h vs 24h	joint_Locus_24047	0.5074	6.44582	1.81181	1.32964	1.78641	upregulated
0h vs 24h	joint_Locus_24503	0.817167	16.6219	15.2599	9.92225	8.26553	upregulated
0h vs 24h	joint_Locus_24564	0.902363	25.5775	11.866	7.49156	5.93749	upregulated
0h vs 24h	joint_Locus_2458	0.132042	110.219	73.5958	35.6459	24.9483	upregulated
0h vs 24h	joint_Locus_24940	0.285917	4.07688	3.3583	1.93607	1.2144	upregulated
0h vs 24h	joint_Locus_24943	0.0687565	1.42164	0.139945	0.129472	0	upregulated
0h vs 24h	joint_Locus_25395	0.334195	9.20018	7.41945	6.99044	3.05708	upregulated
0h vs 24h	joint_Locus_25423	3.30044	0.220382	1.74491	1.64719	0.308133	downregulated
0h vs 24h	joint_Locus_25450	0.188459	1.81984	1.29796	0.65983	0	upregulated
0h vs 24h	joint_Locus_2566	0.0730508	8.44282	4.3602	1.8091	0.732862	upregulated
0h vs 24h	joint_Locus_261	0.764537	0.0459978	0.0710421	0.109987	0.187428	downregulated
0h vs 24h	joint_Locus_26158	15.109	0.404707	0.440296	0.365874	1.02964	downregulated
0h vs 24h	joint_Locus_26372	0.0495358	2.20849	2.79243	2.12864	1.53841	upregulated
0h vs 24h	joint_Locus_2662	0.605652	0.068834	0.172697	0.244705	0.278173	downregulated
0h vs 24h	joint_Locus_26965	0.650489	8.23877	7.29204	7.81974	8.11576	upregulated
0h vs 24h	joint_Locus_270	0.531038	66.3796	92.2418	63.5782	37.7069	upregulated
0h vs 24h	joint_Locus_2723	1.42698	27.494	27.0986	27.0676	27.3184	upregulated
0h vs 24h	joint_Locus_27278	2.73236	0.325087	0.048736	0.0206472	0	downregulated
0h vs 24h	joint_Locus_27450	2.0666	0.212185	0.522915	0.865465	0.516997	downregulated
0h vs 24h	joint_Locus_27534	2.94771	34.0519	7.92854	5.254	4.01487	upregulated
0h vs 24h	joint_Locus_27708	1.34211	43.591	23.2161	21.1256	20.5047	upregulated
0h vs 24h	joint_Locus_27746	1.19711	0.120247	0.183733	0.723934	0.244338	downregulated
0h vs 24h	joint_Locus_28114	0.148242	23.0062	13.952	14.1831	7.82089	upregulated
0h vs 24h	joint_Locus_29233	0.777768	15.1629	4.58841	4.18065	3.52313	upregulated
0h vs 24h	joint_Locus_2942	0.481167	4.54995	2.3095	1.7927	1.58235	upregulated
0h vs 24h	joint_Locus_29430	0.644899	8.85044	3.17493	5.33834	4.11842	upregulated
0h vs 24h	joint_Locus_2954	0.205241	403.44	189.684	154.041	122.278	upregulated
0h vs 24h	joint_Locus_30020	1.22964	22.0497	6.65979	2.74603	2.64735	upregulated
0h vs 24h	joint_Locus_3038	57.2688	6.3052	25.4831	24.5184	20.8886	downregulated
0h vs 24h	joint_Locus_30604	3.09004	25.8537	10.0165	7.90226	10.0669	upregulated
0h vs 24h	joint_Locus_30676	0.256847	2.64893	1.21388	1.6562	0.644334	upregulated
0h vs 24h	joint_Locus_30912	0.350235	0.0294934	0	0.109507	0.0624853	downregulated
0h vs 24h	joint_Locus_31313	0.224611	4.56205	1.28823	1.0841	0.277314	upregulated
0h vs 24h	joint_Locus_31467	1.06654	11.8266	4.572	4.41891	4.2218	upregulated
0h vs 24h	joint_Locus_31637	0.115752	1.93651	1.84794	1.36131	0.426321	upregulated
0h vs 24h	joint_Locus_31749	0.125997	1.03366	1.36113	1.34956	0.953127	upregulated
0h vs 24h	joint_Locus_31780	0.108424	7.48761	1.81973	1.30127	1.88663	upregulated
0h vs 24h	joint_Locus_3181	0.171773	1.56331	1.07535	1.05186	0.666188	upregulated
0h vs 24h	joint_Locus_32695	0.13224	7.07864	1.35064	1.78211	3.62359	upregulated
0h vs 24h	joint_Locus_32833	0.358746	5.52841	1.23793	0.350352	0	upregulated
0h vs 24h	joint_Locus_33043	13.0722	269.552	309.827	200.603	120.353	upregulated
0h vs 24h	joint_Locus_33202	0.306841	0.0382289	0.0232882	0.0806052	0	downregulated
0h vs 24h	joint_Locus_33580	52.5281	6.19327	19.2721	26.7773	26.4298	downregulated
0h vs 24h	joint_Locus_33607	0.149691	1.56774	1.30656	0.823222	0.670711	upregulated
0h vs 24h	joint_Locus_3438	1.25301	18.7625	52.6778	35.3916	12.0534	upregulated
0h vs 24h	joint_Locus_3499	0.153843	2.89858	0.648589	1.17663	0.788216	upregulated
0h vs 24h	joint_Locus_3665	0.797748	7.22305	7.7517	7.77226	4.1102	upregulated
0h vs 24h	joint_Locus_37059	1.4909	0.041673	0.295042	0.212911	0.192257	downregulated
0h vs 24h	joint_Locus_3711	0.148951	3.75998	1.47609	1.79912	1.1886	upregulated
0h vs 24h	joint_Locus_3753	0.0494431	1.02528	1.9863	2.67106	3.01057	upregulated
0h vs 24h	joint_Locus_3839	0.152785	6.86594	40.1407	30.9426	18.5136	upregulated
0h vs 24h	joint_Locus_39415	0.38766	9.65356	3.60454	3.10877	2.44206	upregulated
0h vs 24h	joint_Locus_39723	0.0732945	12.4594	57.2479	48.3313	12.624	upregulated
0h vs 24h	joint_Locus_39749	92.5479	7.67763	19.3709	18.1755	20.3662	downregulated
0h vs 24h	joint_Locus_40631	0.438518	3.58734	1.44711	1.82762	1.50777	upregulated
0h vs 24h	joint_Locus_41224	0.246484	2.01023	1.35602	1.07642	1.25874	upregulated
0h vs 24h	joint_Locus_41341	1.16767	11.7949	4.73053	2.81832	1.87933	upregulated
0h vs 24h	joint_Locus_41891	0.432441	4.80956	2.8015	1.17121	0.77881	upregulated
0h vs 24h	joint_Locus_433	0.976525	9.84019	6.40239	5.20556	4.21936	upregulated
0h vs 24h	joint_Locus_43613	1.20875	0.130489	0.264266	0.164988	0.0609127	downregulated
0h vs 24h	joint_Locus_44928	3.78411	0.464321	0.878561	1.66018	1.32266	downregulated
[truncated: 5,495 more rows]
