# Supplementary material for: Whole Transcriptome Profiling of Maize during Early Somatic Embryogenesis Reveals Altered Expression of Stress Factors and Embryogenesis-Related Genes
Source: PLoS One. 2014 Oct 30;9(10):e111407. doi: 10.1371/journal.pone.0111407 (PMC4214754; doi:10.1371/journal.pone.0111407)
Supplement: Table S5 — Gene ontology describing genes differentially expressed compared to control. Gene ontology and enrichment summaries for genes that displayed an 8-fold expression change or greater at time point comparisons 0 vs 24, 0 vs 36, 0 vs 48, and 0 vs 72 h in immature zygotic embryo explants of maize in inbred line A188 at 0, 24, 36, 48, and 72 h after placement on tissue culture initiation medium. (XLSX) [file pone.0111407.s009.xlsx]

## Sheet: Sheet1
Supplemental Table 5. Gene ontology describing genes differentially expressed compared to control. Gene ontology and enrichment summaries for genes that displayed an 8-fold expression change or greater at time point comparisons 0 vs 24, 0 vs 36, 0 vs 48, and 0 vs 72 h in immature zygotic embryo explants of maize in inbred line A188 at 0, 24, 36, 48, and 72 h after placement on tissue culture init…
Time point comparison	Gene set name (number of genes)	Description	Category	Number of genes in overlap (k)	Adjusted P-value	False discovery rate correction
0h vs 24h	ANTIPORTER_ACTIVITY(50)	GO:0015297 antiporter activity, GOslim:molecular_function	GO_MF	17	6.5e-10	5.44e-07
	DRUG_TRANSMEMBRANE_TRANSPORTER_ACTIVITY(50)	GO:0015238 drug transmembrane transporter activity, GOslim:molecular_function	GO_MF	17	6.5e-10	5.44e-07
	DRUG_TRANSMEMBRANE_TRANSPORT(50)	GO:0006855 drug transmembrane transport, GOslim:biological_process	GO_BP	17	6.5e-10	6.49e-07
	TRANSMEMBRANE_TRANSPORT(843)	GO:0055085 transmembrane transport, GOslim:biological_process	GO_BP	76	1.41e-09	7.04e-07
	MEMBRANE(2122)	GO:0016020 membrane, GOslim:cellular_component	GO_CC	146	4.21e-09	7.2e-07
	IRON_ION_BINDING(606)	GO:0005506 iron ion binding, GOslim:molecular_function	GO_MF	56	9.63e-08	5.38e-05
	TRANSFERASE_ACTIVITY,_TRANSFERRING_HEXOSYL_GROUPS(208)	GO:0016758 transferase activity, transferring hexosyl groups, GOslim:molecular_function	GO_MF	28	2.45e-07	0.000103
	CARBOHYDRATE_METABOLIC_PROCESS(605)	GO:0005975 carbohydrate metabolic process, GOslim:biological_process	GO_BP	54	4.42e-07	0.00011
	METABOLIC_PROCESS(1546)	GO:0008152 metabolic process, GOslim:biological_process	GO_BP	107	4.18e-07	0.00011
	HEME_BINDING(670)	GO:0020037 heme binding, GOslim:molecular_function	GO_MF	58	4.24e-07	0.000142
	HYDROLASE_ACTIVITY,_HYDROLYZING_O-GLYCOSYL_COMPOUNDS(331)	GO:0004553 hydrolase activity, hydrolyzing O-glycosyl compounds, GOslim:molecular_function	GO_MF	36	6.19e-07	0.000173
	INTEGRAL_TO_MEMBRANE(1536)	GO:0016021 integral to membrane, GOslim:cellular_component	GO_CC	101	6.98e-06	0.000597
	MONOOXYGENASE_ACTIVITY(373)	GO:0004497 monooxygenase activity, GOslim:molecular_function	GO_MF	37	3.17e-06	0.000759
	TRANSPORTER_ACTIVITY(482)	GO:0005215 transporter activity, GOslim:molecular_function	GO_MF	43	6.43e-06	0.00135
	ELECTRON_CARRIER_ACTIVITY(721)	GO:0009055 electron carrier activity, GOslim:molecular_function	GO_MF	56	1.34e-05	0.00249
	CELL_WALL_MACROMOLECULE_CATABOLIC_PROCESS(61)	GO:0016998 cell wall macromolecule catabolic process, GOslim:biological_process	GO_BP	12	2.7e-05	0.00454
	OXIDATION-REDUCTION_PROCESS(1793)	GO:0055114 oxidation-reduction process, GOslim:biological_process	GO_BP	111	2.88e-05	0.00454
	L-PHENYLALANINE_CATABOLIC_PROCESS(11)	GO:0006559 L-phenylalanine catabolic process, GOslim:biological_process	GO_BP	6	3.18e-05	0.00454
	PROTEIN_KINASE_ACTIVITY(1459)	GO:0004672 protein kinase activity, GOslim:molecular_function	GO_MF	94	3e-05	0.00502
	PROTEIN_SERINE/THREONINE_KINASE_ACTIVITY(1532)	GO:0004674 protein serine/threonine kinase activity, GOslim:molecular_function	GO_MF	95	0.000102	0.0155
	AMMONIA-LYASE_ACTIVITY(15)	GO:0016841 ammonia-lyase activity, GOslim:molecular_function	GO_MF	6	0.000122	0.017
	CHITIN_BINDING(9)	GO:0008061 chitin binding, GOslim:molecular_function	GO_MF	5	0.000141	0.0182
	XYLOGLUCAN:XYLOGLUCOSYL_TRANSFERASE_ACTIVITY(35)	GO:0016762 xyloglucan:xyloglucosyl transferase activity, GOslim:molecular_function	GO_MF	8	0.000244	0.0292
	CELLULAR_GLUCAN_METABOLIC_PROCESS(35)	GO:0006073 cellular glucan metabolic process, GOslim:biological_process	GO_BP	8	0.000244	0.0305
	CHITIN_CATABOLIC_PROCESS(36)	GO:0006032 chitin catabolic process, GOslim:biological_process	GO_BP	8	0.000288	0.032
	CHITINASE_ACTIVITY(36)	GO:0004568 chitinase activity, GOslim:molecular_function	GO_MF	8	0.000288	0.0322
	TRANSPORT(673)	GO:0006810 transport, GOslim:biological_process	GO_BP	48	0.000341	0.0341
0h vs 36h	DRUG_TRANSMEMBRANE_TRANSPORT(50)	GO:0006855 drug transmembrane transport, GOslim:biological_process	GO_BP	16	3.66e-10	1.78e-07
	TRANSMEMBRANE_TRANSPORT(843)	GO:0055085 transmembrane transport, GOslim:biological_process	GO_BP	69	2.89e-10	1.78e-07
	DRUG_TRANSMEMBRANE_TRANSPORTER_ACTIVITY(50)	GO:0015238 drug transmembrane transporter activity, GOslim:molecular_function	GO_MF	16	3.66e-10	2.82e-07
	ANTIPORTER_ACTIVITY(50)	GO:0015297 antiporter activity, GOslim:molecular_function	GO_MF	16	3.66e-10	2.82e-07
	TRANSFERASE_ACTIVITY,_TRANSFERRING_HEXOSYL_GROUPS(208)	GO:0016758 transferase activity, transferring hexosyl groups, GOslim:molecular_function	GO_MF	29	1.85e-09	9.52e-07
	IRON_ION_BINDING(606)	GO:0005506 iron ion binding, GOslim:molecular_function	GO_MF	51	2.69e-08	1.04e-05
	METABOLIC_PROCESS(1546)	GO:0008152 metabolic process, GOslim:biological_process	GO_BP	97	4.08e-08	1.32e-05
	HEME_BINDING(670)	GO:0020037 heme binding, GOslim:molecular_function	GO_MF	51	4.76e-07	0.000146
	OXIDATION-REDUCTION_PROCESS(1793)	GO:0055114 oxidation-reduction process, GOslim:biological_process	GO_BP	101	2.35e-06	0.000572
	CELL_WALL_MACROMOLECULE_CATABOLIC_PROCESS(61)	GO:0016998 cell wall macromolecule catabolic process, GOslim:biological_process	GO_BP	12	4.92e-06	0.000955
	INTEGRAL_TO_MEMBRANE(1536)	GO:0016021 integral to membrane, GOslim:cellular_component	GO_CC	87	9.8e-06	0.00142
	MEMBRANE(2122)	GO:0016020 membrane, GOslim:cellular_component	GO_CC	110	2.67e-05	0.00194
	L-PHENYLALANINE_CATABOLIC_PROCESS(11)	GO:0006559 L-phenylalanine catabolic process, GOslim:biological_process	GO_BP	6	1.21e-05	0.00195
	MONOOXYGENASE_ACTIVITY(373)	GO:0004497 monooxygenase activity, GOslim:molecular_function	GO_MF	30	4.09e-05	0.0104
	AMMONIA-LYASE_ACTIVITY(15)	GO:0016841 ammonia-lyase activity, GOslim:molecular_function	GO_MF	6	4.72e-05	0.0104
	TRANSPORTER_ACTIVITY(482)	GO:0005215 transporter activity, GOslim:molecular_function	GO_MF	35	6.9e-05	0.0118
	CHITIN_BINDING(9)	GO:0008061 chitin binding, GOslim:molecular_function	GO_MF	5	6.29e-05	0.0118
	CHITIN_CATABOLIC_PROCESS(36)	GO:0006032 chitin catabolic process, GOslim:biological_process	GO_BP	8	8.94e-05	0.0124
	CHITINASE_ACTIVITY(36)	GO:0004568 chitinase activity, GOslim:molecular_function	GO_MF	8	8.94e-05	0.0138
	CARBOHYDRATE_METABOLIC_PROCESS(605)	GO:0005975 carbohydrate metabolic process, GOslim:biological_process	GO_BP	40	0.000145	0.0176
0h vs 48h	TRANSMEMBRANE_TRANSPORT(843)	GO:0055085 transmembrane transport, GOslim:biological_process	GO_BP	68	2e-10	1.84e-07
	TRANSFERASE_ACTIVITY,_TRANSFERRING_HEXOSYL_GROUPS(208)	GO:0016758 transferase activity, transferring hexosyl groups, GOslim:molecular_function	GO_MF	29	9.53e-10	1.41e-06
	MEMBRANE(2122)	GO:0016020 membrane, GOslim:cellular_component	GO_CC	117	2.24e-07	3.03e-05
	IRON_ION_BINDING(606)	GO:0005506 iron ion binding, GOslim:molecular_function	GO_MF	49	6.37e-08	4.7e-05
	HEME_BINDING(670)	GO:0020037 heme binding, GOslim:molecular_function	GO_MF	51	1.97e-07	9.69e-05
	DRUG_TRANSMEMBRANE_TRANSPORTER_ACTIVITY(50)	GO:0015238 drug transmembrane transporter activity, GOslim:molecular_function	GO_MF	12	5.93e-07	0.000175
	ANTIPORTER_ACTIVITY(50)	GO:0015297 antiporter activity, GOslim:molecular_function	GO_MF	12	5.93e-07	0.000175
	DRUG_TRANSMEMBRANE_TRANSPORT(50)	GO:0006855 drug transmembrane transport, GOslim:biological_process	GO_BP	12	5.93e-07	0.000272
	OXIDATION-REDUCTION_PROCESS(1793)	GO:0055114 oxidation-reduction process, GOslim:biological_process	GO_BP	100	1.1e-06	0.000337
	TRANSPORTER_ACTIVITY(482)	GO:0005215 transporter activity, GOslim:molecular_function	GO_MF	38	3.23e-06	0.000794
	MONOOXYGENASE_ACTIVITY(373)	GO:0004497 monooxygenase activity, GOslim:molecular_function	GO_MF	32	3.84e-06	0.00081
	METABOLIC_PROCESS(1546)	GO:0008152 metabolic process, GOslim:biological_process	GO_BP	85	1.18e-05	0.0027
	CARBOHYDRATE_METABOLIC_PROCESS(605)	GO:0005975 carbohydrate metabolic process, GOslim:biological_process	GO_BP	42	1.85e-05	0.00339
	INTEGRAL_TO_MEMBRANE(1536)	GO:0016021 integral to membrane, GOslim:cellular_component	GO_CC	81	7.2e-05	0.00486
	DNA_CATABOLIC_PROCESS(4)	GO:0006308 DNA catabolic process, GOslim:biological_process	GO_BP	4	6.82e-05	0.00955
	CHITIN_CATABOLIC_PROCESS(36)	GO:0006032 chitin catabolic process, GOslim:biological_process	GO_BP	8	7.28e-05	0.00955
	CHITIN_BINDING(9)	GO:0008061 chitin binding, GOslim:molecular_function	GO_MF	5	5.46e-05	0.0101
	CELL_WALL_MACROMOLECULE_CATABOLIC_PROCESS(61)	GO:0016998 cell wall macromolecule catabolic process, GOslim:biological_process	GO_BP	10	9.18e-05	0.0105
	L-PHENYLALANINE_CATABOLIC_PROCESS(11)	GO:0006559 L-phenylalanine catabolic process, GOslim:biological_process	GO_BP	5	0.000113	0.0115
	CHITINASE_ACTIVITY(36)	GO:0004568 chitinase activity, GOslim:molecular_function	GO_MF	8	7.28e-05	0.0119
	PROTEIN_SERINE/THREONINE_KINASE_ACTIVITY(1532)	GO:0004674 protein serine/threonine kinase activity, GOslim:molecular_function	GO_MF	80	0.000107	0.0144
	PROTEIN_KINASE_ACTIVITY(1459)	GO:0004672 protein kinase activity, GOslim:molecular_function	GO_MF	77	0.000105	0.0144
	HYDROLASE_ACTIVITY,_HYDROLYZING_O-GLYCOSYL_COMPOUNDS(331)	GO:0004553 hydrolase activity, hydrolyzing O-glycosyl compounds, GOslim:molecular_function	GO_MF	25	0.000269	0.0331
	AMMONIA-LYASE_ACTIVITY(15)	GO:0016841 ammonia-lyase activity, GOslim:molecular_function	GO_MF	5	0.00036	0.0409
0h vs 72h	TRANSMEMBRANE_TRANSPORT(843)	GO:0055085 transmembrane transport, GOslim:biological_process	GO_BP	63	1.51e-08	1.37e-05
	TRANSFERASE_ACTIVITY,_TRANSFERRING_HEXOSYL_GROUPS(208)	GO:0016758 transferase activity, transferring hexosyl groups, GOslim:molecular_function	GO_MF	27	1.46e-08	2.04e-05
	IRON_ION_BINDING(606)	GO:0005506 iron ion binding, GOslim:molecular_function	GO_MF	48	1.63e-07	0.000114
	CARBOHYDRATE_METABOLIC_PROCESS(605)	GO:0005975 carbohydrate metabolic process, GOslim:biological_process	GO_BP	47	3.66e-07	0.000165
	HYDROLASE_ACTIVITY,_HYDROLYZING_O-GLYCOSYL_COMPOUNDS(331)	GO:0004553 hydrolase activity, hydrolyzing O-glycosyl compounds, GOslim:molecular_function	GO_MF	32	3.81e-07	0.000178
	OXIDATION-REDUCTION_PROCESS(1793)	GO:0055114 oxidation-reduction process, GOslim:biological_process	GO_BP	100	1.21e-06	0.000365
	HEME_BINDING(670)	GO:0020037 heme binding, GOslim:molecular_function	GO_MF	49	1.06e-06	0.00037
	MEMBRANE(2122)	GO:0016020 membrane, GOslim:cellular_component	GO_CC	111	5.2e-06	0.000676
	TRANSPORTER_ACTIVITY(482)	GO:0005215 transporter activity, GOslim:molecular_function	GO_MF	38	3.4e-06	0.00095
	INTEGRAL_TO_MEMBRANE(1536)	GO:0016021 integral to membrane, GOslim:cellular_component	GO_CC	82	4.74e-05	0.00308
	ANTIPORTER_ACTIVITY(50)	GO:0015297 antiporter activity, GOslim:molecular_function	GO_MF	10	2.1e-05	0.0042
	DRUG_TRANSMEMBRANE_TRANSPORTER_ACTIVITY(50)	GO:0015238 drug transmembrane transporter activity, GOslim:molecular_function	GO_MF	10	2.1e-05	0.0042
	MONOOXYGENASE_ACTIVITY(373)	GO:0004497 monooxygenase activity, GOslim:molecular_function	GO_MF	30	2.48e-05	0.00434
	DRUG_TRANSMEMBRANE_TRANSPORT(50)	GO:0006855 drug transmembrane transport, GOslim:biological_process	GO_BP	10	2.1e-05	0.00476
	CHITIN_BINDING(9)	GO:0008061 chitin binding, GOslim:molecular_function	GO_MF	5	5.52e-05	0.00857
	CHITINASE_ACTIVITY(36)	GO:0004568 chitinase activity, GOslim:molecular_function	GO_MF	8	7.39e-05	0.0103
	DNA_CATABOLIC_PROCESS(4)	GO:0006308 DNA catabolic process, GOslim:biological_process	GO_BP	4	6.88e-05	0.0111
	CHITIN_CATABOLIC_PROCESS(36)	GO:0006032 chitin catabolic process, GOslim:biological_process	GO_BP	8	7.39e-05	0.0111
	METABOLIC_PROCESS(1546)	GO:0008152 metabolic process, GOslim:biological_process	GO_BP	81	9.45e-05	0.0122
	PROTEIN_KINASE_ACTIVITY(1459)	GO:0004672 protein kinase activity, GOslim:molecular_function	GO_MF	75	0.00029	0.0339
	PROTEIN_SERINE/THREONINE_KINASE_ACTIVITY(1532)	GO:0004674 protein serine/threonine kinase activity, GOslim:molecular_function	GO_MF	78	0.000291	0.0339
	OLIGOPEPTIDE_TRANSPORT(72)	GO:0006857 oligopeptide transport, GOslim:biological_process	GO_BP	10	0.000314	0.0356
	CELL_WALL_MACROMOLECULE_CATABOLIC_PROCESS(61)	GO:0016998 cell wall macromolecule catabolic process, GOslim:biological_process	GO_BP	9	0.000418	0.042
