# Supplementary material for: Whole Transcriptome Profiling of Maize during Early Somatic Embryogenesis Reveals Altered Expression of Stress Factors and Embryogenesis-Related Genes
Source: PLoS One. 2014 Oct 30;9(10):e111407. doi: 10.1371/journal.pone.0111407 (PMC4214754; doi:10.1371/journal.pone.0111407)
Supplement: Table S6 — K-means clustering of genes expressed in early somatic embryogenesis. K-means clustering results of genes expressed in immature zygotic embryo explants of maize in inbred line A188 at 0, 24, 36, 48, and 72 h after placement on tissue culture initiation medium was performed allowing 6 clusters and gene annotations based on MapMan 5b filtered gene set gene names and annotations for the joint loci representative transcript assemblies (RTA). (XLSX) [file pone.0111407.s010.xlsx]

## Sheet: Sheet1
Supplemental Table 6. K-means clustering of genes expressed in early somatic embryogenesis. K-means clustering results of genes expressed in immature zygotic embryo explants of maize in inbred line A188 at 0, 24, 36, 48, and 72 h after placement on tissue culture initiation medium was performed allowing 6 clusters and gene annotations based on MapMan 5b filtered gene set gene names and annotation…
Gene or representative transcript	Clusters Number	MapMan Name	RTA Annotations
GRMZM2G144197	1	protein.degradation.AAA type
GRMZM2G029713	1	not assigned.unknown
GRMZM2G025642	1	RNA.regulation of transcription.NAC domain transcription factor family
GRMZM2G089056	1	not assigned.unknown
GRMZM2G092592	1	not assigned.unknown
GRMZM2G475168	1	not assigned.unknown
GRMZM5G849919	1	protein.degradation.ubiquitin.E3.RING
GRMZM2G355846	1	protein.degradation.ubiquitin.E3.RING
GRMZM2G150915	1	not assigned.unknown
GRMZM2G112728	1	secondary metabolism.isoprenoids.non-mevalonate pathway.geranylgeranyl pyrophosphate synthase
GRMZM2G162749	1	RNA.regulation of transcription.C2C2(Zn) DOF zinc finger family
GRMZM2G175164	1	protein.postranslational modification.kinase.receptor like cytoplasmatic kinase VII
GRMZM2G410623	1	not assigned.unknown
GRMZM2G093125	1	secondary metabolism.N misc.alkaloid-like
GRMZM2G380789	1	not assigned.unknown
GRMZM2G024435	1	not assigned.unknown
GRMZM2G180478	1	not assigned.unknown
GRMZM2G135877	1	transport.misc
GRMZM2G060138	1	not assigned.unknown
GRMZM2G072376	1	not assigned.unknown
GRMZM2G093305	1	RNA.regulation of transcription.C2H2 zinc finger family
GRMZM2G338131	1	misc.glutathione S transferases
AC212219.3_FG005	1	secondary metabolism.flavonoids.anthocyanins
GRMZM2G144224	1	stress.abiotic.unspecified
GRMZM2G010545	1	not assigned.unknown
GRMZM2G311465	1	not assigned.unknown
GRMZM5G878582	1	not assigned.unknown
GRMZM2G050077	1	glycolysis.cytosolic branch.phosphoglycerate mutase
GRMZM2G056424	1	PS.lightreaction.photosystem II.PSII polypeptide subunits
GRMZM5G882821	1	lipid metabolism.lipid degradation.lipases
GRMZM2G001288	1	misc.beta 1,3 glucan hydrolases
GRMZM2G127150	1	transport.amino acids
GRMZM2G085198	1	misc.peroxidases
GRMZM2G154549	1	not assigned.unknown
GRMZM2G373329	1	protein.degradation.ubiquitin.E3.RING
GRMZM2G154565	1	not assigned.unknown
GRMZM2G113098	1	RNA.regulation of transcription.C2C2(Zn) GATA transcription factor family
GRMZM2G042538	1	protein.degradation.ubiquitin.E3.RING
AC210517.3_FG003	1	not assigned.unknown
GRMZM2G152975	1	misc.alcohol dehydrogenases
GRMZM2G505324	1	misc.gluco-, galacto- and mannosidases.beta-galactosidase
GRMZM5G811095	1	transport.sugars
GRMZM2G456357	1	not assigned.unknown
GRMZM2G062788	1	development.unspecified
GRMZM2G429807	1	not assigned.unknown
GRMZM2G331902	1	transport.amino acids
GRMZM2G038893	1	signalling.receptor kinases.wall associated kinase
GRMZM2G069317	1	not assigned.unknown
GRMZM2G090411	1	nucleotide metabolism.degradation
GRMZM2G168108	1	transport.calcium
AC186606.4_FG003	1	RNA.regulation of transcription.bZIP transcription factor family
GRMZM2G059129	1	lipid metabolism.lipid degradation.lysophospholipases.glycerophosphodiester phosphodiesterase
GRMZM2G009117	1	not assigned.unknown
GRMZM2G083538	1	not assigned.unknown
GRMZM2G054252	1	RNA.regulation of transcription.NAC domain transcription factor family
GRMZM2G353483	1	cell.vesicle transport
GRMZM2G175396	1	not assigned.unknown
GRMZM2G113191	1	TCA / org. transformation.carbonic anhydrases
AC218900.3_FG001	1	Biodegradation of Xenobiotics
GRMZM2G349749	1	development.storage proteins
GRMZM2G133413	1	cell.cycle
AC202011.3_FG010	1	not assigned.unknown
GRMZM2G037650	1	RNA.regulation of transcription.MYB domain transcription factor family
GRMZM2G448185	1	stress.biotic.respiratory burst
GRMZM2G125557	1	development.unspecified
GRMZM2G428554	1	signalling.receptor kinases.leucine rich repeat XI
GRMZM2G131266	1	RNA.regulation of transcription.AP2/EREBP, APETALA2/Ethylene-responsive element binding protein family
GRMZM5G893055	1	protein.degradation.ubiquitin.E3.RING
GRMZM2G141214	1	misc.nitrilases, *nitrile lyases, berberine bridge enzymes, reticuline oxidases, troponine reductases
GRMZM2G097342	1	not assigned.unknown
GRMZM2G466563	1	signalling.calcium
GRMZM2G067626	1	protein.degradation.ubiquitin.E3.SCF.FBOX
GRMZM2G078088	1	not assigned.unknown
GRMZM2G125649	1	not assigned.unknown
GRMZM2G129266	1	stress.biotic
GRMZM2G093951	1	stress.biotic
GRMZM2G001676	1	transport.peptides and oligopeptides
GRMZM2G001812	1	signalling.receptor kinases.leucine rich repeat XI
GRMZM2G152901	1	protein.postranslational modification.kinase.receptor like cytoplasmatic kinase VII
GRMZM2G017388	1	transport.calcium
GRMZM2G027688	1	protein.degradation.ubiquitin.E3.BTB/POZ Cullin3.BTB/POZ
GRMZM2G020514	1	not assigned.unknown
GRMZM2G024680	1	not assigned.unknown
GRMZM2G152419	1	protein.degradation.metalloprotease
GRMZM2G012119	1	PS.lightreaction.cyclic electron flow-chlororespiration
GRMZM2G141379	1	protein.degradation.ubiquitin.E3.RING
GRMZM2G043191	1	DNA.synthesis/chromatin structure
GRMZM2G467893	1	development.unspecified
AC208113.3_FG005	1	not assigned.unknown
GRMZM2G447218	1	not assigned.unknown
GRMZM2G413835	1	RNA.processing.ribonucleases
GRMZM2G019806	1	RNA.regulation of transcription.bHLH,Basic Helix-Loop-Helix family
GRMZM2G401331	1	not assigned.unknown
GRMZM2G147900	1	not assigned.unknown
GRMZM2G131575	1	PS.lightreaction.ATP synthase
GRMZM2G095798	1	not assigned.unknown
GRMZM2G008072	1	not assigned.unknown
GRMZM2G047422	1	not assigned.unknown
GRMZM2G107818	1	not assigned.unknown
GRMZM2G009958	1	not assigned.unknown
GRMZM2G163251	1	RNA.regulation of transcription.NAC domain transcription factor family
GRMZM2G519210	1	not assigned.unknown
GRMZM5G870829	1	not assigned.unknown
GRMZM2G342856	1	misc.GCN5-related N-acetyltransferase
GRMZM2G312091	1	development.unspecified
GRMZM2G453320	1	development.unspecified
GRMZM2G049906	1	signalling.receptor kinases.wheat LRK10 like
GRMZM2G004511	1	RNA.regulation of transcription.putative transcription regulator
GRMZM2G017470	1	RNA.regulation of transcription.C2C2(Zn) DOF zinc finger family
GRMZM2G081105	1	transport.NDP-sugars at the ER
GRMZM2G084176	1	RNA.regulation of transcription.MYB domain transcription factor family
AC203966.5_FG003	1	not assigned.unknown
GRMZM2G099067	1	development.late embryogenesis abundant
GRMZM2G044736	1	not assigned.unknown
GRMZM2G159193	1	misc.UDP glucosyl and glucoronyl transferases
GRMZM2G044377	1	misc.UDP glucosyl and glucoronyl transferases
GRMZM2G365754	1	RNA.regulation of transcription.bZIP transcription factor family
AC207755.3_FG005	1	transport.amino acids
GRMZM2G144051	1	not assigned.unknown
GRMZM2G163550	1	signalling.receptor kinases.S-locus glycoprotein like
GRMZM2G472449	1	not assigned.unknown
GRMZM2G443495	1	misc.nitrilases, *nitrile lyases, berberine bridge enzymes, reticuline oxidases, troponine reductases
GRMZM2G091891	1	nucleotide metabolism.degradation.purine
GRMZM2G011141	1	lipid metabolism.lipid degradation.lipases.triacylglycerol lipase
GRMZM2G176472	1	signalling.calcium
GRMZM2G062585	1	N-metabolism.ammonia metabolism.unspecified
GRMZM2G568979	1	not assigned.unknown
GRMZM2G148316	1	misc.UDP glucosyl and glucoronyl transferases
GRMZM2G171187	1	stress.abiotic.heat
GRMZM2G096422	1	not assigned.unknown
GRMZM2G372553	1	not assigned.unknown
GRMZM2G103785	1	not assigned.unknown
GRMZM2G425427	1	RNA.regulation of transcription.MYB domain transcription factor family
GRMZM2G109142	1	not assigned.unknown
GRMZM2G062541	1	RNA.regulation of transcription.bHLH,Basic Helix-Loop-Helix family
GRMZM2G176737	1	not assigned.unknown
GRMZM5G897005	1	signalling.receptor kinases.DUF 26
GRMZM2G589821	1	not assigned.unknown
GRMZM2G341741	1	RNA.processing
GRMZM2G034206	1	not assigned.unknown
GRMZM2G138355	1	nucleotide metabolism.salvage.NUDIX hydrolases
GRMZM2G125923	1	amino acid metabolism.synthesis.aromatic aa.phenylalanine.arogenate dehydratase / prephenate dehydratase
GRMZM2G027241	1	hormone metabolism.abscisic acid.synthesis-degradation
GRMZM2G060720	1	not assigned.unknown
GRMZM2G117632	1	protein.folding
GRMZM2G443776	1	not assigned.unknown
GRMZM2G007481	1	transport.misc
GRMZM5G810727	1	misc.gluco-, galacto- and mannosidases
GRMZM2G146809	1	stress.biotic
GRMZM2G046782	1	hormone metabolism.abscisic acid.induced-regulated-responsive-activated
GRMZM2G018314	1	DNA.synthesis/chromatin structure
AC235534.1_FG007	1	RNA.regulation of transcription.HB,Homeobox transcription factor family
AC208110.2_FG007	1	not assigned.unknown
GRMZM2G415229	1	RNA.regulation of transcription.Trihelix, Triple-Helix transcription factor family
GRMZM2G031354	1	misc.protease inhibitor/seed storage/lipid transfer protein (LTP) family protein
GRMZM2G431504	1	secondary metabolism.flavonoids.dihydroflavonols
GRMZM2G136960	1	stress
GRMZM2G076602	1	development.unspecified
GRMZM5G835039	1	not assigned.unknown
GRMZM2G406099	1	not assigned.unknown
GRMZM2G178025	1	cell wall.cellulose synthesis
GRMZM2G068202	1	hormone metabolism.gibberelin.induced-regulated-responsive-activated
GRMZM2G065012	1	signalling.calcium
GRMZM2G076212	1	signalling.receptor kinases.DUF 26
GRMZM2G032977	1	DNA.synthesis/chromatin structure
GRMZM2G175258	1	signalling.receptor kinases.S-locus glycoprotein like
GRMZM2G045581	1	not assigned.unknown
GRMZM2G125679	1	not assigned.unknown
GRMZM2G092128	1	protein.degradation.ubiquitin.E3.RING
GRMZM2G102059	1	RNA.regulation of transcription.ABI3/VP1-related B3-domain-containing transcription factor family
GRMZM2G318408	1	protein.degradation.ubiquitin.E3.RING
AC217385.3_FG009	1	RNA.RNA binding
GRMZM2G349344	1	protein.postranslational modification.kinase.receptor like cytoplasmatic kinase IX
GRMZM2G143512	1	transport.metal
GRMZM2G131982	1	RNA.regulation of transcription.C2C2(Zn) CO-like, Constans-like zinc finger family
GRMZM2G178998	1	development.unspecified
GRMZM2G304745	1	signalling.receptor kinases.leucine rich repeat VI
GRMZM2G053977	1	misc.short chain dehydrogenase/reductase (SDR)
GRMZM2G057930	1	misc.UDP glucosyl and glucoronyl transferases
GRMZM2G123122	1	not assigned.unknown
GRMZM2G433076	1	signalling.receptor kinases.wall associated kinase
GRMZM2G306735	1	not assigned.unknown
GRMZM2G062673	1	signalling.calcium
GRMZM2G051984	1	protein.postranslational modification.kinase.receptor like cytoplasmatic kinase VII
GRMZM2G447785	1	not assigned.unknown
GRMZM2G165836	1	not assigned.unknown
GRMZM2G179268	1	signalling.receptor kinases.misc
GRMZM2G315401	1	minor CHO metabolism.others
GRMZM5G843141	1	transport.sugars
GRMZM2G703021	1	not assigned.unknown
GRMZM2G171277	1	protein.degradation.ubiquitin.E3.RING
GRMZM2G152141	1	not assigned.unknown
GRMZM2G057006	1	not assigned.unknown
GRMZM2G157869	1	not assigned.unknown
GRMZM2G079323	1	signalling.G-proteins
GRMZM2G369742	1	not assigned.unknown
GRMZM2G136306	1	not assigned.unknown
GRMZM2G369792	1	not assigned.unknown
GRMZM2G007546	1	signalling.receptor kinases.wall associated kinase
GRMZM2G062504	1	not assigned.unknown
GRMZM2G014695	1	not assigned.unknown
GRMZM2G022347	1	stress.abiotic.unspecified
GRMZM2G111697	1	not assigned.unknown
GRMZM2G125263	1	signalling.receptor kinases.leucine rich repeat XI
GRMZM2G022884	1	transport.misc
GRMZM2G029211	1	stress.biotic
GRMZM2G108609	1	secondary metabolism.isoprenoids.terpenoids
GRMZM5G803404	1	transport.ABC transporters and multidrug resistance systems
GRMZM2G303995	1	not assigned.unknown
GRMZM2G392106	1	not assigned.unknown
GRMZM2G119081	1	not assigned.unknown
GRMZM2G010356	1	secondary metabolism.isoprenoids.terpenoids
GRMZM2G041493	1	not assigned.unknown
GRMZM2G301355	1	signalling.receptor kinases.misc
GRMZM2G115628	1	signalling.calcium
GRMZM2G018436	1	development.unspecified
GRMZM2G353024	1	signalling.light
GRMZM2G175576	1	transport.metal
GRMZM2G100475	1	not assigned.unknown
GRMZM2G140078	1	minor CHO metabolism.trehalose.TPP
GRMZM2G419606	1	not assigned.unknown
GRMZM2G341499	1	signalling.in sugar and nutrient physiology
GRMZM2G134502	1	cell.organisation
GRMZM2G134497	1	transport.misc
GRMZM2G405559	1	RNA.regulation of transcription.putative transcription regulator
GRMZM2G389285	1	transport.nucleotides
GRMZM2G015753	1	protein.degradation.ubiquitin.E3.RING
GRMZM2G179049	1	RNA.regulation of transcription.NAC domain transcription factor family
GRMZM2G123973	1	transport.misc
GRMZM2G042741	1	hormone metabolism.auxin.induced-regulated-responsive-activated
GRMZM2G512469	1	not assigned.unknown
GRMZM2G052434	1	protein.postranslational modification
GRMZM2G301738	1	signalling.receptor kinases.S-locus glycoprotein like
GRMZM2G175874	1	signalling.receptor kinases.DUF 26
GRMZM2G418415	1	not assigned.unknown
GRMZM2G042660	1	misc.oxidases - copper, flavone etc.
GRMZM2G062156	1	transport.sugars
GRMZM2G019060	1	RNA.regulation of transcription.GRAS transcription factor family
GRMZM2G340048	1	signalling.receptor kinases.DUF 26
GRMZM2G427807	1	not assigned.unknown
GRMZM2G056467	1	not assigned.unknown
GRMZM2G354013	1	stress.biotic
GRMZM2G316136	1	protein.postranslational modification
GRMZM2G031125	1	misc.cytochrome P450
GRMZM5G855808	1	stress.abiotic.heat
GRMZM2G127134	1	transport.peptides and oligopeptides
GRMZM2G124802	1	not assigned.unknown
GRMZM2G410567	1	hormone metabolism.auxin.induced-regulated-responsive-activated
GRMZM2G372068	1	misc.UDP glucosyl and glucoronyl transferases
GRMZM2G165173	1	not assigned.unknown
GRMZM2G081377	1	not assigned.unknown
GRMZM2G135013	1	signalling.receptor kinases.DUF 26
AC207888.3_FG009	1	not assigned.unknown
GRMZM5G827174	1	not assigned.unknown
AC206764.4_FG001	1	hormone metabolism.salicylic acid.synthesis-degradation
GRMZM2G170047	1	misc.cytochrome P450
GRMZM2G114044	1	not assigned.unknown
GRMZM2G055313	1	misc.UDP glucosyl and glucoronyl transferases
GRMZM2G397755	1	RNA.regulation of transcription.bHLH,Basic Helix-Loop-Helix family
GRMZM2G378490	1	RNA.regulation of transcription.C2C2(Zn) DOF zinc finger family
GRMZM2G163015	1	hormone metabolism.ethylene.synthesis-degradation.1-aminocyclopropane-1-carboxylate synthase
GRMZM2G166721	1	RNA.regulation of transcription.NAC domain transcription factor family
GRMZM2G104176	1	RNA.regulation of transcription.Aux/IAA family
GRMZM2G475984	1	RNA.regulation of transcription.WRKY domain transcription factor family
GRMZM2G083797	1	stress.biotic
GRMZM2G479038	1	misc.UDP glucosyl and glucoronyl transferases
GRMZM2G146679	1	not assigned.unknown
GRMZM2G413897	1	stress.abiotic.heat
GRMZM2G156950	1	RNA.regulation of transcription.C2H2 zinc finger family
GRMZM2G054050	1	not assigned.unknown
GRMZM2G476699	1	not assigned.unknown
AC183315.4_FG006	1	protein.degradation.ubiquitin.E3.RING
GRMZM2G083150	1	not assigned.unknown
EF517601.1_FG010	1	RNA.regulation of transcription.GeBP like
GRMZM2G063156	1	not assigned.unknown
GRMZM2G083239	1	RNA.regulation of transcription.MYB domain transcription factor family
GRMZM2G301642	1	RNA.regulation of transcription.MYB-related transcription factor family
GRMZM2G161310	1	transport.ABC transporters and multidrug resistance systems
GRMZM2G160136	1	RNA.regulation of transcription.bZIP transcription factor family
GRMZM2G017520	1	RNA.regulation of transcription.MYB domain transcription factor family
GRMZM2G134113	1	not assigned.unknown
GRMZM2G119864	1	cell wall.pectin*esterases.PME
GRMZM2G437490	1	cell.vesicle transport
GRMZM2G126975	1	not assigned.unknown
AC225179.3_FG003	1	protein.degradation.ubiquitin.E3.SCF.FBOX
GRMZM2G061655	1	not assigned.unknown
GRMZM2G307600	1	not assigned.unknown
GRMZM2G377079	1	RNA.regulation of transcription.putative transcription regulator
GRMZM2G426467	1	misc.gluco-, galacto- and mannosidases
GRMZM2G156813	1	development.unspecified
GRMZM2G412885	1	protein.postranslational modification.kinase.receptor like cytoplasmatic kinase VII
GRMZM2G047626	1	RNA.regulation of transcription.MYB domain transcription factor family
GRMZM2G169562	1	lipid metabolism.lipid degradation.lipases.triacylglycerol lipase
GRMZM2G155073	1	redox.thioredoxin
GRMZM2G175761	1	development.unspecified
GRMZM2G118241	1	protein.degradation.serine protease
GRMZM2G427713	1	stress.biotic
GRMZM2G163507	1	stress.biotic
GRMZM2G701767	1	not assigned.unknown
GRMZM2G164502	1	signalling.receptor kinases.misc
GRMZM2G103342	1	misc.peroxidases
GRMZM2G060536	1	RNA.regulation of transcription.MYB domain transcription factor family
GRMZM2G102056	1	not assigned.unknown
GRMZM2G052571	1	misc.glutathione S transferases
GRMZM2G155334	1	not assigned.unknown
GRMZM2G145840	1	not assigned.unknown
GRMZM2G126367	1	misc.nitrilases, *nitrile lyases, berberine bridge enzymes, reticuline oxidases, troponine reductases
GRMZM2G126371	1	misc.nitrilases, *nitrile lyases, berberine bridge enzymes, reticuline oxidases, troponine reductases
GRMZM5G898668	1	misc.UDP glucosyl and glucoronyl transferases
GRMZM2G411956	1	protein.degradation.cysteine protease
GRMZM2G329002	1	cell wall.pectin*esterases.acetyl esterase
GRMZM2G149756	1	RNA.regulation of transcription.AP2/EREBP, APETALA2/Ethylene-responsive element binding protein family
GRMZM2G053284	1	cell.organisation
GRMZM2G061321	1	misc.UDP glucosyl and glucoronyl transferases
GRMZM2G074248	1	not assigned.unknown
GRMZM2G074236	1	not assigned.unknown
GRMZM2G133291	1	not assigned.unknown
GRMZM2G426108	1	not assigned.unknown
GRMZM2G060216	1	RNA.regulation of transcription.bZIP transcription factor family
GRMZM2G116063	1	RNA.regulation of transcription.HB,Homeobox transcription factor family
GRMZM5G842071	1	secondary metabolism.simple phenols
GRMZM2G072600	1	not assigned.unknown
GRMZM5G804618	1	RNA.regulation of transcription.C2H2 zinc finger family
AC193379.3_FG001	1	signalling.receptor kinases.leucine rich repeat VIII-1
joint_Locus_10094	1	#N/A
GRMZM2G302293	1	not assigned.unknown
AC233851.1_FG017	1	not assigned.unknown
GRMZM5G817173	1	hormone metabolism.cytokinin.synthesis-degradation
GRMZM2G049654	1	not assigned.unknown
GRMZM2G010804	1	cell wall.cell wall proteins
GRMZM2G177929	1	signalling.calcium
GRMZM2G381025	1	misc.UDP glucosyl and glucoronyl transferases
GRMZM2G167829	1	RNA.regulation of transcription.MYB domain transcription factor family
GRMZM2G140409	1	not assigned.unknown
GRMZM2G111666	1	RNA.regulation of transcription.bHLH,Basic Helix-Loop-Helix family
GRMZM5G837754	1	not assigned.unknown
GRMZM2G057283	1	transport.misc
GRMZM2G448672	1	signalling.receptor kinases.DUF 26
GRMZM2G012233	1	secondary metabolism.phenylpropanoids.lignin biosynthesis.4CL
GRMZM2G423202	1	not assigned.unknown
GRMZM2G023237	1	redox.glutaredoxins
GRMZM2G003526	1	lipid metabolism.exotics (steroids, squalene etc).sphingolipids
GRMZM2G118369	1	not assigned.unknown
AC217499.3_FG003	1	not assigned.unknown
GRMZM2G458095	1	protein.degradation.AAA type
GRMZM2G094490	1	transport.ABC transporters and multidrug resistance systems
GRMZM2G005834	1	RNA.regulation of transcription.unclassified
GRMZM2G073823	1	RNA.regulation of transcription.GRAS transcription factor family
GRMZM2G178046	1	not assigned.unknown
AC218998.2_FG003	1	misc.UDP glucosyl and glucoronyl transferases
GRMZM2G091839	1	not assigned.unknown
GRMZM2G333659	1	stress.biotic
GRMZM2G333678	1	not assigned.unknown
GRMZM2G143373	1	misc.short chain dehydrogenase/reductase (SDR)
GRMZM2G351347	1	transport.potassium
GRMZM2G469499	1	not assigned.unknown
GRMZM2G337387	1	not assigned.unknown
GRMZM2G113252	1	redox.glutaredoxins
GRMZM2G425545	1	not assigned.unknown
GRMZM2G175499	1	cell wall.pectin*esterases.PME
GRMZM2G151639	1	RNA.regulation of transcription.C2H2 zinc finger family
GRMZM2G073079	1	misc.misc2
GRMZM2G146518	1	development.unspecified
GRMZM2G344991	1	RNA.regulation of transcription.MADS box transcription factor family
GRMZM2G107021	1	stress.biotic.signalling.MLO-like
GRMZM2G398795	1	RNA.RNA binding
GRMZM2G104262	1	signalling.light
GRMZM2G055782	1	RNA.regulation of transcription.MADS box transcription factor family
GRMZM2G145054	1	not assigned.unknown
GRMZM2G021607	1	RNA.regulation of transcription.unclassified
GRMZM2G374313	1	misc.short chain dehydrogenase/reductase (SDR)
GRMZM2G161696	1	protein.degradation.serine protease
GRMZM2G078077	1	RNA.regulation of transcription.TCP transcription factor family
GRMZM2G495234	1	not assigned.unknown
GRMZM2G101687	1	protein.postranslational modification.kinase.receptor like cytoplasmatic kinase VII
GRMZM2G310410	1	protein.postranslational modification.kinase.receptor like cytoplasmatic kinase VII
GRMZM2G054013	1	secondary metabolism.phenylpropanoids.lignin biosynthesis.4CL
GRMZM2G044834	1	not assigned.unknown
GRMZM2G045226	1	not assigned.unknown
GRMZM5G812170	1	not assigned.unknown
GRMZM2G309847	1	not assigned.unknown
GRMZM2G122848	1	protein.degradation.ubiquitin.E3.RING
GRMZM2G140774	1	not assigned.unknown
GRMZM2G019209	1	transport.peptides and oligopeptides
GRMZM2G073954	1	not assigned.unknown
GRMZM2G107109	1	RNA.regulation of transcription.JUMONJI family
GRMZM2G162007	1	misc.oxidases - copper, flavone etc.
GRMZM2G047414	1	cell wall.degradation.pectate lyases and polygalacturonases
GRMZM2G011110	1	RNA.regulation of transcription.AP2/EREBP, APETALA2/Ethylene-responsive element binding protein family
GRMZM2G035704	1	protein.degradation.ubiquitin.E3.RING
GRMZM2G169628	1	misc.UDP glucosyl and glucoronyl transferases
GRMZM2G322950	1	not assigned.unknown
GRMZM2G040548	1	not assigned.unknown
GRMZM2G579509	1	not assigned.unknown
GRMZM2G161553	1	not assigned.unknown
GRMZM2G115481	1	not assigned.unknown
GRMZM2G147452	1	not assigned.unknown
GRMZM2G103013	1	not assigned.unknown
AC184171.4_FG002	1	not assigned.unknown
GRMZM2G040559	1	not assigned.unknown
GRMZM2G071478	1	signalling.receptor kinases.misc
GRMZM2G002555	1	signalling.receptor kinases.DUF 26
GRMZM2G458728	1	RNA.regulation of transcription.HB,Homeobox transcription factor family
GRMZM2G433385	1	not assigned.unknown
GRMZM2G018707	1	not assigned.unknown
GRMZM2G702844	1	not assigned.unknown
GRMZM2G156026	1	secondary metabolism.flavonoids.dihydroflavonols
GRMZM2G017022	1	signalling.receptor kinases.DUF 26
GRMZM2G179501	1	not assigned.unknown
GRMZM2G139372	1	RNA.regulation of transcription.bHLH,Basic Helix-Loop-Helix family
GRMZM2G079348	1	redox.dismutases and catalases
GRMZM2G163328	1	signalling.receptor kinases.misc
GRMZM2G085320	1	minor CHO metabolism.others
GRMZM2G004356	1	RNA.regulation of transcription.bHLH,Basic Helix-Loop-Helix family
GRMZM2G099491	1	cell wall.cell wall proteins.LRR
AC195340.3_FG004	1	not assigned.unknown
GRMZM2G091527	1	RNA.regulation of transcription.AP2/EREBP, APETALA2/Ethylene-responsive element binding protein family
GRMZM2G052467	1	not assigned.unknown
GRMZM2G460396	1	cell.organisation
GRMZM2G051403	1	not assigned.unknown
GRMZM2G082343	1	RNA.regulation of transcription.bHLH,Basic Helix-Loop-Helix family
GRMZM2G165894	1	not assigned.unknown
GRMZM2G403719	1	signalling.receptor kinases.DUF 26
GRMZM5G838285	1	hormone metabolism.abscisic acid.synthesis-degradation.synthesis.9-cis-epoxycarotenoid dioxygenase
GRMZM2G156748	1	secondary metabolism.isoprenoids.terpenoids
GRMZM2G062470	1	protein.degradation.metalloprotease
GRMZM2G080231	1	protein.glycosylation
GRMZM2G170116	1	transport.misc
GRMZM2G166719	1	signalling.receptor kinases.misc
GRMZM2G018695	1	not assigned.unknown
GRMZM2G090693	1	not assigned.unknown
GRMZM5G865298	1	transport.peptides and oligopeptides
GRMZM2G347174	1	not assigned.unknown
GRMZM2G084021	1	not assigned.unknown
GRMZM2G064775	1	not assigned.unknown
GRMZM2G150893	1	misc.peroxidases
GRMZM2G427729	1	development.storage proteins
GRMZM2G173272	1	not assigned.unknown
AC216264.3_FG001	1	protein.degradation.serine protease
GRMZM2G042758	1	misc.GDSL-motif lipase
AC207656.3_FG002	1	RNA.regulation of transcription.ARF, Auxin Response Factor family
GRMZM2G177863	1	not assigned.unknown
GRMZM2G118884	1	RNA.regulation of transcription.C2C2(Zn) CO-like, Constans-like zinc finger family
GRMZM2G048085	1	development.unspecified
GRMZM2G389462	1	protein.degradation.ubiquitin.E3.RING
GRMZM2G120539	1	lipid metabolism.FA synthesis and FA elongation.acyl coa ligase
GRMZM2G164242	1	protein.postranslational modification
GRMZM5G899308	1	not assigned.unknown
GRMZM2G482256	1	cell wall.degradation.cellulases and beta -1,4-glucanases
GRMZM2G070873	1	not assigned.unknown
GRMZM2G109805	1	not assigned.unknown
GRMZM2G137046	1	RNA.regulation of transcription.bZIP transcription factor family
GRMZM2G085678	1	RNA.regulation of transcription.AP2/EREBP, APETALA2/Ethylene-responsive element binding protein family
GRMZM2G082504	1	not assigned.unknown
GRMZM2G024024	1	signalling.receptor kinases.misc
GRMZM2G000812	1	development.unspecified
AC198206.5_FG001	1	not assigned.unknown
GRMZM2G109638	1	not assigned.unknown
GRMZM2G148277	1	misc.UDP glucosyl and glucoronyl transferases
GRMZM2G405459	1	misc.peroxidases
GRMZM2G169734	1	not assigned.unknown
GRMZM2G174128	1	stress.biotic
GRMZM2G176206	1	signalling.receptor kinases.leucine rich repeat XI
GRMZM2G177356	1	not assigned.unknown
GRMZM2G161390	1	not assigned.unknown
GRMZM2G303964	1	protein.degradation.ubiquitin.E3.RING
GRMZM2G346837	1	not assigned.unknown
GRMZM2G554914	1	not assigned.unknown
GRMZM2G414955	1	not assigned.unknown
GRMZM2G540772	1	protein.postranslational modification
GRMZM2G049675	1	Biodegradation of Xenobiotics
GRMZM2G049798	1	misc.UDP glucosyl and glucoronyl transferases
GRMZM2G334660	1	secondary metabolism.phenylpropanoids.lignin biosynthesis.PAL
GRMZM2G068714	1	transport
GRMZM2G153359	1	hormone metabolism.gibberelin.synthesis-degradation
GRMZM2G159918	1	misc.UDP glucosyl and glucoronyl transferases
GRMZM2G178509	1	hormone metabolism.abscisic acid.induced-regulated-responsive-activated
GRMZM2G170049	1	RNA.regulation of transcription.MYB domain transcription factor family
GRMZM2G430390	1	not assigned.unknown
GRMZM2G014977	1	transport.misc
GRMZM2G147014	1	not assigned.unknown
GRMZM2G160563	1	cell.cycle
GRMZM2G126572	1	not assigned.unknown
GRMZM5G823157	1	RNA.regulation of transcription.WRKY domain transcription factor family
GRMZM2G076313	1	transport.peptides and oligopeptides
GRMZM2G101350	1	RNA.regulation of transcription.bHLH,Basic Helix-Loop-Helix family
AC204212.4_FG001	1	RNA.regulation of transcription.MYB-related transcription factor family
GRMZM2G466298	1	misc.myrosinases-lectin-jacalin
GRMZM2G382345	1	development.unspecified
GRMZM5G898898	1	signalling.receptor kinases.DUF 26
GRMZM2G181507	1	cell.cell death.plants
GRMZM2G151257	1	cell wall.degradation.cellulases and beta -1,4-glucanases
GRMZM2G116185	1	not assigned.unknown
GRMZM2G077755	1	RNA.regulation of transcription.TCP transcription factor family
GRMZM2G036092	1	RNA.regulation of transcription.bHLH,Basic Helix-Loop-Helix family
AC194974.3_FG005	1	misc.myrosinases-lectin-jacalin
GRMZM2G160231	1	not assigned.unknown
GRMZM5G806638	1	RNA.regulation of transcription.AP2/EREBP, APETALA2/Ethylene-responsive element binding protein family
GRMZM2G414621	1	protein.degradation.ubiquitin.E3.RING
GRMZM2G032856	1	misc.glutathione S transferases
GRMZM2G023711	1	redox.thioredoxin
GRMZM2G124477	1	not assigned.unknown
GRMZM2G018484	1	protein.targeting.chloroplast
GRMZM2G119769	1	not assigned.unknown
GRMZM2G083812	1	not assigned.unknown
GRMZM5G872499	1	transport.phosphate
GRMZM2G002124	1	protein.postranslational modification
GRMZM2G134067	1	not assigned.unknown
GRMZM2G116685	1	protein.postranslational modification.kinase.receptor like cytoplasmatic kinase VII
GRMZM2G015793	1	secondary metabolism.phenylpropanoids
GRMZM2G035023	1	secondary metabolism.phenylpropanoids
GRMZM2G405503	1	not assigned.unknown
AC205362.4_FG002	1	transport.amino acids
GRMZM2G076868	1	signalling.receptor kinases.crinkly like
GRMZM2G381076	1	protein.postranslational modification.kinase.receptor like cytoplasmatic kinase VII
GRMZM2G122631	1	not assigned.unknown
GRMZM2G416105	1	not assigned.unknown
GRMZM2G420882	1	signalling.receptor kinases.S-locus glycoprotein like
GRMZM2G305856	1	RNA.regulation of transcription.MYB domain transcription factor family
GRMZM2G130699	1	not assigned.unknown
GRMZM2G089575	1	protein.degradation
GRMZM2G015872	1	not assigned.unknown
GRMZM2G122261	1	misc.GDSL-motif lipase
GRMZM2G131391	1	not assigned.unknown
GRMZM2G174441	1	not assigned.unknown
GRMZM2G447347	1	not assigned.unknown
GRMZM2G419542	1	not assigned.unknown
GRMZM2G133558	1	not assigned.unknown
GRMZM2G102923	1	not assigned.unknown
GRMZM2G102915	1	RNA.processing
GRMZM2G318459	1	cell.vesicle transport
GRMZM2G387935	1	stress.abiotic.drought/salt
GRMZM2G154845	1	transport.misc
GRMZM2G466908	1	hormone metabolism.auxin.induced-regulated-responsive-activated
GRMZM5G890043	1	not assigned.unknown
GRMZM5G841920	1	not assigned.unknown
GRMZM2G171210	1	protein.postranslational modification.kinase.receptor like cytoplasmatic kinase X
GRMZM2G169321	1	not assigned.unknown
GRMZM5G862355	1	misc.cytochrome P450
GRMZM2G096431	1	not assigned.unknown
GRMZM2G100518	1	RNA.processing
GRMZM2G032028	1	not assigned.unknown
GRMZM2G162295	1	development.unspecified
GRMZM2G127251	1	secondary metabolism.phenylpropanoids
GRMZM2G156712	1	hormone metabolism.jasmonate.synthesis-degradation.12-Oxo-PDA-reductase
GRMZM2G436947	1	not assigned.unknown
GRMZM2G067361	1	misc.UDP glucosyl and glucoronyl transferases
AC202439.3_FG006	1	transport.unspecified cations
GRMZM2G060432	1	not assigned.unknown
GRMZM2G382711	1	not assigned.unknown
GRMZM2G114801	1	protein.postranslational modification.kinase.receptor like cytoplasmatic kinase IX
GRMZM2G402538	1	RNA.regulation of transcription.PHD finger transcription factor
GRMZM2G167387	1	not assigned.unknown
GRMZM2G024350	1	not assigned.unknown
GRMZM2G126582	1	transport.Major Intrinsic Proteins.NIP
GRMZM2G124225	1	amino acid metabolism.synthesis.aromatic aa.chorismate.3-deoxy-D-arabino-heptulosonate 7-phosphate synthase
GRMZM2G118951	1	not assigned.unknown
GRMZM2G328785	1	signalling.receptor kinases.DUF 26
GRMZM2G035592	1	not assigned.unknown
GRMZM2G046331	1	not assigned.unknown
GRMZM2G041463	1	protein.postranslational modification
GRMZM2G132478	1	misc.cytochrome P450
GRMZM2G179279	1	protein.postranslational modification.kinase.receptor like cytoplasmatic kinase VII
AC212068.4_FG005	1	misc.GDSL-motif lipase
GRMZM2G098209	1	signalling.light
GRMZM2G180328	1	RNA.regulation of transcription.NAC domain transcription factor family
GRMZM2G153358	1	development.unspecified
GRMZM2G135165	1	not assigned.unknown
GRMZM2G399495	1	not assigned.unknown
GRMZM2G169966	1	RNA.regulation of transcription.WRKY domain transcription factor family
GRMZM2G429714	1	signalling.receptor kinases.leucine rich repeat VIII-1
GRMZM2G116335	1	stress.biotic
GRMZM2G440849	1	stress.biotic
GRMZM2G140721	1	signalling.receptor kinases.DUF 26
GRMZM2G440882	1	not assigned.unknown
GRMZM2G140752	1	signalling.receptor kinases.DUF 26
GRMZM2G140763	1	not assigned.unknown
GRMZM2G089895	1	misc.peroxidases
GRMZM2G082037	1	misc.UDP glucosyl and glucoronyl transferases
GRMZM2G001221	1	signalling.calcium
GRMZM2G126079	1	RNA.regulation of transcription.unclassified
GRMZM5G863420	1	RNA.regulation of transcription.WRKY domain transcription factor family
GRMZM2G096475	1	development.late embryogenesis abundant
GRMZM2G061568	1	misc.acid and other phosphatases
GRMZM2G381739	1	RNA.regulation of transcription.unclassified
GRMZM2G085941	1	cell.cell death.plants
GRMZM2G381709	1	protein.degradation.ubiquitin.E2
GRMZM2G085483	1	Co-factor and vitamine metabolism
GRMZM2G377615	1	signalling.G-proteins
GRMZM2G021794	1	cell wall.cell wall proteins.AGPs.AGP
GRMZM2G020104	1	signalling.in sugar and nutrient physiology
GRMZM2G101527	1	not assigned.unknown
GRMZM2G015654	1	cell wall.hemicellulose synthesis
GRMZM2G403121	1	not assigned.unknown
GRMZM2G093705	1	signalling.phosphinositides.phosphatidylinositol-4-phosphate 5-kinase
GRMZM2G012324	1	PS.lightreaction.photosystem II.PSII polypeptide subunits
GRMZM2G129175	1	not assigned.unknown
GRMZM2G395535	1	redox.glutaredoxins
GRMZM2G301699	1	not assigned.unknown
GRMZM2G406014	1	Biodegradation of Xenobiotics
AC200753.3_FG003	1	not assigned.unknown
GRMZM2G021303	1	not assigned.unknown
GRMZM2G063258	1	lipid metabolism.glyceral metabolism.Glycerol-3-phosphate dehydrogenase (NAD+)
GRMZM2G082794	1	not assigned.unknown
GRMZM2G318292	1	not assigned.unknown
GRMZM2G170734	1	tetrapyrrole synthesis.unspecified
GRMZM2G008108	1	not assigned.unknown
GRMZM2G020156	1	signalling.light
GRMZM2G030727	1	not assigned.unknown
GRMZM2G150011	1	RNA.regulation of transcription.C2H2 zinc finger family
GRMZM2G060410	1	cell.cycle
GRMZM2G160614	1	transport.sugars
GRMZM2G515226	1	not assigned.unknown
GRMZM2G176721	1	transport.misc
GRMZM2G143494	1	secondary metabolism.N misc.alkaloid-like
GRMZM5G851051	1	PS.lightreaction.NADH DH
GRMZM2G041163	1	not assigned.unknown
GRMZM2G007249	1	hormone metabolism.ethylene.synthesis-degradation.1-aminocyclopropane-1-carboxylate oxidase
GRMZM2G082653	1	protein.degradation.ubiquitin.E3.RING
GRMZM5G818643	1	RNA.regulation of transcription.bHLH,Basic Helix-Loop-Helix family
GRMZM2G080349	1	not assigned.unknown
GRMZM2G077655	1	signalling.receptor kinases.wall associated kinase
GRMZM2G004990	1	redox.glutaredoxins
GRMZM2G340139	1	signalling.calcium
GRMZM5G817559	1	not assigned.unknown
GRMZM2G043600	1	RNA.regulation of transcription.bZIP transcription factor family
GRMZM2G020740	1	lipid metabolism.FA synthesis and FA elongation.beta ketoacyl CoA synthase
GRMZM2G143400	1	transport.misc
GRMZM2G052509	1	signalling.G-proteins
GRMZM2G091837	1	not assigned.unknown
GRMZM2G449875	1	protein.degradation.ubiquitin.E3.RING
GRMZM2G401664	1	lipid metabolism.lipid degradation.lysophospholipases
GRMZM5G869196	1	redox.thioredoxin
GRMZM2G162082	1	not assigned.unknown
GRMZM2G485559	1	misc.plastocyanin-like
GRMZM2G103892	1	not assigned.unknown
GRMZM2G155911	1	misc.UDP glucosyl and glucoronyl transferases
GRMZM2G148272	1	not assigned.unknown
GRMZM2G429396	1	stress.abiotic.heat
GRMZM2G180080	1	protein.degradation.AAA type
GRMZM2G309258	1	signalling.receptor kinases.DUF 26
GRMZM2G374309	1	signalling.receptor kinases.DUF 26
GRMZM2G116603	1	DNA.synthesis/chromatin structure.histone
GRMZM2G339645	1	cell wall.cellulose synthesis.cellulose synthase
GRMZM2G366977	1	transport.unspecified cations
GRMZM2G089493	1	transport.sugars
GRMZM5G889052	1	not assigned.unknown
GRMZM2G357734	1	secondary metabolism.isoprenoids.carotenoids.phytoene dehydrogenase
GRMZM2G092739	1	not assigned.unknown
GRMZM2G008651	1	not assigned.unknown
GRMZM2G138008	1	misc.cytochrome P450
GRMZM2G116426	1	not assigned.unknown
GRMZM2G417072	1	not assigned.unknown
GRMZM2G127031	1	protein.postranslational modification.kinase.receptor like cytoplasmatic kinase VII
GRMZM5G840145	1	minor CHO metabolism.trehalose.TPP
AC195864.3_FG017	1	not assigned.unknown
GRMZM2G037478	1	not assigned.unknown
GRMZM2G301934	1	Biodegradation of Xenobiotics
GRMZM2G435986	1	not assigned.unknown
GRMZM5G805906	1	not assigned.unknown
GRMZM2G029243	1	misc.gluco-, galacto- and mannosidases
GRMZM2G416817	1	lipid metabolism.lipid degradation.lipases.triacylglycerol lipase
GRMZM2G106468	1	misc.cytochrome P450
GRMZM2G129792	1	not assigned.unknown
GRMZM2G396541	1	not assigned.unknown
GRMZM2G034611	1	signalling.receptor kinases.DUF 26
GRMZM2G333022	1	signalling.receptor kinases.DUF 26
GRMZM5G825193	1	signalling.receptor kinases.DUF 26
GRMZM2G096358	1	RNA.regulation of transcription.MYB domain transcription factor family
GRMZM2G175398	1	protein.synthesis.ribosomal protein.eukaryotic.60S subunit.L34
GRMZM2G171807	1	signalling.receptor kinases.wheat LRK10 like
GRMZM2G353895	1	not assigned.unknown
GRMZM2G139600	1	redox.ascorbate and glutathione.glutathione
GRMZM2G123365	1	misc.GDSL-motif lipase
GRMZM2G000489	1	Biodegradation of Xenobiotics
GRMZM2G083328	1	not assigned.unknown
GRMZM2G096904	1	not assigned.unknown
GRMZM2G111710	1	misc.GDSL-motif lipase
GRMZM2G127650	1	signalling.receptor kinases.S-locus glycoprotein like
GRMZM2G111926	1	development.unspecified
GRMZM2G010016	1	not assigned.unknown
GRMZM2G131055	1	not assigned.unknown
GRMZM2G050607	1	development.late embryogenesis abundant
GRMZM5G818101	1	protein.postranslational modification
GRMZM2G023872	1	hormone metabolism.gibberelin.signal transduction
GRMZM2G331393	1	transport.metabolite transporters at the mitochondrial membrane
GRMZM2G338661	1	not assigned.unknown
GRMZM2G389070	1	not assigned.unknown
GRMZM2G037012	1	not assigned.unknown
GRMZM2G397261	1	not assigned.unknown
GRMZM5G867919	1	not assigned.unknown
GRMZM2G042516	1	misc.misc2
GRMZM2G071362	1	not assigned.unknown
GRMZM5G805387	1	RNA.regulation of transcription.MADS box transcription factor family
GRMZM2G136567	1	development.unspecified
GRMZM2G386229	1	nucleotide metabolism.degradation
GRMZM2G404237	1	PS.carbon concentrating mechanism.C4
GRMZM2G072238	1	hormone metabolism.ethylene.induced-regulated-responsive-activated
GRMZM2G009968	1	redox.glutaredoxins
GRMZM2G088336	1	not assigned.unknown
GRMZM5G802899	1	not assigned.unknown
GRMZM2G058690	1	not assigned.unknown
GRMZM2G409343	1	cell.organisation
GRMZM2G054900	1	signalling.calcium
GRMZM5G852378	1	not assigned.unknown
GRMZM2G022402	1	misc.GDSL-motif lipase
GRMZM2G164185	1	protein.postranslational modification
GRMZM2G074540	1	transport.metabolite transporters at the mitochondrial membrane
GRMZM2G021436	1	misc.cytochrome P450
GRMZM2G006352	1	RNA.regulation of transcription.MYB domain transcription factor family
GRMZM2G316904	1	signalling.receptor kinases.leucine rich repeat XI
GRMZM2G014089	1	transport.ABC transporters and multidrug resistance systems
GRMZM2G158205	1	misc.GDSL-motif lipase
GRMZM2G157043	1	transport.misc
GRMZM5G887216	1	metal handling.binding, chelation and storage
GRMZM2G356714	1	stress.abiotic.cold
GRMZM2G129157	1	protein.degradation
AC233953.1_FG004	1	protein.postranslational modification.kinase.receptor like cytoplasmatic kinase VII
GRMZM2G353236	1	not assigned.unknown
GRMZM2G423959	1	signalling.misc
GRMZM2G302074	1	misc.cytochrome P450
GRMZM2G460566	1	not assigned.unknown
GRMZM2G304956	1	not assigned.unknown
GRMZM2G180324	1	not assigned.unknown
GRMZM2G031338	1	not assigned.unknown
AC232238.2_FG004	1	RNA.regulation of transcription.bZIP transcription factor family
GRMZM2G031057	1	not assigned.unknown
GRMZM2G112836	1	not assigned.unknown
GRMZM2G058024	1	secondary metabolism.flavonoids.anthocyanins
GRMZM2G028054	1	RNA.regulation of transcription.MYB domain transcription factor family
GRMZM2G132303	1	DNA.repair
GRMZM2G431723	1	protein.degradation.cysteine protease
GRMZM2G004690	1	DNA.unspecified
GRMZM5G869971	1	misc.myrosinases-lectin-jacalin
GRMZM2G111428	1	misc.UDP glucosyl and glucoronyl transferases
GRMZM2G082490	1	RNA.regulation of transcription.C2C2(Zn) DOF zinc finger family
GRMZM2G446170	1	cell wall.degradation.pectate lyases and polygalacturonases
GRMZM2G079949	1	not assigned.unknown
GRMZM5G870571	1	cell wall.hemicellulose synthesis
GRMZM5G857459	1	cell wall.hemicellulose synthesis
GRMZM5G875445	1	cell wall.hemicellulose synthesis
GRMZM2G433433	1	protein.postranslational modification.kinase.receptor like cytoplasmatic kinase IX
GRMZM2G134260	1	RNA.regulation of transcription.HB,Homeobox transcription factor family
GRMZM2G071602	1	protein.degradation.ubiquitin.E3.RING
GRMZM2G008539	1	misc.UDP glucosyl and glucoronyl transferases
GRMZM2G400720	1	misc.myrosinases-lectin-jacalin
GRMZM2G476848	1	not assigned.unknown
GRMZM2G412986	1	not assigned.unknown
GRMZM2G046316	1	signalling.receptor kinases.DUF 26
GRMZM2G324297	1	amino acid metabolism.synthesis.aromatic aa.tyrosine.arogenate dehydrogenase \& prephenate dehydrogenase
GRMZM2G040838	1	not assigned.unknown
GRMZM2G350918	1	signalling.receptor kinases.leucine rich repeat XI
GRMZM5G868972	1	not assigned.unknown
GRMZM2G463953	1	not assigned.unknown
GRMZM2G106039	1	protein.synthesis.ribosomal protein.prokaryotic.mitochondrion.30S subunit.S2
GRMZM2G110388	1	misc.cytochrome P450
GRMZM2G468439	1	secondary metabolism.flavonoids.dihydroflavonols
GRMZM2G114680	1	RNA.regulation of transcription.GRAS transcription factor family
GRMZM2G152126	1	not assigned.unknown
GRMZM2G047376	1	protein.postranslational modification
GRMZM2G031370	1	signalling.G-proteins
GRMZM2G028254	1	not assigned.unknown
GRMZM2G055273	1	not assigned.unknown
GRMZM2G057616	1	transport.unspecified anions
GRMZM2G029407	1	signalling.receptor kinases.leucine rich repeat III
GRMZM2G115660	1	protein.targeting.secretory pathway.vacuole
GRMZM2G345128	1	not assigned.unknown
GRMZM2G093270	1	not assigned.unknown
GRMZM2G368765	1	protein.degradation.ubiquitin.E3.RING
GRMZM2G069807	1	cell wall.cell wall proteins.HRGP
GRMZM2G108619	1	not assigned.unknown
GRMZM2G127853	1	misc.beta 1,3 glucan hydrolases
GRMZM2G127224	1	RNA.regulation of transcription.MYB domain transcription factor family
GRMZM2G020761	1	misc.cytochrome P450
GRMZM2G027499	1	not assigned.unknown
AC206265.3_FG006	1	not assigned.unknown
GRMZM2G118959	1	protein.glycosylation
GRMZM2G083402	1	signalling.receptor kinases.DUF 26
GRMZM5G884151	1	not assigned.unknown
GRMZM2G145085	1	RNA.transcription
GRMZM2G159768	1	not assigned.unknown
GRMZM2G177982	1	not assigned.unknown
GRMZM2G324478	1	not assigned.unknown
GRMZM2G113423	1	signalling.calcium
GRMZM2G004157	1	protein.degradation.ubiquitin.E3.RING
GRMZM2G004119	1	protein.degradation.ubiquitin.E3.RING
GRMZM2G152815	1	protein.degradation.ubiquitin.E3.RING
GRMZM2G400784	1	protein.degradation.ubiquitin.E3.RING
GRMZM2G361256	1	transport.ABC transporters and multidrug resistance systems
GRMZM2G030882	1	signalling.calcium
GRMZM2G051009	1	not assigned.unknown
GRMZM2G060507	1	RNA.regulation of transcription.HB,Homeobox transcription factor family
GRMZM2G171466	1	protein.synthesis.elongation
GRMZM2G166940	1	misc.UDP glucosyl and glucoronyl transferases
joint_Locus_10026	1		Putative uncharacterized protein Sb10g022060
joint_Locus_10146	1		Response regulator 7
joint_Locus_10162	1		Major pollen allergen Car b 1 isoforms 1A and 1B
joint_Locus_102282	1
joint_Locus_10242	1		Retrotransposon protein, putative, unclassified
joint_Locus_10697	1		Glucan endo-1,3-beta-glucosidase 7
joint_Locus_107155	1
joint_Locus_10735	1
joint_Locus_10765	1		Putative uncharacterized protein Sb04g034980
joint_Locus_111425	1
joint_Locus_11247	1
joint_Locus_11455	1
joint_Locus_11499	1		ATP binding protein
joint_Locus_11563	1
joint_Locus_12115	1		Membrane protein
joint_Locus_12256	1
joint_Locus_122646	1
joint_Locus_122794	1
joint_Locus_1231	1		Putative uncharacterized protein Sb01g037160
joint_Locus_12403	1		Putative uncharacterized protein
joint_Locus_124307	1
joint_Locus_125348	1
joint_Locus_12590	1		Plant-specific domain TIGR01568 family protein
joint_Locus_126396	1
joint_Locus_1264	1		Putative uncharacterized protein
joint_Locus_126435	1
joint_Locus_1273	1
joint_Locus_12751	1
joint_Locus_12937	1		Putative uncharacterized protein Sb01g011490
joint_Locus_13140	1		Putative uncharacterized protein Sb02g003350
joint_Locus_13156	1		Iron-sulfur assembly protein IscA
joint_Locus_13451	1		Putative uncharacterized protein
joint_Locus_13568	1
joint_Locus_13586	1
joint_Locus_13803	1		Glyoxylate reductase
joint_Locus_13874	1
joint_Locus_14178	1		Putative uncharacterized protein Sb09g020860
joint_Locus_14455	1
joint_Locus_14602	1		Putative uncharacterized protein
joint_Locus_14706	1
joint_Locus_147130	1
joint_Locus_14729	1		Putative uncharacterized protein Sb07g028050
joint_Locus_149643	1
joint_Locus_151634	1
joint_Locus_15211	1		Putative uncharacterized protein Sb03g028360
joint_Locus_152273	1
joint_Locus_152428	1		Putative uncharacterized protein Sb04g009135 (Fragment)
joint_Locus_15282	1
joint_Locus_15382	1
joint_Locus_15415	1		Putative uncharacterized protein
joint_Locus_15683	1		Putative uncharacterized protein Sb05g021750
joint_Locus_15953	1		Putative uncharacterized protein
joint_Locus_16072	1
joint_Locus_16080	1		Putative uncharacterized protein Sb10g028920
joint_Locus_16406	1		Glutathione S-transferase GST 32
joint_Locus_1650	1
joint_Locus_16712	1
joint_Locus_1692	1
joint_Locus_17047	1
joint_Locus_17121	1
joint_Locus_17127	1
joint_Locus_17462	1		H0321H01.8 protein
joint_Locus_17849	1		Putative uncharacterized protein
joint_Locus_18126	1		Putative polyprotein
joint_Locus_18358	1
joint_Locus_18484	1		Putative uncharacterized protein Sb03g026840
joint_Locus_18526	1
joint_Locus_186	1
joint_Locus_18777	1
joint_Locus_18853	1		Uncharacterized protein
joint_Locus_1896	1
joint_Locus_19021	1
joint_Locus_1922	1		Putative uncharacterized protein
joint_Locus_19269	1		Phloem-specific lectin
joint_Locus_19430	1
joint_Locus_19434	1
joint_Locus_19547	1		Sphingosine-1-phosphate lyase
joint_Locus_19699	1		UPI000234E17F related cluster
joint_Locus_1986	1
joint_Locus_20044	1
joint_Locus_20244	1		KNOX1 domain containing protein
joint_Locus_20443	1		Putative uncharacterized protein
joint_Locus_20499	1		Putative Xa1-like protein
joint_Locus_2083	1		P-protein
joint_Locus_20942	1
joint_Locus_21146	1
joint_Locus_21617	1
joint_Locus_21906	1
joint_Locus_22351	1		Putative uncharacterized protein
joint_Locus_22453	1
joint_Locus_2280	1		Nitrate and chloride transporter
joint_Locus_22955	1
joint_Locus_23288	1
joint_Locus_2335	1		Os08g0160600 protein
joint_Locus_23444	1
joint_Locus_23550	1		Putative uncharacterized protein
joint_Locus_24030	1
joint_Locus_24482	1
joint_Locus_2452	1
joint_Locus_24970	1		C3HC4-type zinc finger protein
joint_Locus_25184	1
joint_Locus_253	1
joint_Locus_25652	1
joint_Locus_2566	1		Putative uncharacterized protein Sb05g009720
joint_Locus_26073	1		Putative uncharacterized protein Sb10g026363 (Fragment)
joint_Locus_26337	1
joint_Locus_26353	1
joint_Locus_26372	1
joint_Locus_26670	1
joint_Locus_26770	1
joint_Locus_26967	1		Putative uncharacterized protein Sb07g003840
joint_Locus_27407	1
joint_Locus_27592	1
joint_Locus_27707	1		Alpha-mannosidase/ calcium ion binding protein
joint_Locus_2801	1
joint_Locus_28236	1
joint_Locus_28300	1
joint_Locus_28301	1		Putative uncharacterized protein Sb07g023890
joint_Locus_28470	1		Putative uncharacterized protein
joint_Locus_2856	1		Putative uncharacterized protein
joint_Locus_28603	1		Putative dehydroxydec aldolase
joint_Locus_28867	1		Putative uncharacterized protein Sb03g039580
joint_Locus_29144	1		Transposase DOPA
joint_Locus_29918	1		Putative uncharacterized protein
joint_Locus_3004	1
joint_Locus_30483	1		Glucan endo-1,3-beta-glucosidase 7
joint_Locus_30676	1
joint_Locus_3094	1
joint_Locus_31040	1
joint_Locus_31313	1
joint_Locus_31430	1
joint_Locus_31637	1
joint_Locus_31749	1		Putative uncharacterized protein Sb05g020330
joint_Locus_31780	1
joint_Locus_3181	1		Putative uncharacterized protein
joint_Locus_33607	1		Putative uncharacterized protein
joint_Locus_34124	1
joint_Locus_34141	1		OSJNBa0029L02.10 protein
joint_Locus_3450	1		Cell Division Protein AAA ATPase family
joint_Locus_34545	1		Putative gag-pol polyprotein
joint_Locus_34924	1		Putative uncharacterized protein
joint_Locus_3499	1		Putative uncharacterized protein
joint_Locus_3526	1		F-box protein
joint_Locus_35423	1		Cysteine protease 1
joint_Locus_35516	1		Putative uncharacterized protein
joint_Locus_35561	1
joint_Locus_3656	1
joint_Locus_37088	1		ATP binding protein
joint_Locus_3711	1
joint_Locus_3732	1		Putative uncharacterized protein
joint_Locus_3753	1		Putative uncharacterized protein
joint_Locus_37699	1
joint_Locus_37720	1		Putative uncharacterized protein
joint_Locus_38284	1		Uroporphyrinogen III methyltransferase
joint_Locus_39500	1
joint_Locus_39633	1
joint_Locus_397	1		Putative uncharacterized protein
joint_Locus_40628	1
joint_Locus_40936	1		Putative uncharacterized protein Sb03g011920
joint_Locus_41224	1
joint_Locus_41282	1		Putative uncharacterized protein
joint_Locus_41334	1
joint_Locus_41540	1
joint_Locus_4179	1		Putative uncharacterized protein
joint_Locus_41824	1		Putative uncharacterized protein
joint_Locus_41977	1		Probable xyloglucan glycosyltransferase 1
joint_Locus_42108	1		Putative uncharacterized protein
joint_Locus_4224	1		Putative uncharacterized protein
joint_Locus_4241	1
joint_Locus_43233	1
joint_Locus_43975	1		Putative uncharacterized protein
joint_Locus_44230	1		Putative uncharacterized protein Sb09g021880
joint_Locus_4469	1		APE1
joint_Locus_46179	1
joint_Locus_46551	1
joint_Locus_46734	1		Putative uncharacterized protein
joint_Locus_48369	1		Uncharacterized protein
joint_Locus_486	1		Uncharacterized protein
joint_Locus_4903	1
joint_Locus_49101	1		Alcohol dehydrogenases
joint_Locus_49709	1		Putative uncharacterized protein Sb03g038090
joint_Locus_498	1		Putative uncharacterized protein
joint_Locus_49830	1
joint_Locus_50017	1		Homeobox-leucine zipper protein HOX12
joint_Locus_51065	1		Putative uncharacterized protein
joint_Locus_51804	1
joint_Locus_51906	1
joint_Locus_52321	1		Putative uncharacterized protein Sb03g047280
joint_Locus_5264	1
joint_Locus_5317	1
joint_Locus_545	1
joint_Locus_54506	1		Putative uncharacterized protein Sb03g034210
joint_Locus_55559	1
joint_Locus_55868	1
joint_Locus_57107	1
joint_Locus_5713	1
joint_Locus_57246	1
joint_Locus_576	1		Putative uncharacterized protein
joint_Locus_5792	1		Putative uncharacterized protein
joint_Locus_60231	1
joint_Locus_6071	1
joint_Locus_60816	1
joint_Locus_6096	1
joint_Locus_6142	1
joint_Locus_61992	1		DNA-directed RNA polymerase II 19 kDa polypeptide
joint_Locus_62298	1		Putative uncharacterized protein Sb01g001310
joint_Locus_63126	1
joint_Locus_63342	1
joint_Locus_63518	1
joint_Locus_63605	1
joint_Locus_64866	1
joint_Locus_6502	1
joint_Locus_652	1		Zeaxanthin epoxidase, chloroplastic
joint_Locus_65932	1		Putative uncharacterized protein Sb08g001470
joint_Locus_66039	1
joint_Locus_66119	1
joint_Locus_66279	1
joint_Locus_66461	1		Putative uncharacterized protein
joint_Locus_6655	1		Protein phosphatase 2C
joint_Locus_6685	1		Putative uncharacterized protein
joint_Locus_6690	1
joint_Locus_6728	1
joint_Locus_67285	1		Putative polyprotein
joint_Locus_67445	1		Putative uncharacterized protein
joint_Locus_67824	1
joint_Locus_6817	1
joint_Locus_68812	1
joint_Locus_69290	1
joint_Locus_69362	1		Putative uncharacterized protein Sb03g002910
joint_Locus_70191	1
joint_Locus_70523	1
joint_Locus_70844	1
joint_Locus_72204	1		Putative uncharacterized protein
joint_Locus_72819	1
joint_Locus_7301	1
joint_Locus_7312	1		Serine/threonine-protein kinase receptor
joint_Locus_73366	1
joint_Locus_73400	1
joint_Locus_74208	1		Uncharacterized protein
joint_Locus_74683	1
joint_Locus_75210	1		Putative uncharacterized protein
joint_Locus_75405	1
joint_Locus_7580	1		Putative uncharacterized protein
joint_Locus_75974	1
joint_Locus_76164	1
joint_Locus_7685	1
joint_Locus_77563	1
joint_Locus_7895	1
joint_Locus_7927	1		Os01g0194000 protein
joint_Locus_7944	1		Putative uncharacterized protein
joint_Locus_8291	1
joint_Locus_8347	1		Putative uncharacterized protein
joint_Locus_83521	1		Putative uncharacterized protein
joint_Locus_83666	1		Os07g0148400 protein
joint_Locus_83707	1
joint_Locus_8394	1		Putative uncharacterized protein
joint_Locus_84234	1		Putative uncharacterized protein
joint_Locus_8448	1		Putative uncharacterized protein
joint_Locus_850	1		Flavonoid 3-monooxygenase
joint_Locus_85906	1
joint_Locus_86173	1		Putative uncharacterized protein
joint_Locus_86741	1
joint_Locus_8704	1
joint_Locus_8746	1
joint_Locus_87979	1		Putative uncharacterized protein
joint_Locus_8845	1		Putative uncharacterized protein Sb07g002550
joint_Locus_8866	1
joint_Locus_8945	1		Speckle-type POZ protein
joint_Locus_89453	1		Putative uncharacterized protein Sb02g001690
joint_Locus_89533	1		Putative uncharacterized protein Sb02g033890
joint_Locus_89957	1
joint_Locus_9193	1
joint_Locus_92495	1		Putative uncharacterized protein Sb01g036960
joint_Locus_93029	1		Putative uncharacterized protein Sb01g007890
joint_Locus_93508	1
joint_Locus_93561	1
joint_Locus_94031	1
joint_Locus_94486	1
joint_Locus_9476	1		Putative uncharacterized protein Sb10g003850
joint_Locus_94932	1
joint_Locus_951	1		Putative uncharacterized protein Sb01g040930
joint_Locus_9584	1		Putative uncharacterized protein Sb10g007060
joint_Locus_9768	1		Auxin Efflux Carrier family protein
joint_Locus_98154	1		H0215A08.3 protein
joint_Locus_9933	1
joint_Locus_99701	1		Uncharacterized protein
joint_Locus_99710	1
GRMZM2G104572	2	not assigned.unknown
GRMZM2G023863	2	not assigned.unknown
AC193500.3_FG003	2	misc.oxidases - copper, flavone etc.
GRMZM2G458423	2	not assigned.unknown
GRMZM2G086242	2	not assigned.unknown
GRMZM2G137352	2	RNA.regulation of transcription.unclassified
GRMZM2G044247	2	amino acid metabolism.synthesis.aspartate family.lysine.dihydrodipicolinate reductase
GRMZM2G030567	2	not assigned.unknown
GRMZM2G312438	2	lipid metabolism.lipid degradation.lysophospholipases.phospholipase D
GRMZM2G327059	2	RNA.regulation of transcription.HB,Homeobox transcription factor family
GRMZM2G176548	2	not assigned.unknown
GRMZM2G176521	2	not assigned.unknown
GRMZM2G341918	2	minor CHO metabolism.callose
GRMZM2G321053	2	not assigned.unknown
GRMZM2G032219	2	stress.biotic
GRMZM5G887276	2	RNA.regulation of transcription.G2-like transcription factor family, GARP
GRMZM2G007441	2	protein.targeting.chloroplast
GRMZM2G095968	2	cell wall.modification
GRMZM2G465806	2	lipid metabolism.FA synthesis and FA elongation.acyl coa ligase
GRMZM2G399311	2	RNA.regulation of transcription.SET-domain transcriptional regulator family
GRMZM2G176131	2	cell.organisation
GRMZM2G472167	2	transport.peptides and oligopeptides
GRMZM2G450071	2	not assigned.unknown
GRMZM2G041899	2	protein.degradation.ubiquitin.E3.RING
GRMZM5G873209	2	not assigned.unknown
GRMZM2G122816	2	misc.peroxidases
GRMZM2G075958	2	not assigned.unknown
AC187207.3_FG006	2	not assigned.unknown
GRMZM2G464818	2	not assigned.unknown
GRMZM2G139963	2	RNA.regulation of transcription.HB,Homeobox transcription factor family
GRMZM2G178852	2	not assigned.unknown
GRMZM2G064663	2	not assigned.unknown
AC196394.3_FG002	2	not assigned.unknown
GRMZM2G045979	2	not assigned.unknown
GRMZM2G147910	2	not assigned.unknown
GRMZM2G018984	2	RNA.regulation of transcription.AP2/EREBP, APETALA2/Ethylene-responsive element binding protein family
GRMZM2G457118	2	not assigned.unknown
GRMZM5G815358	2	not assigned.unknown
GRMZM2G148706	2	protein.degradation.ubiquitin.E3.RING
GRMZM2G006631	2	RNA.regulation of transcription.bHLH,Basic Helix-Loop-Helix family
GRMZM2G397055	2	fermentation.ADH
GRMZM2G097283	2	secondary metabolism.isoprenoids
AC166636.1_FG008	2	signalling.G-proteins
GRMZM2G114184	2	misc.GCN5-related N-acetyltransferase
GRMZM5G895573	2	not assigned.unknown
GRMZM5G872264	2	not assigned.unknown
GRMZM2G007130	2	cell.cycle
GRMZM2G127635	2	not assigned.unknown
GRMZM2G121706	2	not assigned.unknown
GRMZM2G103873	2	not assigned.unknown
GRMZM2G107774	2	RNA.regulation of transcription.unclassified
GRMZM2G163154	2	transport.misc
AC208897.3_FG003	2	cell.organisation
GRMZM2G411668	2	signalling.receptor kinases.S-locus glycoprotein like
GRMZM2G040052	2	not assigned.unknown
GRMZM2G342685	2	development.unspecified
GRMZM2G140549	2	not assigned.unknown
GRMZM2G344416	2	cell.cycle
GRMZM2G126808	2	RNA.regulation of transcription.HB,Homeobox transcription factor family
GRMZM2G465595	2	RNA.regulation of transcription.C2H2 zinc finger family
GRMZM2G152447	2	misc.acid and other phosphatases
GRMZM2G055052	2	RNA.regulation of transcription.PHOR1
GRMZM5G818431	2	protein.postranslational modification.kinase.receptor like cytoplasmatic kinase VI
AC177947.2_FG003	2	not assigned.unknown
GRMZM2G448368	2	stress.abiotic.heat
GRMZM2G042253	2	protein.folding
GRMZM2G102483	2	signalling.calcium
GRMZM2G127213	2	signalling.light
GRMZM2G050825	2	not assigned.unknown
GRMZM2G338691	2	misc.myrosinases-lectin-jacalin
AC214040.3_FG009	2	misc.myrosinases-lectin-jacalin
GRMZM2G072492	2	misc.dynamin
GRMZM2G105362	2	lipid metabolism.lipid degradation.lysophospholipases.phospholipase A2
GRMZM5G883632	2	not assigned.unknown
GRMZM2G046679	2	glycolysis.cytosolic branch.enolase
GRMZM2G160198	2	not assigned.unknown
GRMZM2G112925	2	protein.postranslational modification
GRMZM2G096231	2	misc.UDP glucosyl and glucoronyl transferases
GRMZM2G345330	2	cell wall.precursor synthesis.UDP-glucose 4,6-dehydratase
GRMZM2G396674	2	not assigned.unknown
GRMZM2G443655	2	not assigned.unknown
GRMZM5G876389	2	not assigned.unknown
GRMZM5G847302	2	not assigned.unknown
GRMZM2G114354	2	signalling.phosphinositides.phosphoinositide phospholipase C
GRMZM2G087079	2	protein.synthesis.ribosomal protein.unknown.unknown
GRMZM2G385021	2	not assigned.unknown
GRMZM5G850640	2	not assigned.unknown
GRMZM2G452695	2	not assigned.unknown
GRMZM2G104534	2	cell.organisation
GRMZM2G313934	2	not assigned.unknown
GRMZM2G169167	2	protein.degradation.ubiquitin.E3.SCF.FBOX
GRMZM2G427418	2	signalling.calcium
GRMZM5G807260	2	not assigned.unknown
GRMZM2G013957	2	not assigned.unknown
GRMZM2G003984	2	protein.degradation.serine protease
GRMZM2G439819	2	RNA.regulation of transcription.putative transcription regulator
GRMZM2G092442	2	not assigned.unknown
GRMZM2G422295	2	not assigned.unknown
GRMZM2G394237	2	not assigned.unknown
GRMZM2G089720	2	not assigned.unknown
GRMZM2G703565	2	not assigned.unknown
GRMZM2G317160	2	RNA.regulation of transcription.AP2/EREBP, APETALA2/Ethylene-responsive element binding protein family
GRMZM2G165919	2	minor CHO metabolism.raffinose family.galactinol synthases.putative
GRMZM2G033519	2	stress.biotic
GRMZM2G006404	2	signalling.calcium
GRMZM2G075988	2	not assigned.unknown
AC205888.4_FG004	2	not assigned.unknown
GRMZM2G063048	2	tetrapyrrole synthesis.divinyl chlorophyllide-a 8-vinyl-reductase
GRMZM2G081322	2	cell.organisation
GRMZM2G109271	2	TCA / org. transformation.TCA.succinate dehydrogenase
GRMZM2G109201	2	transport.sugars
GRMZM2G703598	2	not assigned.unknown
GRMZM2G301297	2	not assigned.unknown
GRMZM2G301294	2	not assigned.unknown
GRMZM2G001361	2	cell wall.cellulose synthesis.cellulose synthase
GRMZM2G434380	2	not assigned.unknown
GRMZM2G003138	2	lipid metabolism.FA synthesis and FA elongation.beta ketoacyl CoA synthase
GRMZM2G011667	2	not assigned.unknown
GRMZM2G179789	2	protein.postranslational modification
GRMZM2G340286	2	not assigned.unknown
GRMZM2G123872	2	misc.UDP glucosyl and glucoronyl transferases
GRMZM2G352708	2	not assigned.unknown
GRMZM2G110027	2	protein.degradation
GRMZM5G812005	2	not assigned.unknown
GRMZM5G837210	2	not assigned.unknown
GRMZM5G866989	2	not assigned.unknown
GRMZM2G147301	2	not assigned.unknown
GRMZM2G038991	2	not assigned.unknown
GRMZM2G045067	2	not assigned.unknown
GRMZM2G054653	2	misc.glutathione S transferases
GRMZM2G353553	2	RNA.regulation of transcription.bZIP transcription factor family
AC205567.3_FG002	2	stress.biotic
GRMZM2G039312	2	not assigned.unknown
GRMZM2G125095	2	RNA.regulation of transcription.ABI3/VP1-related B3-domain-containing transcription factor family
GRMZM2G396482	2	not assigned.unknown
GRMZM2G083382	2	protein.degradation.ubiquitin.E3.RING
GRMZM2G083398	2	not assigned.unknown
AC185593.3_FG003	2	not assigned.unknown
GRMZM2G143082	2	not assigned.unknown
GRMZM2G132144	2	protein.synthesis.initiation
GRMZM2G162537	2	DNA.unspecified
GRMZM2G458718	2	DNA.repair
GRMZM2G071157	2	signalling.G-proteins
GRMZM2G114893	2	not assigned.unknown
GRMZM2G425719	2	misc.oxidases - copper, flavone etc.
GRMZM2G423886	2	misc.oxidases - copper, flavone etc.
GRMZM2G392524	2	not assigned.unknown
GRMZM2G143858	2	not assigned.unknown
GRMZM2G070943	2	not assigned.unknown
GRMZM5G873519	2	PS.lightreaction.unspecified.TEF
GRMZM2G478212	2	not assigned.unknown
AC205500.3_FG002	2	not assigned.unknown
GRMZM2G131476	2	RNA.regulation of transcription.HB,Homeobox transcription factor family
GRMZM5G811593	2	transport.peptides and oligopeptides
GRMZM2G069098	2	transport.misc
GRMZM2G107851	2	stress.biotic
GRMZM2G388608	2	not assigned.unknown
GRMZM2G114356	2	cell wall.cell wall proteins.proline rich proteins
GRMZM2G009465	2	cell wall.cell wall proteins.proline rich proteins
AC202185.4_FG004	2	protein.postranslational modification
AC213981.3_FG001	2	not assigned.unknown
GRMZM5G841743	2	not assigned.unknown
GRMZM2G022804	2	not assigned.unknown
GRMZM2G046622	2	not assigned.unknown
GRMZM2G342281	2	not assigned.unknown
GRMZM2G087016	2	not assigned.unknown
GRMZM5G883813	2	not assigned.unknown
GRMZM2G168479	2	not assigned.unknown
GRMZM2G087097	2	not assigned.unknown
GRMZM2G177461	2	minor CHO metabolism.myo-inositol.InsP Synthases
GRMZM2G119999	2	RNA.regulation of transcription.HB,Homeobox transcription factor family
GRMZM2G130232	2	not assigned.unknown
GRMZM2G455784	2	not assigned.unknown
GRMZM2G013650	2	not assigned.unknown
GRMZM2G420694	2	not assigned.unknown
GRMZM2G159009	2	not assigned.unknown
GRMZM2G448957	2	not assigned.unknown
GRMZM2G176713	2	not assigned.unknown
GRMZM2G321750	2	cell.organisation
GRMZM2G126096	2	not assigned.unknown
GRMZM2G446047	2	signalling.G-proteins
AC208308.3_FG003	2	not assigned.unknown
GRMZM2G017170	2	transport.amino acids
GRMZM2G429128	2	RNA.regulation of transcription.GeBP like
GRMZM2G091616	2	not assigned.unknown
GRMZM2G139328	2	not assigned.unknown
GRMZM2G174645	2	not assigned.unknown
GRMZM2G124423	2	protein.degradation.ubiquitin.E3.RING
GRMZM2G017486	2	RNA.regulation of transcription.putative transcription regulator
GRMZM2G012064	2	not assigned.unknown
GRMZM2G052619	2	development.unspecified
GRMZM2G332821	2	misc.myrosinases-lectin-jacalin
GRMZM2G480705	2	protein.degradation.ubiquitin.E3.RING
GRMZM2G068604	2	RNA.regulation of transcription.bHLH,Basic Helix-Loop-Helix family
GRMZM2G099319	2	RNA.regulation of transcription.HB,Homeobox transcription factor family
GRMZM2G099366	2	cell.organisation
GRMZM2G392791	2	misc.misc2
GRMZM2G129597	2	not assigned.unknown
GRMZM2G086285	2	not assigned.unknown
AC194176.3_FG002	2	not assigned.unknown
GRMZM2G113229	2	cell wall.degradation.pectate lyases and polygalacturonases
GRMZM2G326627	2	not assigned.unknown
GRMZM2G137868	2	amino acid metabolism.synthesis.central amino acid metabolism.alanine.alanine-glyoxylate aminotransferase
GRMZM2G050536	2	signalling.receptor kinases.wall associated kinase
GRMZM2G056122	2	RNA.regulation of transcription.MYB domain transcription factor family
GRMZM2G308873	2	cell wall.cellulose synthesis.COBRA
GRMZM2G016088	2	not assigned.unknown
GRMZM2G351239	2	not assigned.unknown
GRMZM5G828396	2	RNA.regulation of transcription.bHLH,Basic Helix-Loop-Helix family
GRMZM5G871093	2	protein.degradation.ubiquitin.E3.RING
GRMZM2G124417	2	protein.degradation.ubiquitin.proteasom
GRMZM2G114841	2	cell.organisation
GRMZM2G136453	2	misc.acid and other phosphatases
GRMZM2G030494	2	protein.folding
GRMZM2G332294	2	RNA.regulation of transcription.bZIP transcription factor family
GRMZM2G045401	2	cell.organisation
GRMZM2G159581	2	RNA.regulation of transcription.bZIP transcription factor family
GRMZM2G079956	2	stress.abiotic
GRMZM2G021687	2	protein.folding
GRMZM2G082573	2	RNA.regulation of transcription.putative transcription regulator
GRMZM2G017045	2	PS.lightreaction.cyclic electron flow-chlororespiration
GRMZM2G123016	2	not assigned.unknown
GRMZM2G090177	2	stress.abiotic.cold
AC215309.3_FG004	2	not assigned.unknown
GRMZM2G448161	2	protein.degradation
GRMZM2G448344	2	PS.calvin cycle.rubisco large subunit
AC234528.1_FG001	2	RNA.transcription
GRMZM2G022866	2	not assigned.unknown
GRMZM2G023059	2	protein.synthesis.misc ribosomal protein
GRMZM2G144982	2	protein.synthesis.misc ribosomal protein
GRMZM2G089528	2	misc.cytochrome P450
GRMZM5G858884	2	not assigned.unknown
GRMZM2G129879	2	development.unspecified
GRMZM2G079928	2	minor CHO metabolism.trehalose.potential TPS/TPP
GRMZM2G358693	2	not assigned.unknown
GRMZM2G485898	2	misc.dynamin
GRMZM2G079805	2	lipid metabolism.Phospholipid synthesis.cyclopropane-fatty-acyl-phospholipid synthase
GRMZM2G047124	2	not assigned.unknown
GRMZM2G115707	2	not assigned.unknown
GRMZM5G894432	2	transport.amino acids
GRMZM2G127361	2	misc.oxidases - copper, flavone etc.
GRMZM2G032351	2	protein.postranslational modification
GRMZM2G078389	2	cell.division
GRMZM2G077068	2	stress.biotic
GRMZM2G451506	2	not assigned.unknown
GRMZM2G026406	2	signalling.receptor kinases.misc
GRMZM2G068639	2	not assigned.unknown
GRMZM2G170982	2	protein.degradation.AAA type
GRMZM2G150351	2	not assigned.unknown
GRMZM5G880435	2	not assigned.unknown
GRMZM2G031572	2	protein.degradation.serine protease
AC212023.4_FG006	2	not assigned.unknown
GRMZM2G045027	2	stress.biotic.PR-proteins
GRMZM2G044992	2	not assigned.unknown
GRMZM2G374973	2	signalling.phosphinositides.phosphatidylinositol-4-phosphate 5-kinase
GRMZM2G152123	2	not assigned.unknown
GRMZM2G113167	2	hormone metabolism.abscisic acid.induced-regulated-responsive-activated
GRMZM2G380650	2	secondary metabolism.flavonoids.chalcones
GRMZM2G404443	2	hormone metabolism.cytokinin.synthesis-degradation
GRMZM2G131683	2	redox.glutaredoxins
GRMZM2G131715	2	not assigned.unknown
GRMZM2G465734	2	not assigned.unknown
GRMZM2G009197	2	not assigned.unknown
GRMZM2G150179	2	stress.biotic
GRMZM2G351261	2	development.unspecified
GRMZM2G450825	2	mitochondrial electron transport / ATP synthesis.cytochrome c oxidase
GRMZM2G314361	2	not assigned.unknown
GRMZM2G314328	2	mitochondrial electron transport / ATP synthesis.cytochrome c
GRMZM2G075436	2	misc.UDP glucosyl and glucoronyl transferases
GRMZM2G060742	2	not assigned.unknown
GRMZM2G119521	2	protein.postranslational modification.kinase.receptor like cytoplasmatic kinase VII
GRMZM2G164761	2	cell wall.cellulose synthesis.cellulose synthase
GRMZM2G040821	2	development.unspecified
GRMZM2G012611	2	not assigned.unknown
GRMZM2G119496	2	transport.misc
GRMZM2G064605	2	stress.biotic
GRMZM5G887426	2	not assigned.unknown
GRMZM2G383555	2	not assigned.unknown
GRMZM2G097349	2	RNA.regulation of transcription.HB,Homeobox transcription factor family
GRMZM2G083248	2	transport.sugars.sucrose
GRMZM2G020073	2	stress.abiotic.heat
GRMZM2G083156	2	not assigned.unknown
GRMZM2G472403	2	not assigned.unknown
GRMZM2G395094	2	not assigned.unknown
GRMZM2G074863	2	not assigned.unknown
GRMZM2G074899	2	not assigned.unknown
GRMZM2G120621	2	misc.cytochrome P450
GRMZM2G171118	2	misc.cytochrome P450
GRMZM2G153887	2	not assigned.unknown
GRMZM2G058244	2	cell wall.precursor synthesis.UGD
GRMZM2G115260	2	not assigned.unknown
GRMZM2G457370	2	RNA.regulation of transcription.Argonaute
GRMZM2G065498	2	misc.plastocyanin-like
GRMZM2G131012	2	not assigned.unknown
GRMZM2G044236	2	signalling.receptor kinases.DUF 26
GRMZM2G414047	2	development.storage proteins
GRMZM2G319215	2	protein.degradation.ubiquitin.E3.BTB/POZ Cullin3.BTB/POZ
GRMZM2G165042	2	RNA.regulation of transcription.bHLH,Basic Helix-Loop-Helix family
GRMZM2G039074	2	RNA.regulation of transcription.G2-like transcription factor family, GARP
GRMZM2G154320	2	RNA.regulation of transcription.AS2,Lateral Organ Boundaries Gene Family
GRMZM2G149024	2	misc.UDP glucosyl and glucoronyl transferases
GRMZM2G409093	2	stress.abiotic.drought/salt
GRMZM2G107120	2	not assigned.unknown
GRMZM2G045999	2	not assigned.unknown
GRMZM2G108861	2	not assigned.unknown
GRMZM5G849971	2	RNA.regulation of transcription.MYB domain transcription factor family
GRMZM2G063133	2	misc.UDP glucosyl and glucoronyl transferases
GRMZM5G858417	2	transport.misc
GRMZM2G159149	2	amino acid metabolism.degradation.aspartate family.lysine
GRMZM2G027797	2	not assigned.unknown
GRMZM2G400092	2	RNA.regulation of transcription.Histone acetyltransferases
GRMZM2G042133	2	stress.abiotic.heat
GRMZM5G842877	2	not assigned.unknown
GRMZM2G025648	2	not assigned.unknown
GRMZM2G009442	2	not assigned.unknown
GRMZM2G024958	2	development.late embryogenesis abundant
GRMZM2G327208	2	not assigned.unknown
GRMZM2G090152	2	not assigned.unknown
GRMZM2G090112	2	not assigned.unknown
GRMZM2G018798	2	protein.degradation.ubiquitin.E3.RING
GRMZM2G010034	2	not assigned.unknown
GRMZM2G025857	2	development.late embryogenesis abundant
GRMZM2G464782	2	not assigned.unknown
GRMZM2G032339	2	RNA.regulation of transcription.MADS box transcription factor family
GRMZM2G328224	2	misc.UDP glucosyl and glucoronyl transferases
GRMZM2G098890	2	misc.UDP glucosyl and glucoronyl transferases
GRMZM2G074501	2	hormone metabolism.ethylene.induced-regulated-responsive-activated
GRMZM2G037617	2	protein.postranslational modification
GRMZM2G345582	2	protein.targeting.nucleus
GRMZM2G164558	2	PS.lightreaction.cytochrome b6/f
GRMZM2G376661	2	hormone metabolism.jasmonate.synthesis-degradation.allene oxidase synthase
GRMZM2G039978	2	not assigned.unknown
GRMZM2G135447	2	RNA.regulation of transcription.HB,Homeobox transcription factor family
GRMZM2G475948	2	misc.myrosinases-lectin-jacalin
GRMZM2G009588	2	misc.glutathione S transferases
GRMZM5G853281	2	transport.phosphate
GRMZM2G068179	2	misc.O-methyl transferases
GRMZM2G472827	2	not assigned.unknown
GRMZM2G065374	2	RNA.regulation of transcription.bHLH,Basic Helix-Loop-Helix family
GRMZM2G551791	2	not assigned.unknown
GRMZM2G121228	2	signalling.calcium
GRMZM2G035890	2	not assigned.unknown
GRMZM2G361242	2	not assigned.unknown
GRMZM2G448927	2	RNA.regulation of transcription.Histone acetyltransferases
GRMZM2G068936	2	not assigned.unknown
GRMZM2G046191	2	amino acid metabolism.synthesis.aromatic aa.tryptophan.tryptophan synthase
GRMZM2G432560	2	not assigned.unknown
GRMZM2G013206	2	misc.plastocyanin-like
GRMZM2G402675	2	not assigned.unknown
GRMZM2G077181	2	minor CHO metabolism.raffinose family.raffinose synthases.putative
GRMZM5G831951	2	cell.vesicle transport
AC206259.3_FG002	2	not assigned.unknown
GRMZM2G055802	2	not assigned.unknown
GRMZM2G366688	2	not assigned.unknown
GRMZM2G120421	2	RNA.regulation of transcription.MYB domain transcription factor family
GRMZM2G081114	2	not assigned.unknown
GRMZM2G424908	2	stress.biotic
GRMZM2G340257	2	cell wall.degradation.mannan-xylose-arabinose-fucose
GRMZM2G127309	2	not assigned.unknown
GRMZM2G455769	2	not assigned.unknown
GRMZM2G168016	2	misc.cytochrome P450
GRMZM2G167428	2	not assigned.unknown
GRMZM2G470422	2	RNA.regulation of transcription.C2H2 zinc finger family
GRMZM2G001661	2	not assigned.unknown
GRMZM2G159353	2	misc.cytochrome P450
GRMZM2G024374	2	cell.organisation
GRMZM2G347956	2	protein.synthesis.ribosomal protein.prokaryotic.chloroplast.30S subunit.S30A
GRMZM2G359508	2	not assigned.unknown
GRMZM2G018974	2	not assigned.unknown
GRMZM2G160578	2	cell.organisation
GRMZM2G179143	2	misc.cytochrome P450
GRMZM2G147266	2	development.unspecified
GRMZM2G078264	2	RNA.regulation of transcription.MYB domain transcription factor family
GRMZM2G089565	2	signalling.receptor kinases.DUF 26
GRMZM2G129954	2	hormone metabolism.cytokinin.signal transduction
GRMZM2G104730	2	signalling.calcium
GRMZM2G180166	2	signalling.receptor kinases.DUF 26
GRMZM2G180258	2	not assigned.unknown
GRMZM5G819919	2	stress.biotic
GRMZM2G536120	2	cell.organisation
GRMZM2G356817	2	stress.biotic
GRMZM2G356839	2	not assigned.unknown
AC152495.1_FG002	2	stress.biotic
AC152495.1_FG003	2	stress.biotic
GRMZM5G879178	2	stress.biotic
GRMZM2G069382	2	stress.biotic
GRMZM2G083258	2	stress.biotic
GRMZM2G349565	2	stress.biotic
GRMZM2G003625	2	stress.biotic
GRMZM2G061742	2	stress.biotic
GRMZM2G441031	2	RNA.regulation of transcription.WRKY domain transcription factor family
GRMZM2G387731	2	not assigned.unknown
GRMZM2G129775	2	not assigned.unknown
GRMZM2G059582	2	not assigned.unknown
GRMZM2G125001	2	protein.postranslational modification
GRMZM2G443565	2	RNA.regulation of transcription.PHD finger transcription factor
GRMZM2G156150	2	protein.postranslational modification
GRMZM2G407189	2	not assigned.unknown
GRMZM2G003750	2	protein.degradation
GRMZM2G159208	2	misc.UDP glucosyl and glucoronyl transferases
GRMZM2G044394	2	misc.UDP glucosyl and glucoronyl transferases
GRMZM2G338454	2	development.unspecified
AC202107.3_FG001	2	not assigned.unknown
GRMZM2G060050	2	RNA.regulation of transcription.HB,Homeobox transcription factor family
GRMZM2G464382	2	cell.vesicle transport
GRMZM2G156506	2	protein.degradation.ubiquitin.E3.SCF.FBOX
GRMZM2G104795	2	DNA.synthesis/chromatin structure
GRMZM2G301124	2	signalling.receptor kinases.S-locus glycoprotein like
GRMZM2G076593	2	transport.amino acids
GRMZM2G392513	2	minor CHO metabolism.myo-inositol.InsP Synthases
GRMZM2G160279	2	not assigned.unknown
GRMZM5G838435	2	misc.misc2
GRMZM2G126002	2	hormone metabolism.auxin.induced-regulated-responsive-activated
GRMZM2G125931	2	not assigned.unknown
GRMZM2G027522	2	not assigned.unknown
GRMZM2G140646	2	not assigned.unknown
GRMZM2G009048	2	PS.lightreaction.photosystem I.PSI polypeptide subunits
GRMZM2G047889	2	stress.abiotic.heat
GRMZM2G302883	2	stress.abiotic.heat
GRMZM2G137510	2	RNA.regulation of transcription.MADS box transcription factor family
GRMZM2G006206	2	signalling.phosphinositides.inositol-1,3,4-trisphosphate 5/6-kinase
AC199058.2_FG001	2	not assigned.unknown
GRMZM2G458581	2	not assigned.unknown
GRMZM2G027551	2	development.unspecified
AC203972.3_FG001	2	stress.biotic
GRMZM2G027298	2	RNA.regulation of transcription.C3H zinc finger family
GRMZM2G102683	2	transport.sugars
GRMZM2G087655	2	protein.postranslational modification
GRMZM2G014844	2	misc.gluco-, galacto- and mannosidases
GRMZM2G003059	2	signalling.calcium
GRMZM2G479834	2	RNA.regulation of transcription.Aux/IAA family
GRMZM2G042995	2	not assigned.unknown
GRMZM2G012176	2	signalling.receptor kinases.leucine rich repeat III
GRMZM2G104489	2	not assigned.unknown
GRMZM2G145909	2	not assigned.unknown
GRMZM2G137715	2	misc.GCN5-related N-acetyltransferase
GRMZM2G361718	2	not assigned.unknown
GRMZM2G092363	2	RNA.regulation of transcription.C2C2(Zn) CO-like, Constans-like zinc finger family
GRMZM2G402881	2	cell.organisation
GRMZM2G151567	2	signalling.receptor kinases.DUF 26
GRMZM2G455564	2	cell wall.pectin*esterases.PME
GRMZM2G356895	2	protein.degradation.ubiquitin.E3.RING
GRMZM2G118610	2	secondary metabolism.phenylpropanoids.lignin biosynthesis.CAD
GRMZM2G020254	2	RNA.regulation of transcription.WRKY domain transcription factor family
GRMZM2G149969	2	not assigned.unknown
GRMZM2G119783	2	cell wall.modification
GRMZM2G326625	2	misc.acid and other phosphatases
GRMZM2G091316	2	not assigned.unknown
GRMZM2G391627	2	DNA.repair
AC199911.5_FG001	2	transport.p- and v-ATPases.H+-transporting two-sector ATPase
GRMZM2G133512	2	RNA.transcription
GRMZM2G384763	2	not assigned.unknown
GRMZM2G467212	2	cell.organisation
GRMZM2G006736	2	RNA.transcription
GRMZM2G145123	2	protein.degradation.ubiquitin.E3.RING
GRMZM2G042895	2	RNA.regulation of transcription.bHLH,Basic Helix-Loop-Helix family
GRMZM2G171229	2	lipid metabolism.Phospholipid synthesis.choline-phosphate cytidylyltransferase
GRMZM2G033862	2	not assigned.unknown
AC203985.4_FG001	2	transport.membrane system unknown
GRMZM2G085845	2	misc.cytochrome P450
GRMZM2G086117	2	not assigned.unknown
GRMZM2G096367	2	RNA.regulation of transcription.putative transcription regulator
GRMZM2G341304	2	misc.myrosinases-lectin-jacalin
GRMZM2G341302	2	misc.myrosinases-lectin-jacalin
GRMZM2G060054	2	stress.biotic
GRMZM2G139157	2	protein.postranslational modification.kinase.receptor like cytoplasmatic kinase VII
GRMZM2G124744	2	not assigned.unknown
GRMZM2G350819	2	not assigned.unknown
GRMZM2G028014	2	protein.degradation.ubiquitin.E3.SCF.FBOX
GRMZM2G325332	2	not assigned.unknown
GRMZM2G127490	2	RNA.regulation of transcription.MYB domain transcription factor family
GRMZM2G039857	2	RNA.processing.splicing
GRMZM2G017419	2	redox.thioredoxin
GRMZM2G110567	2	protein.degradation.ubiquitin.E3.RING
GRMZM2G174699	2	misc.gluco-, galacto- and mannosidases
AC199571.3_FG003	2	not assigned.unknown
GRMZM2G011928	2	not assigned.unknown
GRMZM2G142680	2	stress.biotic
GRMZM2G401883	2	not assigned.unknown
GRMZM2G131611	2	protein.degradation.ubiquitin.E3.RING
GRMZM2G397785	2	stress.biotic
GRMZM2G397788	2	stress.biotic
GRMZM2G035282	2	misc.UDP glucosyl and glucoronyl transferases
GRMZM2G063042	2	misc.UDP glucosyl and glucoronyl transferases
GRMZM2G701546	2	not assigned.unknown
GRMZM2G004211	2	redox.ascorbate and glutathione.ascorbate
GRMZM2G402987	2	not assigned.unknown
GRMZM2G081585	2	redox.dismutases and catalases
GRMZM5G846048	2	glycolysis.unclear/dually targeted.fructose-2,6-bisphosphatase (Fru2,6BisPase)
GRMZM2G439173	2	not assigned.unknown
GRMZM2G379686	2	transport.metal
GRMZM2G327099	2	RNA.transcription
GRMZM2G097050	2	secondary metabolism.isoprenoids.carotenoids
GRMZM2G155962	2	not assigned.unknown
GRMZM2G153456	2	not assigned.unknown
GRMZM2G002863	2	not assigned.unknown
GRMZM2G149590	2	RNA.regulation of transcription.Trihelix, Triple-Helix transcription factor family
GRMZM2G153232	2	lipid metabolism.lipid degradation.lipases.triacylglycerol lipase
GRMZM2G120182	2	not assigned.unknown
GRMZM2G178906	2	protein.degradation.cysteine protease
GRMZM2G103847	2	not assigned.unknown
GRMZM2G158300	2	RNA.processing
GRMZM2G075517	2	not assigned.unknown
GRMZM5G858653	2	not assigned.unknown
GRMZM2G039399	2	not assigned.unknown
GRMZM2G010046	2	not assigned.unknown
GRMZM2G158029	2	not assigned.unknown
GRMZM2G435824	2	development.unspecified
GRMZM2G092768	2	not assigned.unknown
AC193402.3_FG004	2	not assigned.unknown
GRMZM2G080594	2	not assigned.unknown
GRMZM5G860302	2	not assigned.unknown
GRMZM2G134604	2	not assigned.unknown
GRMZM2G064278	2	not assigned.unknown
GRMZM2G111770	2	development.unspecified
GRMZM2G410191	2	protein.postranslational modification.kinase.receptor like cytoplasmatic kinase VII
GRMZM2G039536	2	not assigned.unknown
GRMZM2G135629	2	protein.degradation.ubiquitin.E3.RING
GRMZM2G000261	2	transport.potassium
GRMZM2G101393	2	not assigned.unknown
GRMZM2G099729	2	Co-factor and vitamine metabolism.folate & vitamine K.2-phytyl-1,4-naphthoquinone methyltransferase
GRMZM2G077437	2	not assigned.unknown
GRMZM2G109668	2	not assigned.unknown
GRMZM2G377641	2	lipid metabolism.lipid degradation.lipases.triacylglycerol lipase
AC199705.3_FG008	2	lipid metabolism.lipid degradation.lipases.triacylglycerol lipase
GRMZM2G013264	2	protein.aa activation
GRMZM2G031628	2	misc.gluco-, galacto- and mannosidases
GRMZM2G051866	2	protein.postranslational modification
GRMZM2G061499	2	signalling.light
GRMZM5G828581	2	transport
GRMZM2G468661	2	misc.UDP glucosyl and glucoronyl transferases
GRMZM2G065176	2	not assigned.unknown
GRMZM2G102860	2	not assigned.unknown
GRMZM2G092599	2	not assigned.unknown
GRMZM2G181030	2	RNA.regulation of transcription.MYB-related transcription factor family
AC233979.1_FG006	2	development.unspecified
GRMZM2G397684	2	protein.degradation.ubiquitin.E3.RING
GRMZM2G305146	2	misc.UDP glucosyl and glucoronyl transferases
GRMZM2G010290	2	RNA.regulation of transcription.C2C2(Zn) DOF zinc finger family
GRMZM2G455171	2	transport.unspecified cations
GRMZM2G155762	2	hormone metabolism.ethylene.induced-regulated-responsive-activated
GRMZM2G112057	2	signalling.calcium
GRMZM2G429000	2	misc.protease inhibitor/seed storage/lipid transfer protein (LTP) family protein
GRMZM2G080516	2	RNA.regulation of transcription.AP2/EREBP, APETALA2/Ethylene-responsive element binding protein family
GRMZM2G097638	2	RNA.regulation of transcription.MYB domain transcription factor family
GRMZM2G456547	2	not assigned.unknown
GRMZM2G114182	2	not assigned.unknown
GRMZM2G354867	2	RNA.regulation of transcription.Argonaute
GRMZM2G126957	2	protein.aa activation.cysteine-tRNA ligase
GRMZM2G042867	2	not assigned.unknown
GRMZM2G148499	2	not assigned.unknown
GRMZM2G148506	2	protein.postranslational modification
GRMZM2G448051	2	misc.peroxidases
GRMZM2G443819	2	not assigned.unknown
GRMZM2G143035	2	not assigned.unknown
GRMZM2G445575	2	RNA.regulation of transcription.bZIP transcription factor family
GRMZM2G086136	2	cell.vesicle transport
GRMZM2G064903	2	not assigned.unknown
GRMZM2G064831	2	not assigned.unknown
AC234202.1_FG004	2	not assigned.unknown
GRMZM2G101264	2	not assigned.unknown
GRMZM2G405662	2	DNA.repair
GRMZM2G464176	2	lipid metabolism.FA synthesis and FA elongation.ACP thioesterase
GRMZM2G164569	2	lipid metabolism.lipid degradation.lysophospholipases.carboxylesterase
GRMZM5G892522	2	redox.thioredoxin
GRMZM2G008622	2	not assigned.unknown
GRMZM2G142718	2	RNA.regulation of transcription.C2C2(Zn) DOF zinc finger family
GRMZM2G084938	2	RNA.regulation of transcription.unclassified
GRMZM2G084958	2	tetrapyrrole synthesis.protochlorophyllide reductase
GRMZM2G160683	2	not assigned.unknown
GRMZM2G149905	2	not assigned.unknown
GRMZM2G343317	2	not assigned.unknown
GRMZM2G102450	2	not assigned.unknown
GRMZM2G025536	2	secondary metabolism.flavonoids.flavonols
GRMZM2G324669	2	Co-factor and vitamine metabolism.molybdenum cofactor.gephyrin
GRMZM2G391746	2	not assigned.unknown
GRMZM2G039345	2	PS.calvin cycle.rubisco interacting
GRMZM2G040095	2	hormone metabolism.jasmonate.synthesis-degradation.lipoxygenase
GRMZM2G314171	2	DNA.synthesis/chromatin structure
GRMZM2G095209	2	signalling.receptor kinases.wall associated kinase
GRMZM2G443889	2	protein.degradation.ubiquitin.E3.SCF.FBOX
GRMZM2G096546	2	not assigned.unknown
GRMZM2G400961	2	not assigned.unknown
GRMZM2G071206	2	N-metabolism.nitrate metabolism.NR
GRMZM2G372074	2	misc.protease inhibitor/seed storage/lipid transfer protein (LTP) family protein
GRMZM2G010474	2	not assigned.unknown
GRMZM2G131961	2	RNA.regulation of transcription.bZIP transcription factor family
GRMZM2G159082	2	not assigned.unknown
GRMZM2G106010	2	RNA.regulation of transcription.HDA
GRMZM2G010962	2	signalling.receptor kinases.DUF 26
GRMZM2G411046	2	not assigned.unknown
GRMZM2G155217	2	hormone metabolism.ethylene.induced-regulated-responsive-activated
GRMZM2G329222	2	transport.ABC transporters and multidrug resistance systems
GRMZM2G301389	2	protein.degradation.ubiquitin.E3.SCF.FBOX
GRMZM2G076239	2	PS.photorespiration.glycolate oxydase
GRMZM2G005155	2	RNA.regulation of transcription.MADS box transcription factor family
GRMZM5G838907	2	not assigned.unknown
GRMZM2G040917	2	RNA.regulation of transcription.C3H zinc finger family
GRMZM2G071832	2	not assigned.unknown
GRMZM2G074743	2	mitochondrial electron transport / ATP synthesis.alternative oxidase
GRMZM2G125704	2	RNA.regulation of transcription.G2-like transcription factor family, GARP
GRMZM2G313020	2	DNA.synthesis/chromatin structure
GRMZM2G024898	2	RNA.regulation of transcription.WRKY domain transcription factor family
GRMZM2G463280	2	PS.calvin cycle.PRK
GRMZM2G463267	2	protein.degradation.ubiquitin.proteasom
GRMZM2G025720	2	not assigned.unknown
GRMZM2G035685	2	not assigned.unknown
GRMZM2G163067	2	development.unspecified
GRMZM2G017197	2	RNA.regulation of transcription.MYB domain transcription factor family
GRMZM2G076771	2	not assigned.unknown
AC191961.3_FG009	2	DNA.synthesis/chromatin structure
GRMZM2G129399	2	metal handling.binding, chelation and storage
GRMZM2G164378	2	not assigned.unknown
GRMZM2G076766	2	not assigned.unknown
GRMZM2G556131	2	amino acid metabolism.synthesis.aspartate family.lysine
GRMZM2G303135	2	misc.UDP glucosyl and glucoronyl transferases
GRMZM2G086210	2	misc.nitrilases, *nitrile lyases, berberine bridge enzymes, reticuline oxidases, troponine reductases
GRMZM2G081032	2	cell.organisation
GRMZM2G142664	2	hormone metabolism.auxin.induced-regulated-responsive-activated
GRMZM2G041506	2	not assigned.unknown
GRMZM2G410728	2	not assigned.unknown
GRMZM2G144083	2	transport.metal
GRMZM2G469313	2	signalling.receptor kinases.leucine rich repeat XI
GRMZM2G170520	2	RNA.regulation of transcription.C2H2 zinc finger family
GRMZM2G325513	2	RNA.regulation of transcription.AP2/EREBP, APETALA2/Ethylene-responsive element binding protein family
GRMZM2G429035	2	not assigned.unknown
AC212835.3_FG001	2	not assigned.unknown
GRMZM2G021530	2	cell.cycle
GRMZM2G123387	2	RNA.regulation of transcription.WRKY domain transcription factor family
GRMZM2G351330	2	RNA.regulation of transcription.HB,Homeobox transcription factor family
GRMZM2G132055	2	signalling.G-proteins
GRMZM2G062471	2	signalling.receptor kinases.misc
GRMZM2G429254	2	hormone metabolism.auxin.induced-regulated-responsive-activated
GRMZM2G123202	2	RNA.regulation of transcription.MYB domain transcription factor family
GRMZM2G026926	2	RNA.regulation of transcription.AP2/EREBP, APETALA2/Ethylene-responsive element binding protein family
GRMZM2G447090	2	RNA.regulation of transcription.MYB domain transcription factor family
GRMZM2G108077	2	misc.peroxidases
GRMZM5G808366	2	RNA.regulation of transcription.ARF, Auxin Response Factor family
GRMZM2G428386	2	signalling.phosphinositides.phosphatidylinositol-4-phosphate 5-kinase
GRMZM2G114153	2	hormone metabolism.abscisic acid.induced-regulated-responsive-activated
GRMZM2G474575	2	stress.biotic
AC183412.5_FG005	2	not assigned.unknown
GRMZM2G474929	2	not assigned.unknown
GRMZM2G024196	2	transport.peptides and oligopeptides
GRMZM2G008792	2	hormone metabolism.cytokinin.synthesis-degradation
GRMZM2G006964	2	hormone metabolism.gibberelin.synthesis-degradation.GA2 oxidase
GRMZM2G122618	2	transport
GRMZM2G145075	2	signalling.receptor kinases.wall associated kinase
GRMZM2G145109	2	signalling.receptor kinases.wall associated kinase
GRMZM2G340601	2	RNA.regulation of transcription.putative transcription regulator
GRMZM2G052644	2	cell.organisation
GRMZM5G882852	2	misc.gluco-, galacto- and mannosidases
GRMZM2G147241	2	signalling.light
GRMZM2G136975	2	not assigned.unknown
GRMZM2G039988	2	not assigned.unknown
GRMZM2G064467	2	transport.unspecified cations
GRMZM2G081689	2	not assigned.unknown
GRMZM2G095598	2	RNA.regulation of transcription.C2C2(Zn) CO-like, Constans-like zinc finger family
GRMZM2G112594	2	not assigned.unknown
GRMZM2G389789	2	protein.degradation.ubiquitin.E3.RING
GRMZM2G054046	2	not assigned.unknown
GRMZM2G703013	2	not assigned.unknown
GRMZM2G100344	2	not assigned.unknown
GRMZM2G135396	2	not assigned.unknown
GRMZM2G048033	2	not assigned.unknown
GRMZM2G139846	2	protein.degradation.ubiquitin
GRMZM2G165844	2	secondary metabolism.phenylpropanoids.lignin biosynthesis.4CL
GRMZM5G807350	2	amino acid metabolism.synthesis.aromatic aa.tryptophan
GRMZM5G816457	2	RNA.regulation of transcription.WRKY domain transcription factor family
GRMZM2G060712	2	not assigned.unknown
GRMZM2G022797	2	not assigned.unknown
GRMZM2G030426	2	not assigned.unknown
GRMZM2G394321	2	signalling.receptor kinases.leucine rich repeat III
GRMZM2G114619	2	not assigned.unknown
GRMZM2G092621	2	minor CHO metabolism.others
GRMZM2G393762	2	cell wall.pectin*esterases.PME
GRMZM2G071996	2	protein.folding
GRMZM2G360374	2	not assigned.unknown
GRMZM2G010338	2	not assigned.unknown
GRMZM2G161012	2	not assigned.unknown
GRMZM2G021831	2	RNA.regulation of transcription.Trihelix, Triple-Helix transcription factor family
GRMZM2G028608	2	RNA.regulation of transcription.GRAS transcription factor family
GRMZM2G028258	2	transport.potassium
GRMZM2G068557	2	metal handling.acquisition
GRMZM2G068510	2	not assigned.unknown
GRMZM2G106108	2	not assigned.unknown
GRMZM2G305580	2	RNA.processing.RNA helicase
GRMZM2G082149	2	not assigned.unknown
GRMZM2G111603	2	Co-factor and vitamine metabolism.iron-sulphur clusters
GRMZM2G110332	2	not assigned.unknown
GRMZM2G546593	2	not assigned.unknown
GRMZM2G128322	2	stress.abiotic.heat
GRMZM2G434669	2	not assigned.unknown
GRMZM2G076584	2	misc.beta 1,3 glucan hydrolases
GRMZM2G102160	2	not assigned.unknown
GRMZM2G023946	2	not assigned.unknown
GRMZM2G096717	2	not assigned.unknown
GRMZM5G826658	2	development.unspecified
GRMZM2G086925	2	misc.UDP glucosyl and glucoronyl transferases
GRMZM2G557750	2	not assigned.unknown
GRMZM2G334680	2	not assigned.unknown
GRMZM2G587865	2	not assigned.unknown
GRMZM2G174092	2	not assigned.unknown
GRMZM5G860828	2	not assigned.unknown
GRMZM2G445961	2	transport.ABC transporters and multidrug resistance systems
GRMZM2G573072	2	not assigned.unknown
GRMZM2G000431	2	not assigned.unknown
GRMZM2G013357	2	secondary metabolism.wax
GRMZM2G583556	2	not assigned.unknown
GRMZM2G450273	2	not assigned.unknown
GRMZM5G895549	2	not assigned.unknown
GRMZM5G834532	2	not assigned.unknown
AC195596.3_FG005	2	not assigned.unknown
GRMZM2G361151	2	DNA.unspecified
GRMZM5G878497	2	glycolysis.unclear/dually targeted.fructose-2,6-bisphosphatase (Fru2,6BisPase)
GRMZM2G134264	2	not assigned.unknown
AC196719.3_FG002	2	not assigned.unknown
GRMZM2G154156	2	not assigned.unknown
GRMZM2G022710	2	not assigned.unknown
GRMZM2G365736	2	minor CHO metabolism.others
GRMZM2G410764	2	not assigned.unknown
GRMZM2G401979	2	not assigned.unknown
GRMZM2G319454	2	not assigned.unknown
GRMZM2G167019	2	not assigned.unknown
GRMZM2G168382	2	misc.cytochrome P450
GRMZM5G874734	2	not assigned.unknown
GRMZM2G444138	2	not assigned.unknown
GRMZM2G076474	2	stress.biotic
GRMZM2G165675	2	not assigned.unknown
AC235540.1_FG002	2	signalling.receptor kinases.leucine rich repeat III
GRMZM2G404551	2	not assigned.unknown
GRMZM2G369069	2	not assigned.unknown
GRMZM2G082714	2	not assigned.unknown
GRMZM2G178199	2	stress.biotic.PR-proteins
GRMZM2G109547	2	transport.ABC transporters and multidrug resistance systems
GRMZM2G065692	2	stress.biotic
GRMZM2G473891	2	RNA.processing
GRMZM2G352947	2	RNA.regulation of transcription.JUMONJI family
GRMZM2G003234	2	RNA.regulation of transcription.C2H2 zinc finger family
GRMZM2G373322	2	protein.postranslational modification.kinase.receptor like cytoplasmatic kinase VII
GRMZM2G066213	2	not assigned.unknown
GRMZM2G013767	2	signalling.receptor kinases.DUF 26
GRMZM2G027638	2	not assigned.unknown
GRMZM2G352310	2	not assigned.unknown
GRMZM2G144662	2	misc.GDSL-motif lipase
GRMZM2G356178	2	not assigned.unknown
AC206611.3_FG003	2	secondary metabolism.N misc.alkaloid-like
GRMZM2G430607	2	minor CHO metabolism.trehalose.potential TPS/TPP
GRMZM2G086346	2	DNA.repair
GRMZM2G026556	2	cell.organisation
GRMZM2G152516	2	not assigned.unknown
GRMZM2G079127	2	transport.misc
GRMZM5G849471	2	signalling.receptor kinases.misc
GRMZM2G126349	2	not assigned.unknown
GRMZM2G013915	2	not assigned.unknown
GRMZM2G166245	2	minor CHO metabolism.sugar kinases
GRMZM2G468367	2	protein.degradation
GRMZM2G180876	2	not assigned.unknown
GRMZM5G893125	2	not assigned.unknown
GRMZM2G400005	2	stress.abiotic.heat
GRMZM2G103452	2	DNA.repair
GRMZM2G065344	2	not assigned.unknown
GRMZM2G142544	2	protein.postranslational modification.kinase.receptor like cytoplasmatic kinase VII
GRMZM2G366919	2	transport.metal
GRMZM2G367008	2	not assigned.unknown
AC207383.3_FG003	2	not assigned.unknown
GRMZM2G474459	2	protein.synthesis.ribosomal protein.prokaryotic.chloroplast.50S subunit.L2
GRMZM2G091857	2	not assigned.unknown
GRMZM2G340935	2	not assigned.unknown
GRMZM2G416216	2	protein.degradation.ubiquitin.E3.RING
GRMZM2G006565	2	misc.UDP glucosyl and glucoronyl transferases
GRMZM2G528190	2	not assigned.unknown
GRMZM2G168758	2	not assigned.unknown
GRMZM2G040840	2	signalling.receptor kinases.DUF 26
GRMZM2G475536	2	not assigned.unknown
GRMZM2G359521	2	not assigned.unknown
GRMZM2G336456	2	not assigned.unknown
GRMZM2G045243	2	hormone metabolism.auxin.induced-regulated-responsive-activated
GRMZM2G091588	2	misc.cytochrome P450
GRMZM2G147467	2	misc.cytochrome P450
GRMZM2G366130	2	RNA.regulation of transcription.HB,Homeobox transcription factor family
GRMZM2G002104	2	not assigned.unknown
GRMZM2G138468	2	major CHO metabolism.degradation.starch.starch cleavage
GRMZM2G001977	2	not assigned.unknown
GRMZM2G113257	2	RNA.regulation of transcription.bHLH,Basic Helix-Loop-Helix family
GRMZM2G087507	2	minor CHO metabolism.others
GRMZM2G076508	2	major CHO metabolism.synthesis.starch.debranching
AC204539.4_FG001	2	not assigned.unknown
GRMZM2G134332	2	protein.postranslational modification
GRMZM2G126018	2	RNA.regulation of transcription.SBP,Squamosa promoter binding protein family
GRMZM2G159896	2	not assigned.unknown
GRMZM2G078480	2	secondary metabolism.flavonoids.dihydroflavonols
GRMZM2G150356	2	redox.ascorbate and glutathione.ascorbate
GRMZM2G388297	2	not assigned.unknown
GRMZM2G417563	2	not assigned.unknown
GRMZM2G061734	2	RNA.regulation of transcription.SBP,Squamosa promoter binding protein family
GRMZM2G178182	2	RNA.regulation of transcription.bHLH,Basic Helix-Loop-Helix family
GRMZM2G158809	2	development.unspecified
GRMZM2G158721	2	signalling.calcium
GRMZM2G022212	2	misc.UDP glucosyl and glucoronyl transferases
GRMZM2G037910	2	RNA.regulation of transcription.bZIP transcription factor family
AC199782.5_FG003	2	RNA.regulation of transcription.TCP transcription factor family
GRMZM2G034113	2	RNA.regulation of transcription.HB,Homeobox transcription factor family
GRMZM2G046313	2	RNA.RNA binding
GRMZM2G078114	2	lipid metabolism.lipid degradation.lysophospholipases.phospholipase D
GRMZM2G343360	2	hormone metabolism.auxin.induced-regulated-responsive-activated
GRMZM2G048582	2	RNA.regulation of transcription.NIN-like bZIP-related family
AC233910.1_FG002	2	not assigned.unknown
GRMZM2G081790	2	misc.beta 1,3 glucan hydrolases
GRMZM2G352428	2	not assigned.unknown
GRMZM2G172917	2	protein.targeting.secretory pathway.golgi
AC202940.3_FG004	2	not assigned.unknown
AC190788.2_FG004	2	not assigned.unknown
GRMZM2G172429	2	signalling.receptor kinases.leucine rich repeat XI
GRMZM2G113794	2	misc.UDP glucosyl and glucoronyl transferases
GRMZM5G850199	2	not assigned.unknown
GRMZM5G804323	2	PS.lightreaction.photosystem II.PSII polypeptide subunits
GRMZM2G046468	2	tetrapyrrole synthesis.uroporphyrinogen decarboxylase
GRMZM2G063238	2	stress.abiotic.heat
GRMZM2G142927	2	not assigned.unknown
GRMZM2G117988	2	hormone metabolism.salicylic acid.synthesis-degradation
GRMZM2G060161	2	not assigned.unknown
GRMZM2G087479	2	transport.sugars
GRMZM2G011236	2	RNA.regulation of transcription.AP2/EREBP, APETALA2/Ethylene-responsive element binding protein family
GRMZM2G113370	2	not assigned.unknown
GRMZM2G062244	2	RNA.regulation of transcription.HB,Homeobox transcription factor family
GRMZM2G090493	2	protein.degradation.ubiquitin.E3.RING
AC233952.1_FG008	2	RNA.regulation of transcription.C2H2 zinc finger family
GRMZM2G152249	2	cell.division
GRMZM2G358987	2	protein.degradation.ubiquitin.E3.RING
GRMZM2G416964	2	protein.degradation.ubiquitin.E3.SCF.SKP
GRMZM2G354072	2	protein.aa activation
GRMZM2G422537	2	cell.organisation
GRMZM2G323828	2	RNA.regulation of transcription.putative transcription regulator
GRMZM2G077500	2	protein.postranslational modification
GRMZM2G327686	2	protein.synthesis.ribosomal protein.unknown.unknown
GRMZM2G306998	2	misc.cytochrome P450
GRMZM2G474462	2	not assigned.unknown
GRMZM2G474451	2	not assigned.unknown
GRMZM2G422171	2	not assigned.unknown
GRMZM2G123486	2	metal handling.binding, chelation and storage
GRMZM2G357683	2	DNA.synthesis/chromatin structure
GRMZM2G383937	2	protein.degradation.ubiquitin.E3.RING
GRMZM2G359105	2	RNA.processing
GRMZM2G003558	2	RNA.regulation of transcription.EIN3-like(EIL) transcription factor family
GRMZM2G318296	2	protein.degradation.ubiquitin.E3.RING
GRMZM2G033962	2	RNA.regulation of transcription.Psudo ARR transcription factor family
GRMZM2G149428	2	PS.lightreaction.photosystem II.LHC-II
GRMZM2G426004	2	not assigned.unknown
GRMZM2G057159	2	protein.degradation.subtilases
GRMZM2G401511	2	not assigned.unknown
GRMZM2G333591	2	RNA.regulation of transcription.E2F/DP transcription factor family
GRMZM2G527387	2	transport.misc
GRMZM2G322844	2	transport.metal
GRMZM5G862594	2	not assigned.unknown
GRMZM2G173377	2	not assigned.unknown
GRMZM2G074496	2	stress.biotic
GRMZM2G577201	2	not assigned.unknown
GRMZM2G313110	2	not assigned.unknown
GRMZM2G450166	2	not assigned.unknown
GRMZM2G303463	2	RNA.regulation of transcription.bHLH,Basic Helix-Loop-Helix family
GRMZM2G145916	2	not assigned.unknown
GRMZM2G458122	2	not assigned.unknown
GRMZM2G453956	2	not assigned.unknown
GRMZM2G104286	2	not assigned.unknown
GRMZM2G416518	2	not assigned.unknown
GRMZM2G015285	2	cell.organisation
GRMZM2G166857	2	secondary metabolism.simple phenols
GRMZM2G038492	2	redox.ascorbate and glutathione.glutathione
GRMZM5G881902	2	not assigned.unknown
GRMZM2G372180	2	cell.organisation
AC148152.3_FG005	2	hormone metabolism.ethylene.synthesis-degradation
GRMZM2G703417	2	not assigned.unknown
AC217293.3_FG005	2	cell.organisation
GRMZM2G703437	2	not assigned.unknown
GRMZM2G144843	2	not assigned.unknown
GRMZM2G144821	2	transport.p- and v-ATPases
GRMZM2G444540	2	RNA.regulation of transcription.unclassified
GRMZM2G437445	2	cell.organisation
GRMZM2G355752	2	signalling.light
GRMZM2G020898	2	misc.beta 1,3 glucan hydrolases
GRMZM2G399844	2	not assigned.unknown
GRMZM2G408158	2	hormone metabolism.abscisic acid.synthesis-degradation.synthesis.9-cis-epoxycarotenoid dioxygenase
GRMZM2G139256	2	not assigned.unknown
GRMZM2G473021	2	not assigned.unknown
GRMZM2G146688	2	RNA.regulation of transcription.AP2/EREBP, APETALA2/Ethylene-responsive element binding protein family
GRMZM2G452178	2	RNA.regulation of transcription.HB,Homeobox transcription factor family
GRMZM2G016677	2	PS.lightreaction.photosystem II.PSII polypeptide subunits
GRMZM2G090168	2	RNA.processing.splicing
GRMZM2G402779	2	RNA.regulation of transcription
GRMZM2G087804	2	RNA.regulation of transcription.G2-like transcription factor family, GARP
GRMZM2G309063	2	development.unspecified
GRMZM2G011553	2	not assigned.unknown
GRMZM2G308619	2	protein.postranslational modification
GRMZM2G093090	2	transport.Major Intrinsic Proteins.TIP
GRMZM2G456491	2	not assigned.unknown
GRMZM2G083749	2	hormone metabolism.ethylene.induced-regulated-responsive-activated
GRMZM2G153127	2	protein.degradation.ubiquitin.E3.RING
GRMZM2G470305	2	RNA.transcription
GRMZM2G170013	2	misc.short chain dehydrogenase/reductase (SDR)
GRMZM2G169973	2	not assigned.unknown
GRMZM2G318862	2	signalling.receptor kinases.S-locus glycoprotein like
GRMZM2G085550	2	not assigned.unknown
GRMZM2G146161	2	transport.amino acids
GRMZM2G346466	2	signalling.receptor kinases.leucine rich repeat VI
GRMZM2G035008	2	RNA.regulation of transcription.Methyl binding domain proteins
AC209718.1_FG009	2	not assigned.unknown
GRMZM2G168704	2	not assigned.unknown
GRMZM2G077219	2	not assigned.unknown
GRMZM2G166603	2	protein.degradation.cysteine protease
GRMZM2G314934	2	not assigned.unknown
GRMZM2G015805	2	not assigned.unknown
GRMZM2G353444	2	lipid metabolism.lipid degradation.lipases.triacylglycerol lipase
AC232289.2_FG005	2	not assigned.unknown
GRMZM2G099461	2	not assigned.unknown
GRMZM2G115574	2	not assigned.unknown
GRMZM5G802971	2	not assigned.unknown
[truncated: 24,837 more rows]
