# Supplementary material for: Whole Transcriptome Profiling of Maize during Early Somatic Embryogenesis Reveals Altered Expression of Stress Factors and Embryogenesis-Related Genes
Source: PLoS One. 2014 Oct 30;9(10):e111407. doi: 10.1371/journal.pone.0111407 (PMC4214754; doi:10.1371/journal.pone.0111407)
Supplement: Table S7 — Gene onotology describing genes grouped by k-means clustering. Gene ontology enrichment analysis for genes in one of six clusters as determined by k-means analysis of transcripts detected in immature zygotic embryo explants of maize in inbred line A188 at 0, 24, 36, 48, and 72 h after placement on tissue culture initiation medium. (XLSX) [file pone.0111407.s011.xlsx]

## Sheet: Sheet1
Supplemental Table 7. Gene onotology describing genes grouped by k-means clustering. Gene ontology enrichment analysis for genes in one of six clusters as determined by k-means analysis of transcripts detected in immature zygotic embryo explants of maize in inbred line A188 at 0, 24, 36, 48, and 72 h after placement on tissue culture initiation medium.
Cluster number	Gene set name (number of genes)	Description	Category	Number of genes in overlap (k)	Adjusted P-value	False discovery rate correction
1	PROTEIN_KINASE_ACTIVITY(1459)	GO:0004672 protein kinase activity, GOslim:molecular_function	GO_MF	68	4.15e-10	4.34e-07
	PROTEIN_PHOSPHORYLATION(1626)	GO:0006468 protein phosphorylation, GOslim:biological_process	GO_BP	68	2.6e-08	1.56e-05
	PROTEIN_SERINE/THREONINE_KINASE_ACTIVITY(1532)	GO:0004674 protein serine/threonine kinase activity, GOslim:molecular_function	GO_MF	65	3.23e-08	1.69e-05
	TRANSFERASE_ACTIVITY,_TRANSFERRING_HEXOSYL_GROUPS(208)	GO:0016758 transferase activity, transferring hexosyl groups, GOslim:molecular_function	GO_MF	15	3.98e-05	0.0139
2	APOPTOTIC_PROCESS(137)	GO:0006915 apoptotic process, GOslim:biological_process	GO_BP	25	1.57e-05	0.0193
3	TRANSMEMBRANE_TRANSPORT(843)	GO:0055085 transmembrane transport, GOslim:biological_process	GO_BP	83	1.11e-11	1.19e-08
	TRANSPORTER_ACTIVITY(482)	GO:0005215 transporter activity, GOslim:molecular_function	GO_MF	52	5.14e-09	8.72e-06
	MEMBRANE(2122)	GO:0016020 membrane, GOslim:cellular_component	GO_CC	143	6.17e-08	1.12e-05
	DRUG_TRANSMEMBRANE_TRANSPORT(50)	GO:0006855 drug transmembrane transport, GOslim:biological_process	GO_BP	15	3.36e-08	1.8e-05
	DRUG_TRANSMEMBRANE_TRANSPORTER_ACTIVITY(50)	GO:0015238 drug transmembrane transporter activity, GOslim:molecular_function	GO_MF	15	3.36e-08	1.9e-05
	ANTIPORTER_ACTIVITY(50)	GO:0015297 antiporter activity, GOslim:molecular_function	GO_MF	15	3.36e-08	1.9e-05
	TRANSFERASE_ACTIVITY,_TRANSFERRING_HEXOSYL_GROUPS(208)	GO:0016758 transferase activity, transferring hexosyl groups, GOslim:molecular_function	GO_MF	28	3.52e-07	0.000149
	METABOLIC_PROCESS(1546)	GO:0008152 metabolic process, GOslim:biological_process	GO_BP	106	1.63e-06	0.0005
	OLIGOPEPTIDE_TRANSPORT(72)	GO:0006857 oligopeptide transport, GOslim:biological_process	GO_BP	15	1.86e-06	0.0005
	IRON_ION_BINDING(606)	GO:0005506 iron ion binding, GOslim:molecular_function	GO_MF	51	7.09e-06	0.0024
	TRANSPORT(673)	GO:0006810 transport, GOslim:biological_process	GO_BP	54	1.35e-05	0.0029
	MONOOXYGENASE_ACTIVITY(373)	GO:0004497 monooxygenase activity, GOslim:molecular_function	GO_MF	35	2.49e-05	0.00705
	HEME_BINDING(670)	GO:0020037 heme binding, GOslim:molecular_function	GO_MF	51	8.07e-05	0.0171
	HYDROLASE_ACTIVITY,_HYDROLYZING_O-GLYCOSYL_COMPOUNDS(331)	GO:0004553 hydrolase activity, hydrolyzing O-glycosyl compounds, GOslim:molecular_function	GO_MF	31	7.27e-05	0.0171
	OXIDATION-REDUCTION_PROCESS(1793)	GO:0055114 oxidation-reduction process, GOslim:biological_process	GO_BP	109	0.000135	0.0242
	CHITIN_BINDING(9)	GO:0008061 chitin binding, GOslim:molecular_function	GO_MF	5	0.000154	0.0261
	PROTEIN_KINASE_ACTIVITY(1459)	GO:0004672 protein kinase activity, GOslim:molecular_function	GO_MF	92	0.000141	0.0261
	CARBOHYDRATE_METABOLIC_PROCESS(605)	GO:0005975 carbohydrate metabolic process, GOslim:biological_process	GO_BP	46	0.00018	0.0276
	L-PHENYLALANINE_CATABOLIC_PROCESS(11)	GO:0006559 L-phenylalanine catabolic process, GOslim:biological_process	GO_BP	5	0.000314	0.0421
	PROTEIN_SERINE/THREONINE_KINASE_ACTIVITY(1532)	GO:0004674 protein serine/threonine kinase activity, GOslim:molecular_function	GO_MF	94	0.000288	0.0444
6	INTRACELLULAR(1856)	GO:0005622 intracellular, GOslim:cellular_component	GO_CC	954	3.51e-09	3.64e-06
	INTRACELLULAR_PROTEIN_TRANSPORT(309)	GO:0006886 intracellular protein transport, GOslim:biological_process	GO_BP	210	1.46e-08	5.82e-05
	PROTEIN_BINDING(2087)	GO:0005515 protein binding, GOslim:molecular_function	GO_MF	1046	2.68e-08	0.000172
	NUCLEOSIDE-TRIPHOSPHATASE_ACTIVITY(506)	GO:0017111 nucleoside-triphosphatase activity, GOslim:molecular_function	GO_MF	301	2.14e-07	0.000458
	HELICASE_ACTIVITY(159)	GO:0004386 helicase activity, GOslim:molecular_function	GO_MF	122	1.94e-07	0.000458
	NUCLEOTIDE_BINDING(685)	GO:0000166 nucleotide binding, GOslim:molecular_function	GO_MF	385	4.2e-07	0.000674
	CYTOPLASM(590)	GO:0005737 cytoplasm, GOslim:cellular_component	GO_CC	329	4.57e-06	0.00238
	RNA_BINDING(603)	GO:0003723 RNA binding, GOslim:molecular_function	GO_MF	332	9.13e-06	0.00837
	GTPASE_ACTIVITY(213)	GO:0003924 GTPase activity, GOslim:molecular_function	GO_MF	141	8.21e-06	0.00837
	CATALYTIC_ACTIVITY(1514)	GO:0003824 catalytic activity, GOslim:molecular_function	GO_MF	750	8.23e-06	0.00837
	MITOCHONDRIAL_INNER_MEMBRANE(104)	GO:0005743 mitochondrial inner membrane, GOslim:cellular_component	GO_CC	79	3.18e-05	0.011
	PROTEIN_TRANSPORT(239)	GO:0015031 protein transport, GOslim:biological_process	GO_BP	154	9.4e-06	0.0187
