# Supplementary material for: Whole Transcriptome Profiling of Maize during Early Somatic Embryogenesis Reveals Altered Expression of Stress Factors and Embryogenesis-Related Genes
Source: PLoS One. 2014 Oct 30;9(10):e111407. doi: 10.1371/journal.pone.0111407 (PMC4214754; doi:10.1371/journal.pone.0111407)
Supplement: Table S8 — Results of coexpression analysis between somatic embryogenesis-related genes. Coexpression analysis was done with transcripts detected in early somatic embryogenesis of the maize inbred line A188 at 0, 24, 36, 48, and 72 h after placement of explant tissues on tissue culture medium where select maize genes were determined as subjects such as maize genes with high sequence similarity to BABY BOOM1 (BBM1), LEAFY COTYLEDON2 (LEC2), and CLAVATA1 (CLV1), and maize homologs for germin-like protein 2-1 (ZmGLP2-1), glutathione S-transferase 18, 19, and 22 (ZmGST 18, ZmGST 19, ZmGST22), LEAFY COTYLEDON1 (ZmLEC1), PINFORMED1 (ZmPIN1a), SOMATIC EMBRYOGENESIS-LIKE KINASE1 and 3 (ZmSERK1 and ZmSERK3), WUSCHEL1 (ZmWUS1), and Wuschel-related homeobox domain 5 (ZmWOX5B) were used to determined corresponding maize genes as targets with a correlation co-efficient greater than and equal to 0.75. (XLSX) [file pone.0111407.s012.xlsx]

## Sheet: Sheet1
Supplemental Table 8. Results of coexpression analysis between somatic embryogenesis-related genes. Coexpression analysis was done with transcripts detected in early somatic embryogenesis of the maize inbred line A188 at 0, 24, 36, 48, and 72 h after placement of explant tissues on tissue culture medium where select maize genes were determined as subjects such as maize genes with high sequence si…
Maize gene name	Correlation co-efficient	Maize gene annotation of target	Description of maize gene target
ZmWUS1	1	GRMZM2G010929	moderately similar to ( 218) AT2G44920 | Symbols: | thylakoid lumenal 15 kDa protein, chloroplast | chr2:18524419-18526502 FORWARDmoderately similar to ( 228) loc_os01g05080 12001.m42861 protein uncharacterized low-complexity proteins, putative, expressed seq=cds; coord=8:14087648..14089666:-1; parent_gene=GRMZM2G010929
ZmWUS1	1	GRMZM2G078756	moderately similar to ( 259) AT3G58140 | Symbols: | phenylalanyl-tRNA synthetase class IIc family protein | chr3:21529988-21532386 REVERSEmoderately similar to ( 311) loc_os12g34860 12012.m07279 protein ATP binding protein, putative, expressed seq=cds; coord=3:200186567..200188394:1; parent_gene=GRMZM2G078756
ZmWUS1	1	GRMZM2G046353	weakly similar to ( 106) loc_os02g51950 12002.m10226 protein expressed protein seq=cds; coord=4:180270971..180272072:1; parent_gene=GRMZM2G046353
ZmWUS1	1	GRMZM2G316907	highly similar to ( 539) AT5G46330 | Symbols: FLS2 | FLS2 (FLAGELLIN-SENSITIVE 2); ATP binding / kinase/ protein binding / protein serine/threonine kinase/ transmembrane receptor protein serine/threonine kinase | chr5:18791802-18795407 FORWARDmoderately similar to ( 482) RPK1_IPONI Receptor-like protein kinase precursor (EC 2.7.11.1) - Ipomoea nil (Japanese morning glory) (Pharbitis nil)highly si…
ZmWUS1	1	GRMZM5G825193	moderately similar to ( 261) AT1G70250 | Symbols: | receptor serine/threonine kinase, putative | chr1:26452975-26456088 FORWARDweakly similar to ( 141) KPRO_MAIZE Putative receptor protein kinase ZmPK1 precursor (EC 2.7.11.1) - Zea mays (Maize)moderately similar to ( 489) loc_os01g02810 12001.m06921 protein receptor kinase LRK14, putative seq=cds; coord=8:9455679..9457116:1; parent_gene=GRMZM5G82…
ZmWUS1	1	GRMZM2G101058	weakly similar to ( 147) AT2G45050 | Symbols: | zinc finger (GATA type) family protein | chr2:18582958-18583845 FORWARDweakly similar to ( 181) loc_os10g40810 12010.m06851 protein GATA transcription factor 9, putative, expressed seq=cds; coord=9:115956357..115958166:1; parent_gene=GRMZM2G101058
ZmWUS1	1	GRMZM2G422090	moderately similar to ( 394) AT1G07615 | Symbols: | GTP binding | chr1:2342277-2344200 REVERSEhighly similar to ( 651) loc_os11g47800 12011.m08579 protein GTP binding protein, putative, expressed seq=cds; coord=10:88757598..88760301:-1; parent_gene=GRMZM2G422090
ZmWUS1	1	GRMZM2G383937	very weakly similar to (81.3) AT2G47560 | Symbols: | zinc finger (C3HC4-type RING finger) family protein | chr2:19511934-19512617 REVERSEvery weakly similar to (83.2) loc_os03g22080 12003.m07611 protein RING-H2 finger protein ATL2G precursor, putative seq=cds; coord=2:216756167..216756679:-1; parent_gene=GRMZM2G383937
ZmWUS1	1	GRMZM2G104613	highly similar to ( 598) AT1G80560 | Symbols: | 3-isopropylmalate dehydrogenase, chloroplast, putative | chr1:30287833-30290126 FORWARDhighly similar to ( 605) LEU3_BRANA 3-isopropylmalate dehydrogenase, chloroplast precursor (EC 1.1.1.85) (Beta-IPM dehydrogenase) (IMDH) (3-IPM-DH) - Brassica napus (Rape)highly similar to ( 683) loc_os03g45320 12003.m101427 protein 3-isopropylmalate dehydrogenase…
ZmWUS1	1	GRMZM2G095798	weakly similar to ( 125) loc_os03g52940 12003.m10268 protein expressed protein seq=cds; coord=1:274482092..274483072:1; parent_gene=GRMZM2G095798
ZmWUS1	1	GRMZM2G167492	weakly similar to ( 190) AT5G17260 | Symbols: anac086 | anac086 (Arabidopsis NAC domain containing protein 86); transcription factor | chr5:5675323-5677912 REVERSEmoderately similar to ( 394) NAC74_ORYSA NAC domain-containing protein 74 (ONAC074) - Oryza sativa (Rice)moderately similar to ( 394) loc_os01g15640 12001.m08162 protein TIP, putative, expressed seq=cds; coord=8:4541745..4558891:-1; par…
ZmWUS1	1	GRMZM2G040920	moderately similar to ( 475) AT4G31350 | Symbols: | unknown protein | chr4:15213133-15215651 FORWARDhighly similar to ( 581) loc_os08g12890 12008.m05416 protein expressed protein seq=cds; coord=2:11356640..11361985:1; parent_gene=GRMZM2G040920
ZmWUS1	0.99	GRMZM2G171187	moderately similar to ( 395) AT5G25530 | Symbols: | DNAJ heat shock protein, putative | chr5:8889665-8890954 REVERSEweakly similar to ( 157) DNJH_CUCSA DnaJ protein homolog (DNAJ-1) - Cucumis sativus (Cucumber)highly similar to ( 570) loc_os08g06460 12008.m080091 protein dnaJ homolog subfamily B member 4, putative, expressed seq=cds; coord=10:77103630..77105995:1; parent_gene=GRMZM2G171187
ZmWUS1	0.99	GRMZM2G104789	moderately similar to ( 241) AT5G57620 | Symbols: MYB36, AtMYB36 | MYB36 (myb domain protein 36); DNA binding / transcription factor | chr5:23334904-23336388 FORWARDweakly similar to ( 166) MYB4_ORYSA Myb-related protein Myb4 (OsMyb4) (Transcription factor RLTR1) - Oryza sativa (Rice)moderately similar to ( 382) loc_os03g56090 12003.m10520 protein DNA binding protein, putative, expressed seq=cds;…
ZmWUS1	0.99	GRMZM2G156748	highly similar to ( 885) AT2G07050 | Symbols: CAS1 | CAS1 (cycloartenol synthase 1); cycloartenol synthase | chr2:2924629-2930295 FORWARDnearly identical (1105) loc_os11g18194 12011.m05894 protein cycloartenol synthase, putative, expressed seq=cds; coord=5:20050745..20098522:-1; parent_gene=GRMZM2G156748
ZmWUS1	0.99	GRMZM2G029323	weakly similar to ( 129) AT1G22190 | Symbols: | AP2 domain-containing transcription factor, putative | chr1:7836245-7837030 FORWARDmoderately similar to ( 273) loc_os02g51670 12002.m10198 protein AP2 domain-containing protein, putative, expressed seq=cds; coord=4:181057725..181059564:-1; parent_gene=GRMZM2G029323
ZmWUS1	0.99	GRMZM2G131281	very weakly similar to (95.5) AT5G07310 | Symbols: | AP2 domain-containing transcription factor, putative | chr5:2305684-2306660 FORWARDvery weakly similar to (80.5) ERF4_TOBAC Ethylene-responsive transcription factor 4 (Ethylene-responsive element-binding factor 4 homolog) (EREBP-3) (NtERF3) - Nicotiana tabacum (Common tobacco)very weakly similar to (98.6) loc_os08g42550 12008.m080223 protein AP…
ZmWUS1	0.99	GRMZM2G382273	moderately similar to ( 305) AT3G14460 | Symbols: | disease resistance protein (NBS-LRR class), putative | chr3:4851990-4856264 REVERSEnearly identical (1212) loc_os07g17230 12007.m06164 protein disease resistance protein, putative, expressed seq=cds; coord=7:28265804..28270839:1; parent_gene=GRMZM2G382273
ZmWUS1	0.99	GRMZM2G409753	seq=cds; coord=4:120643243..120645752:1; parent_gene=GRMZM2G409753
ZmWUS1	0.99	GRMZM2G136364	weakly similar to ( 132) AT5G05960 | Symbols: | protease inhibitor/seed storage/lipid transfer protein (LTP) family protein | chr5:1790256-1790694 FORWARDweakly similar to ( 174) loc_os04g33920 12004.m08486 protein lipid binding protein, putative, expressed seq=cds; coord=2:55687675..55688855:-1; parent_gene=GRMZM2G136364
ZmWUS1	0.99	GRMZM2G032160	highly similar to ( 736) AT5G15870 | Symbols: | glycosyl hydrolase family 81 protein | chr5:5182641-5184878 REVERSEnearly identical (1102) loc_os09g21210 12009.m05328 protein beta-glucan elicitor receptor, putative, expressed seq=cds; coord=7:104173693..104176328:-1; parent_gene=GRMZM2G032160
ZmWUS1	0.99	GRMZM2G406601	moderately similar to ( 227) AT1G34300 | Symbols: | lectin protein kinase family protein | chr1:12503450-12505939 FORWARDweakly similar to ( 160) KPRO_MAIZE Putative receptor protein kinase ZmPK1 precursor (EC 2.7.11.1) - Zea mays (Maize)moderately similar to ( 471) loc_os07g04810 12007.m04948 protein receptor-like kinase ARK1AS, putative, expressed seq=cds; coord=1:15491758..15493149:-1; parent_…
ZmWUS1	0.99	AC208113.3_FG009	seq=cds; coord=1:263047293..263047832:1; parent_gene=AC208113.3_FG009
ZmWUS1	0.99	GRMZM2G150912	highly similar to ( 717) AT3G04480 | Symbols: | endoribonuclease | chr3:1193988-1197320 REVERSE seq=cds; coord=5:215011519..215016709:-1; parent_gene=GRMZM2G150912
ZmWUS1	0.99	GRMZM2G137329	very weakly similar to (85.1) AT1G66850 | Symbols: | protease inhibitor/seed storage/lipid transfer protein (LTP) family protein | chr1:24936985-24937293 FORWARDweakly similar to ( 113) NLTPX_ORYSA Nonspecific lipid-transfer protein 2 precursor (nsLTP2) (7 kDa lipid transfer protein) - Oryza sativa (Rice)weakly similar to ( 113) loc_os03g02050 12003.m05748 protein nonspecific lipid-transfer prote…
ZmWUS1	0.99	GRMZM2G125032	moderately similar to ( 290) AT4G16260 | Symbols: | catalytic/ cation binding / hydrolase, hydrolyzing O-glycosyl compounds | chr4:9200180-9201441 REVERSEmoderately similar to ( 457) E13B_HORVU Glucan endo-1,3-beta-glucosidase GII precursor (EC 3.2.1.39) ((1->3)-beta-glucan endohydrolase GII) ((1->3)-beta-glucanase isoenzyme GII) (Beta-1,3-endoglucanase GII) - Hordeum vulgare (Barley)moderately s…
ZmWUS1	0.99	GRMZM2G113137	nearly identical (1522) AT5G64740 | Symbols: CESA6, IXR2, E112, PRC1 | CESA6 (CELLULOSE SYNTHASE 6); cellulose synthase/ transferase, transferring glycosyl groups | chr5:25881555-25886333 FORWARDnearly identical (2005) loc_os03g62090 12003.m11087 protein CESA5 - cellulose synthase, expressed seq=cds; coord=1:296254082..296259864:1; parent_gene=GRMZM2G113137
ZmWUS1	0.99	GRMZM5G857459	moderately similar to ( 445) AT2G03210 | Symbols: FUT2, ATFUT2 | FUT2 (FUCOSYLTRANSFERASE 2); fucosyltransferase/ transferase, transferring glycosyl groups | chr2:968335-970018 REVERSEmoderately similar to ( 456) FUT1_PEA Galactoside 2-alpha-L-fucosyltransferase (EC 2.4.1.69) (Xyloglucan alpha-(1,2)-fucosyltransferase) (PsFT1) - Pisum sativum (Garden pea)highly similar to ( 702) loc_os06g10930 12…
ZmWUS1	0.99	AC195785.3_FG004	highly similar to ( 513) AT5G35370 | Symbols: | ATP binding / carbohydrate binding / kinase/ protein kinase/ protein serine/threonine kinase/ protein tyrosine kinase/ sugar binding | chr5:13588564-13591182 REVERSEmoderately similar to ( 214) KPRO_MAIZE Putative receptor protein kinase ZmPK1 precursor (EC 2.7.11.1) - Zea mays (Maize)highly similar to ( 982) loc_os12g44320 12012.m08203 protein ATP …
ZmWUS1	0.99	joint_Locus_24970	C3HC4-type zinc finger protein
ZmWUS1	0.99	GRMZM2G339645	highly similar to ( 709) AT3G03050 | Symbols: CSLD3, KJK, ATCSLD3 | CSLD3 (CELLULOSE SYNTHASE-LIKE D3); cellulose synthase/ transferase, transferring glycosyl groups | chr3:687873-691629 FORWARDnearly identical (1295) loc_os07g36750 12007.m07925 protein CSLF3 - cellulose synthase-like family F; beta1,3;1,4 glucan synthase, expressed seq=cds; coord=7:156285428..156288692:1; parent_gene=GRMZM2G3396…
ZmWUS1	0.99	GRMZM2G444621	moderately similar to ( 211) AT3G22930 | Symbols: | calmodulin, putative | chr3:8124286-8125835 REVERSEmoderately similar to ( 209) CALM_CAPAN Calmodulin (CaM) - Capsicum annuum (Bell pepper)moderately similar to ( 219) loc_os12g41110 12012.m07893 protein calmodulin, putative, expressed seq=cds; coord=3:118962055..118962971:1; parent_gene=GRMZM2G444621
ZmWUS1	0.99	GRMZM2G044898	weakly similar to ( 191) loc_os04g50050 12004.m09937 protein retrotransposon protein, putative, unclassified seq=cds; coord=1:268883440..268885414:-1; parent_gene=GRMZM2G044898
ZmWUS1	0.99	GRMZM2G125762	weakly similar to ( 116) loc_os10g26520 12010.m05592 protein protein kinase APK1B, chloroplast precursor, putative, expressed seq=cds; coord=1:243019982..243021796:-1; parent_gene=GRMZM2G125762
ZmWUS1	0.99	GRMZM2G015136	moderately similar to ( 338) AT5G10530 | Symbols: | lectin protein kinase, putative | chr5:3324978-3326933 REVERSEweakly similar to ( 183) PSKR_DAUCA Phytosulfokine receptor precursor (EC 2.7.11.1) (Phytosulfokine LRR receptor kinase) - Daucus carota (Carrot)moderately similar to ( 457) loc_os12g41540 12012.m07935 protein protein kinase, putative, expressed seq=cds; coord=2:753547..755884:-1; par…
ZmWUS1	0.99	GRMZM2G083677	moderately similar to ( 333) AT5G55630 | Symbols: KCO1, TPK1 | ATKCO1; calcium-activated potassium channel/ ion channel/ outward rectifier potassium channel | chr5:22531718-22532893 FORWARDhighly similar to ( 518) loc_os03g54100 12003.m35415 protein calcium-activated outward-rectifying potassium channel 1, putative, expressed seq=cds; coord=1:277018115..277020443:-1; parent_gene=GRMZM2G083677
ZmWUS1	0.99	GRMZM2G047414	highly similar to ( 658) AT1G19170 | Symbols: | glycoside hydrolase family 28 protein / polygalacturonase (pectinase) family protein | chr1:6616777-6618875 FORWARDweakly similar to ( 112) PGLR_ACTCH Polygalacturonase precursor (EC 3.2.1.15) (PG) (Pectinase) - Actinidia chinensis (Kiwi) (Yangtao)highly similar to ( 592) loc_os09g26800 12009.m05832 protein polygalacturonase, putative, expressed seq…
ZmWUS1	0.99	GRMZM2G391288	highly similar to ( 650) AT2G19130 | Symbols: | S-locus lectin protein kinase family protein | chr2:8293789-8296275 FORWARDmoderately similar to ( 317) KPRO_MAIZE Putative receptor protein kinase ZmPK1 precursor (EC 2.7.11.1) - Zea mays (Maize)highly similar to ( 655) loc_os07g36770 12007.m07927 protein retrotransposon protein, putative, Ty3-gypsy subclass seq=cds; coord=1:186675613..186678029:-1…
ZmWUS1	0.99	GRMZM2G028353	nearly identical (1511) AT4G39350 | Symbols: CESA2, ATH-A, ATCESA2 | CESA2 (CELLULOSE SYNTHASE A2); cellulose synthase/ transferase, transferring glycosyl groups | chr4:18297078-18301890 FORWARDnearly identical (1915) loc_os07g24190 12007.m28970 protein CESA3 - cellulose synthase, expressed seq=cds; coord=2:169757704..169763555:1; parent_gene=GRMZM2G028353
ZmWUS1	0.99	GRMZM2G056467	moderately similar to ( 295) loc_os07g42740 12007.m08504 protein calmodulin binding protein, putative, expressed seq=cds; coord=2:211722307..211723643:1; parent_gene=GRMZM2G056467
ZmWUS1	0.99	GRMZM2G443453	moderately similar to ( 242) AT1G75170 | Symbols: | SEC14 cytosolic factor family protein / phosphoglyceride transfer family protein | chr1:28214744-28215686 FORWARDmoderately similar to ( 368) loc_os03g51430 12003.m101477 protein expressed protein seq=cds; coord=1:270656973..270662629:1; parent_gene=GRMZM2G443453
ZmWUS1	0.99	GRMZM2G103182	seq=cds; coord=5:64438995..64441404:1; parent_gene=GRMZM2G103182
ZmWUS1	0.99	GRMZM2G392125	moderately similar to ( 317) AT4G30270 | Symbols: MERI5B, MERI-5, SEN4 | MERI5B (meristem-5); hydrolase, acting on glycosyl bonds / xyloglucan:xyloglucosyl transferase | chr4:14819445-14820448 REVERSEmoderately similar to ( 296) BRU1_SOYBN Brassinosteroid-regulated protein BRU1 precursor - Glycine max (Soybean)moderately similar to ( 426) loc_os04g51460 12004.m10042 protein xyloglucan endotransgl…
ZmWUS1	0.99	GRMZM2G101105	moderately similar to ( 201) AT4G15417 | Symbols: ATRTL1 | ATRTL1 (ARABIDOPSIS THALIANA RNASEIII-LIKE 1); RNA binding / ribonuclease III | chr4:8821759-8822991 FORWARDmoderately similar to ( 410) loc_os06g25250 12006.m07173 protein endoribonuclease Dicer, putative, expressed seq=cds; coord=1:220775956..220779312:1; parent_gene=GRMZM2G101105
ZmWUS1	0.99	GRMZM2G017329	moderately similar to ( 306) AT5G46860 | Symbols: VAM3, ATVAM3, SYP22, ATSYP22, SGR3 | VAM3; SNAP receptor | chr5:19012342-19013795 REVERSEmoderately similar to ( 402) loc_os01g15110 12001.m08110 protein syntaxin 23, putative, expressed seq=cds; coord=8:5315352..5319733:1; parent_gene=GRMZM2G017329
ZmWUS1	0.99	GRMZM2G004996	moderately similar to ( 283) AT1G03950 | Symbols: VPS2.3 | VPS2.3 (VACUOLAR PROTEIN SORTING-ASSOCIATED PROTEIN 2.3) | chr1:1011388-1013212 REVERSEmoderately similar to ( 323) loc_os10g33660 12010.m06194 protein charged multivesicular body protein 2b, putative, expressed seq=cds; coord=1:232176704..232181047:1; parent_gene=GRMZM2G004996
ZmWUS1	0.99	GRMZM2G035704	weakly similar to ( 134) AT5G27420 | Symbols: | zinc finger (C3HC4-type RING finger) family protein | chr5:9684119-9685225 FORWARDvery weakly similar to (80.5) EL5_ORYSA E3 ubiquitin-protein ligase EL5 (EC 6.3.2.-) - Oryza sativa (Rice)moderately similar to ( 243) loc_os02g52210 12002.m10252 protein RING/C3HC4/PHD zinc finger-like protein, putative, expressed seq=cds; coord=4:179709720..179711476…
ZmWUS1	0.99	GRMZM2G146866	moderately similar to ( 493) AT5G06740 | Symbols: | lectin protein kinase family protein | chr5:2084094-2086052 FORWARDweakly similar to ( 163) CRI4_MAIZE Putative receptor protein kinase CRINKLY4 precursor (EC 2.7.11.1) - Zea mays (Maize)moderately similar to ( 438) loc_os04g49460 12004.m09880 protein ATP binding protein, putative, expressed seq=cds; coord=2:14466612..14469015:-1; parent_gene=GR…
ZmWUS1	0.99	GRMZM2G069009	moderately similar to ( 342) AT2G47850 | Symbols: | zinc finger (CCCH-type) family protein | chr2:19595953-19598119 FORWARDhighly similar to ( 618) ZFNL3_ORYSA Zinc finger CCCH domain-containing protein ZFN-like 3 - Oryza sativa (Rice)highly similar to ( 618) loc_os01g15350 12001.m08133 protein zinc finger CCCH type domain-containing protein ZFN-like 3, putative, expressed seq=cds; coord=3:368331…
ZmWUS1	0.99	GRMZM2G113682	moderately similar to ( 348) AT5G17640 | Symbols: | unknown protein | chr5:5811047-5812429 REVERSEhighly similar to ( 506) loc_os08g06640 12008.m04804 protein expressed protein seq=cds; coord=10:75145548..75147356:-1; parent_gene=GRMZM2G113682
ZmWUS1	0.99	GRMZM2G404367	seq=cds; coord=10:133989048..133990408:-1; parent_gene=GRMZM2G404367
ZmWUS1	0.99	GRMZM5G872373	weakly similar to ( 197) AT5G36290 | Symbols: | unknown protein | chr5:14302977-14304972 FORWARDmoderately similar to ( 246) loc_os08g41670 12008.m08145 protein expressed protein seq=cds; coord=1:193247720..193251112:-1; parent_gene=GRMZM5G872373
ZmWUS1	0.99	GRMZM2G172900	moderately similar to ( 408) AT3G20860 | Symbols: ATNEK5 | ATNEK5 (NIMA-RELATED KINASE5); ATP binding / kinase/ protein kinase/ protein serine/threonine kinase/ protein tyrosine kinase | chr3:7306147-7308434 FORWARDweakly similar to ( 118) M2K1_ORYSA Mitogen-activated protein kinase kinase 1 (EC 2.7.12.2) (MAP kinase kinase 1) (MAPKK1) (OsMEK1) - Oryza sativa (Rice)highly similar to ( 804) loc_os…
ZmWUS1	0.99	GRMZM2G138423	moderately similar to ( 345) AT5G17400 | Symbols: ER-ANT1 | ER-ANT1 (ENDOPLASMIC RETICULUM-DENINE NUCLEOTIDE TRANSPORTER 1); ATP:ADP antiporter/ binding | chr5:5729015-5730104 REVERSEmoderately similar to ( 311) ADT_ORYSA ADP,ATP carrier protein, mitochondrial precursor (ADP/ATP translocase) (Adenine nucleotide translocator) (ANT) - Oryza sativa (Rice)moderately similar to ( 454) loc_os11g43960 1…
ZmWUS1	0.99	GRMZM2G025812	weakly similar to ( 109) AT1G42990 | Symbols: ATBZIP60, BZIP60 | ATBZIP60 (BASIC REGION/LEUCINE ZIPPER MOTIF 60); DNA binding / transcription factor | chr1:16136062-16137459 REVERSEmoderately similar to ( 260) loc_os06g41770 12006.m08709 protein bZIP transcription factor protein, putative, expressed seq=cds; coord=9:99848123..99850078:-1; parent_gene=GRMZM2G025812
ZmWUS1	0.99	joint_Locus_19753
ZmWUS1	0.99	joint_Locus_2101
ZmWUS1	0.99	GRMZM2G358180	weakly similar to ( 184) ATCG00280 | Symbols: PSBC | chloroplast gene encoding a CP43 subunit of the photosystem II reaction center. promoter contains a blue-light responsive element. | chrC:33720-35141 FORWARDweakly similar to ( 194) PSBC_SACOF Photosystem II 44 kDa reaction center protein (P6 protein) (CP43) - Saccharum officinarum (Sugarcane)weakly similar to ( 189) loc_osp1g00180 11562.m00007…
ZmWUS1	0.99	GRMZM2G028036	highly similar to ( 710) AT1G47240 | Symbols: NRAMP2, ATNRAMP2 | NRAMP2; inorganic anion transmembrane transporter/ metal ion transmembrane transporter | chr1:17309043-17311308 REVERSEhighly similar to ( 845) loc_os12g39180 12012.m07703 protein metal transporter Nramp2, putative, expressed seq=cds; coord=1:161455797..161460100:1; parent_gene=GRMZM2G028036
ZmWUS1	0.99	joint_Locus_20942
ZmWUS1	0.98	GRMZM2G455664	moderately similar to ( 387) AT5G60410 | Symbols: ATSIZ1, SIZ1 | SIZ1; DNA binding / SUMO ligase | chr5:24295226-24300792 FORWARDhighly similar to ( 522) loc_os05g03430 12005.m083605 protein sumoylation ligase E3, putative, expressed seq=cds; coord=6:27534066..27549276:-1; parent_gene=GRMZM2G455664
ZmWUS1	0.98	GRMZM2G075262	highly similar to ( 541) loc_os03g21640 12003.m34860 protein expressed protein seq=cds; coord=1:55501249..55504868:1; parent_gene=GRMZM2G075262
ZmWUS1	0.98	GRMZM2G029856	highly similar to ( 516) AT1G17890 | Symbols: GER2 | GER2; binding / catalytic/ coenzyme binding | chr1:6154478-6155596 REVERSEhighly similar to ( 612) FCL1_ORYSA Probable GDP-L-fucose synthase 1 (EC 1.1.1.271) (GDP-4-keto-6-deoxy-D-mannose-3, 5-epimerase-4-reductase 1) - Oryza sativa (Rice)highly similar to ( 612) loc_os06g44270 12006.m08955 protein GDP-L-fucose synthase 1, putative, expressed s…
ZmWUS1	0.98	GRMZM2G133620	very weakly similar to (87.8) AT3G12490 | Symbols: ATCYSB | cysteine protease inhibitor, putative / cystatin, putative | chr3:3960523-3961777 REVERSEvery weakly similar to (84.3) CYTM_SOLTU Multicystatin (MC) - Solanum tuberosum (Potato)weakly similar to ( 125) loc_os05g33880 12005.m07620 protein multicystatin, putative, expressed seq=cds; coord=8:105472253..105475596:-1; parent_gene=GRMZM2G133620
ZmWUS1	0.98	GRMZM2G393897	highly similar to ( 764) AT1G19440 | Symbols: KCS4 | KCS4 (3-KETOACYL-COA SYNTHASE 4); acyltransferase/ catalytic/ transferase, transferring acyl groups other than amino-acyl groups | chr1:6729119-6730669 FORWARDhighly similar to ( 874) loc_os05g49290 12005.m27982 protein acyltransferase, putative, expressed seq=cds; coord=8:71791618..71793955:-1; parent_gene=GRMZM2G393897
ZmWUS1	0.98	GRMZM2G129268	moderately similar to ( 404) AT1G71900 | Symbols: | FUNCTIONS IN: molecular_function unknown; INVOLVED IN: biological_process unknown; LOCATED IN: cellular_component unknown; EXPRESSED IN: 22 plant structures; EXPRESSED DURING: 13 growth stages; CONTAINS InterPro DOMAIN/s: Protein of unknown function DUF803 (InterPro:IPR008521); BEST Arabidopsis thaliana protein match is: permease-related (TAIR:A…
ZmWUS1	0.98	GRMZM2G368902	highly similar to ( 844) AT2G35040 | Symbols: | AICARFT/IMPCHase bienzyme family protein | chr2:14765347-14768269 REVERSEhighly similar to ( 940) loc_os08g10570 12008.m26473 protein bifunctional purine biosynthesis protein purH, putative, expressed seq=cds; coord=10:63613518..63620810:1; parent_gene=GRMZM2G368902
ZmWUS1	0.98	GRMZM2G083972	moderately similar to ( 225) AT1G74160 | Symbols: | unknown protein | chr1:27887164-27891151 FORWARDhighly similar to ( 813) loc_os07g01860 12007.m04664 protein expressed protein seq=cds; coord=2:163561449..163565277:1; parent_gene=GRMZM2G083972
ZmWUS1	0.98	GRMZM2G141026	weakly similar to ( 187) AT4G35160 | Symbols: | O-methyltransferase family 2 protein | chr4:16730989-16732808 REVERSEmoderately similar to ( 378) ZRP4_MAIZE O-methyltransferase ZRP4 (EC 2.1.1.-) (OMT) - Zea mays (Maize)moderately similar to ( 383) loc_os05g43940 12005.m08520 protein O-methyltransferase ZRP4, putative, expressed seq=cds; coord=6:158688401..158689808:-1; parent_gene=GRMZM2G141026
ZmWUS1	0.98	GRMZM2G364369	moderately similar to ( 256) AT2G01490 | Symbols: | phytanoyl-CoA dioxygenase (PhyH) family protein | chr2:221316-223187 FORWARDmoderately similar to ( 279) loc_os03g50040 12003.m101126 protein phytanoyl-CoA dioxygenase, putative, expressed seq=cds; coord=8:57215037..57221919:1; parent_gene=GRMZM2G364369
ZmWUS1	0.98	GRMZM2G040094	highly similar to ( 662) AT5G28850 | Symbols: | calcium-binding EF hand family protein | chr5:10877360-10881278 REVERSEhighly similar to ( 748) loc_os02g09840 12002.m06281 protein calcium ion binding protein, putative, expressed seq=cds; coord=4:234353550..234358548:1; parent_gene=GRMZM2G040094
ZmWUS1	0.98	GRMZM2G134863	weakly similar to ( 123) loc_os02g08540 12002.m06200 protein expressed protein seq=cds; coord=6:96552295..96559546:1; parent_gene=GRMZM2G134863
ZmWUS1	0.98	GRMZM5G894156	moderately similar to ( 289) AT5G39510 | Symbols: VTI11, ATVTI1A, ATVTI11, ZIG, SGR4, VTI1A | SGR4 (SHOOT GRAVITROPSIM 4); receptor | chr5:15822035-15823591 FORWARDmoderately similar to ( 364) loc_os01g51120 12001.m42700 protein vesicle transport v-SNARE 13, putative, expressed seq=cds; coord=8:154048012..154055141:1; parent_gene=GRMZM5G894156
ZmWUS1	0.98	GRMZM2G176394	moderately similar to ( 342) AT4G18670 | Symbols: | protein binding / structural constituent of cell wall | chr4:10275918-10278491 REVERSEweakly similar to ( 113) RPK1_IPONI Receptor-like protein kinase precursor (EC 2.7.11.1) - Ipomoea nil (Japanese morning glory) (Pharbitis nil)highly similar to ( 517) loc_os07g07990 12007.m05258 protein receptor protein kinase CLAVATA1 precursor, putative, exp…
ZmWUS1	0.98	GRMZM2G433959	seq=cds; coord=8:160414015..160415365:-1; parent_gene=GRMZM2G433959
ZmWUS1	0.98	GRMZM2G040559	weakly similar to ( 135) AT1G50020 | Symbols: | unknown protein | chr1:18520144-18521600 REVERSEweakly similar to ( 199) loc_os11g34870 12011.m07342 protein tubulin alpha-6 chain, putative, expressed seq=cds; coord=4:210389133..210391278:-1; parent_gene=GRMZM2G040559
ZmWUS1	0.98	GRMZM2G133430	weakly similar to ( 110) loc_os06g38210 12006.m31806 protein expressed protein seq=cds; coord=5:156351191..156352142:1; parent_gene=GRMZM2G133430
ZmWUS1	0.98	GRMZM2G124473	weakly similar to ( 134) AT5G09820 | Symbols: | plastid-lipid associated protein PAP / fibrillin family protein | chr5:3056090-3057380 REVERSEweakly similar to ( 178) loc_os04g34460 12004.m08540 protein structural molecule, putative, expressed seq=cds; coord=2:54087356..54088363:1; parent_gene=GRMZM2G124473
ZmWUS1	0.98	GRMZM2G075229	highly similar to ( 537) AT1G11260 | Symbols: STP1, ATSTP1 | STP1 (SUGAR TRANSPORTER 1); carbohydrate transmembrane transporter/ sugar:hydrogen symporter | chr1:3777460-3780133 FORWARDhighly similar to ( 551) STC_RICCO Sugar carrier protein C - Ricinus communis (Castor bean)highly similar to ( 662) loc_os03g39710 12003.m09058 protein sugar carrier protein C, putative, expressed seq=cds; coord=1:2…
ZmWUS1	0.98	GRMZM2G051949	weakly similar to ( 140) AT4G24350 | Symbols: | phosphorylase family protein | chr4:12610060-12611328 FORWARDweakly similar to ( 140) BSPB_POPDE Bark storage protein B precursor - Populus deltoides (Poplar)moderately similar to ( 316) loc_os06g02210 12006.m04955 protein bark storage protein A precursor, putative, expressed seq=cds; coord=9:26611271..26613180:-1; parent_gene=GRMZM2G051949
ZmWUS1	0.98	GRMZM2G004641	moderately similar to ( 302) AT4G34610 | Symbols: BLH6 | BLH6 (BELL1-LIKE HOMEODOMAIN 6); DNA binding / transcription factor | chr4:16530546-16532498 REVERSEhighly similar to ( 662) loc_os03g06930 12003.m06210 protein DNA binding protein, putative, expressed seq=cds; coord=1:13641526..13645372:-1; parent_gene=GRMZM2G004641
ZmWUS1	0.98	GRMZM2G360455	highly similar to ( 546) AT4G31860 | Symbols: | protein phosphatase 2C, putative / PP2C, putative | chr4:15406685-15408589 REVERSEhighly similar to ( 626) loc_os02g08364 12002.m100028 protein protein phosphatase 2C isoform gamma, putative, expressed seq=cds; coord=5:91807094..91814574:1; parent_gene=GRMZM2G360455
ZmWUS1	0.98	GRMZM2G164704	seq=cds; coord=2:156347788..156348661:-1; parent_gene=GRMZM2G164704
ZmWUS1	0.98	GRMZM2G036113	highly similar to ( 585) AT3G56960 | Symbols: PIP5K4 | PIP5K4 (PHOSPHATIDYL INOSITOL MONOPHOSPHATE 5 KINASE 4); 1-phosphatidylinositol-4-phosphate 5-kinase | chr3:21080957-21083885 FORWARDmoderately similar to ( 369) PI5K1_ORYSA Phosphatidylinositol-4-phosphate 5-kinase 1 precursor (EC 2.7.1.68) (1-phosphatidylinositol-4-phosphate kinase) (PIP5K) (PtdIns(4)P-5-kinase) (Diphosphoinositide kinase) …
ZmWUS1	0.98	GRMZM2G380789	moderately similar to ( 367) AT4G37680 | Symbols: HHP4 | HHP4 (heptahelical protein 4); receptor | chr4:17701231-17702568 FORWARDhighly similar to ( 548) loc_os03g10300 12003.m06483 protein haemolysin-III related family protein, expressed seq=cds; coord=1:23046863..23048308:-1; parent_gene=GRMZM2G380789
ZmWUS1	0.98	GRMZM5G853281	very weakly similar to (81.6) AT2G38060 | Symbols: PHT4;2 | PHT4;2 (PHOSPHATE TRANSPORTER 4;2); carbohydrate transmembrane transporter/ inorganic phosphate transmembrane transporter/ organic anion transmembrane transporter/ sugar:hydrogen symporter | chr2:15922727-15925623 REVERSEvery weakly similar to (93.6) loc_os05g37820 12005.m07961 protein sialin, putative, expressed seq=cds; coord=1:2823037…
ZmWUS1	0.98	GRMZM2G422499	weakly similar to ( 138) AT4G06536 | Symbols: | FUNCTIONS IN: molecular_function unknown; INVOLVED IN: biological_process unknown; LOCATED IN: cellular_component unknown; CONTAINS InterPro DOMAIN/s: B302 (SPRY)-like (InterPro:IPR001870), SPla/RYanodine receptor SPRY (InterPro:IPR003877); Has 20 Blast hits to 20 proteins in 9 species: Archae - 0; Bacteria - 0; Metazoa - 0; Fungi - 7; Plants - 11; …
ZmWUS1	0.98	joint_Locus_1171	Putative uncharacterized protein
ZmWUS1	0.98	GRMZM2G008106	very weakly similar to (95.5) AT1G08500 | Symbols: | plastocyanin-like domain-containing protein | chr1:2689110-2689881 FORWARDmoderately similar to ( 213) loc_os12g26880 12012.m06506 protein uclacyanin-2 precursor, putative, expressed seq=cds; coord=4:201732485..201734182:1; parent_gene=GRMZM2G008106
ZmWUS1	0.98	GRMZM2G051795	very weakly similar to (97.1) AT2G24520 | Symbols: AHA5 | AHA5 (Arabidopsis H(+)-ATPase 5); ATPase | chr2:10415522-10419730 FORWARDweakly similar to ( 106) PMA1_ORYSA Plasma membrane ATPase (EC 3.6.3.6) (Proton pump) - Oryza sativa (Rice)weakly similar to ( 106) loc_os04g56160 12004.m101441 protein plasma membrane ATPase, putative, expressed seq=cds; coord=1:196545182..196546789:-1; parent_gene=G…
ZmWUS1	0.98	GRMZM2G071347	weakly similar to ( 117) AT1G02290 | Symbols: | unknown protein | chr1:450646-451977 REVERSEmoderately similar to ( 354) loc_os08g39120 12008.m07894 protein expressed protein seq=cds; coord=4:198332483..198335579:1; parent_gene=GRMZM2G071347
ZmWUS1	0.98	GRMZM5G841893	weakly similar to ( 139) AT4G38540 | Symbols: | monooxygenase, putative (MO2) | chr4:18023187-18024827 FORWARDmoderately similar to ( 249) loc_os03g05920 12003.m06114 protein monooxygenase, putative, expressed seq=cds; coord=9:152760127..152761564:1; parent_gene=GRMZM5G841893
ZmWUS1	0.98	GRMZM2G041518	highly similar to ( 846) AT1G30570 | Symbols: | protein kinase family protein | chr1:10828933-10831482 FORWARDmoderately similar to ( 246) NORK_MEDTR Nodulation receptor kinase precursor (EC 2.7.11.1) (Does not make infections protein 2) (Symbiosis receptor-like kinase) (MtSYMRK) - Medicago truncatula (Barrel medic)nearly identical (1347) loc_os04g52860 12004.m10179 protein protein kinase, putati…
ZmWUS1	0.98	GRMZM2G137569	highly similar to ( 543) AT5G35410 | Symbols: SOS2, SnRK3.11, CIPK24 | SOS2 (SALT OVERLY SENSITIVE 2); kinase/ protein kinase | chr5:13634933-13638062 FORWARDmoderately similar to ( 431) CIPK1_ORYSA CIPK-like protein 1 (EC 2.7.11.1) (OsCK1) - Oryza sativa (Rice)highly similar to ( 691) loc_os06g40370 12006.m08573 protein CBL-interacting serine/threonine-protein kinase 24, putative, expressed seq=…
ZmWUS1	0.98	GRMZM2G178859	moderately similar to ( 416) AT2G44520 | Symbols: COX10 | COX10 (cytochrome c oxidase 10); prenyltransferase/ protoheme IX farnesyltransferase | chr2:18379660-18381731 FORWARDhighly similar to ( 634) loc_os01g34390 12001.m09744 protein protoheme IX farnesyltransferase, mitochondrial precursor, putative, expressed seq=cds; coord=9:151289285..151294538:1; parent_gene=GRMZM2G178859
ZmWUS1	0.98	joint_Locus_20448	Putative uncharacterized protein
ZmWUS1	0.98	GRMZM2G082227	weakly similar to ( 189) AT2G46870 | Symbols: NGA1 | NGA1 (NGATHA1); transcription factor | chr2:19261313-19262245 FORWARDmoderately similar to ( 272) loc_os03g02900 12003.m05828 protein B3 DNA binding domain containing protein, expressed seq=cds; coord=1:4547696..4549322:1; parent_gene=GRMZM2G082227
ZmWUS1	0.98	GRMZM2G061723	moderately similar to ( 312) AT2G26190 | Symbols: | calmodulin-binding family protein | chr2:11147901-11150082 REVERSEmoderately similar to ( 425) loc_os01g38980 12001.m10178 protein calmodulin binding protein, putative, expressed seq=cds; coord=3:219398041..219400718:-1; parent_gene=GRMZM2G061723
ZmWUS1	0.98	GRMZM2G112228	very weakly similar to (80.9) AT2G43630 | Symbols: | FUNCTIONS IN: molecular_function unknown; INVOLVED IN: biological_process unknown; LOCATED IN: chloroplast thylakoid membrane, chloroplast, nucleus, chloroplast envelope; EXPRESSED IN: 22 plant structures; EXPRESSED DURING: 13 growth stages; BEST Arabidopsis thaliana protein match is: glycine-rich protein (TAIR:AT3G59640.2); Has 48 Blast hits t…
ZmWUS1	0.98	joint_Locus_22601
ZmWUS1	0.98	GRMZM2G415229	weakly similar to ( 129) AT2G38250 | Symbols: | DNA-binding protein-related | chr2:16018384-16019500 FORWARDmoderately similar to ( 325) loc_os04g51320 12004.m10028 protein transcription factor GT-3b, putative, expressed seq=cds; coord=10:141020599..141023637:-1; parent_gene=GRMZM2G415229
ZmWUS1	0.98	GRMZM2G145690	highly similar to ( 719) AT1G73360 | Symbols: HDG11, EDT1, ATHDG11 | HDG11 (HOMEODOMAIN GLABROUS 11); DNA binding / transcription factor | chr1:27578893-27581820 REVERSEhighly similar to ( 959) loc_os06g10600 12006.m05778 protein DNA binding protein, putative, expressed seq=cds; coord=5:211073899..211077757:1; parent_gene=GRMZM2G145690
ZmWUS1	0.98	GRMZM2G053273	moderately similar to ( 206) AT1G08820 | Symbols: VAP27-2 | VAP27-2 (VAMP/SYNAPTOBREVIN-ASSOCIATED PROTEIN 27-2); structural molecule | chr1:2821810-2824412 REVERSEmoderately similar to ( 480) loc_os01g71050 12001.m13149 protein VAP27-2, putative, expressed seq=cds; coord=3:153782466..153788635:1; parent_gene=GRMZM2G053273
ZmWUS1	0.98	GRMZM2G095280	moderately similar to ( 335) AT1G05680 | Symbols: | UDP-glucoronosyl/UDP-glucosyl transferase family protein | chr1:1703196-1704639 REVERSEmoderately similar to ( 325) IAAG_MAIZE Indole-3-acetate beta-glucosyltransferase (EC 2.4.1.121) (IAA-Glu synthetase) ((Uridine 5-diphosphate-glucose:indol-3-ylacetyl)-beta-D-glucosyl transferase) - Zea mays (Maize)highly similar to ( 676) loc_os04g12970 12004…
ZmWUS1	0.98	GRMZM2G045215	moderately similar to ( 472) AT5G45670 | Symbols: | GDSL-motif lipase/hydrolase family protein | chr5:18528600-18530164 FORWARDweakly similar to ( 165) APG_BRANA Anter-specific proline-rich protein APG (Protein CEX) (Fragment) - Brassica napus (Rape)highly similar to ( 573) loc_os05g44200 12005.m08546 protein anther-specific proline-rich protein APG, putative, expressed seq=cds; coord=3:197506716…
ZmWUS1	0.98	GRMZM2G017629	weakly similar to ( 133) loc_os10g18870 12010.m04962 protein dirigent-like protein, putative, expressed seq=cds; coord=1:184780241..184781875:1; parent_gene=GRMZM2G017629
ZmWUS1	0.98	GRMZM2G472449	very weakly similar to (99.4) loc_os12g06980 12012.m04688 protein SAP domain containing protein, expressed seq=cds; coord=10:8930168..8933157:1; parent_gene=GRMZM2G472449
ZmWUS1	0.98	GRMZM2G151434	weakly similar to ( 103) AT5G56250 | Symbols: HAP8 | HAP8 (HAPLESS 8) | chr5:22768918-22771869 REVERSEnearly identical (1060) loc_os04g39560 12004.m08944 protein expressed protein seq=cds; coord=2:38976408..38983034:1; parent_gene=GRMZM2G151434
ZmWUS1	0.98	GRMZM2G097502	moderately similar to ( 363) AT1G34320 | Symbols: | unknown protein | chr1:12520713-12524046 FORWARDhighly similar to ( 518) loc_os05g35530 12005.m07783 protein expressed protein seq=cds; coord=8:101670239..101676012:1; parent_gene=GRMZM2G097502
ZmWUS1	0.98	GRMZM2G113860	weakly similar to ( 114) AT5G04340 | Symbols: C2H2, CZF2, ZAT6 | ZAT6 (ZINC FINGER OF ARABIDOPSIS THALIANA 6); nucleic acid binding / transcription factor/ zinc ion binding | chr5:1216321-1217037 REVERSEweakly similar to ( 103) ZFP1_WHEAT Zinc-finger protein 1 (WZF1) - Triticum aestivum (Wheat)moderately similar to ( 217) loc_os03g32230 12003.m08467 protein zinc-finger protein 1, putative, expres…
ZmWUS1	0.98	GRMZM2G169451	weakly similar to ( 138) AT3G08990 | Symbols: | yippee family protein | chr3:2743590-2744709 FORWARDweakly similar to ( 132) YIPL_SOLTU Protein yippee-like - Solanum tuberosum (Potato)weakly similar to ( 143) loc_os03g49150 12003.m101452 protein protein yippee-like, putative, expressed seq=cds; coord=1:180716274..180717428:1; parent_gene=GRMZM2G169451
ZmWUS1	0.98	GRMZM2G091717	weakly similar to ( 113) AT1G77540 | Symbols: | H3/H4 histone acetyltransferase | chr1:29137762-29138182 REVERSEweakly similar to ( 110) loc_os04g35200 12004.m08610 protein expressed protein seq=cds; coord=2:50949875..50951182:1; parent_gene=GRMZM2G091717
ZmWUS1	0.98	GRMZM2G147051	weakly similar to ( 168) AT1G01540 | Symbols: | protein kinase family protein | chr1:195980-198383 FORWARDmoderately similar to ( 282) loc_os05g36050 12005.m07835 protein BRASSINOSTEROID INSENSITIVE 1-associated receptor kinase 1 precursor, putative, expressed seq=cds; coord=8:101176458..101179450:1; parent_gene=GRMZM2G147051
ZmWUS1	0.98	GRMZM2G103281	highly similar to ( 597) AT2G38670 | Symbols: PECT1 | PECT1 (PHOSPHORYLETHANOLAMINE CYTIDYLYLTRANSFERASE 1); ethanolamine-phosphate cytidylyltransferase | chr2:16168979-16171680 FORWARDhighly similar to ( 690) loc_os12g02820 12012.m04280 protein ethanolamine-phosphate cytidylyltransferase, putative, expressed seq=cds; coord=4:185181324..185186109:-1; parent_gene=GRMZM2G103281
ZmWUS1	0.98	GRMZM2G086088	moderately similar to ( 300) AT4G27960 | Symbols: UBC9 | UBC9 (UBIQUITIN CONJUGATING ENZYME 9); ubiquitin-protein ligase | chr4:13916065-13917293 REVERSEweakly similar to ( 145) UBC2_WHEAT Ubiquitin-conjugating enzyme E2-17 kDa (EC 6.3.2.19) (Ubiquitin-protein ligase) (Ubiquitin carrier protein) - Triticum aestivum (Wheat)moderately similar to ( 308) loc_os01g46926 12001.m97531 protein ubiquitin-…
ZmWUS1	0.98	GRMZM2G132403	highly similar to ( 969) AT4G23440 | Symbols: | nucleoside-triphosphatase/ nucleotide binding / transmembrane receptor | chr4:12237765-12240659 FORWARDnearly identical (1618) loc_os01g55530 12001.m11711 protein expressed protein seq=cds; coord=4:217591500..217594779:1; parent_gene=GRMZM2G132403
ZmWUS1	0.98	GRMZM2G019060	moderately similar to ( 398) AT4G37650 | Symbols: SHR, SGR7 | SHR (SHORT ROOT); protein binding / sequence-specific DNA binding / transcription factor | chr4:17691871-17693466 FORWARDweakly similar to ( 126) CIGR2_ORYSA Chitin-inducible gibberellin-responsive protein 2 - Oryza sativa (Rice)highly similar to ( 645) loc_os07g39820 12007.m08224 protein SHR, putative, expressed seq=cds; coord=2:20837…
ZmWUS1	0.98	GRMZM2G007206	weakly similar to ( 108) AT2G20230 | Symbols: | LOCATED IN: plasma membrane, vacuole; EXPRESSED IN: 24 plant structures; EXPRESSED DURING: 16 growth stages; CONTAINS InterPro DOMAIN/s: Tetraspanin (InterPro:IPR018499); BEST Arabidopsis thaliana protein match is: unknown protein (TAIR:AT4G28770.1); Has 91 Blast hits to 91 proteins in 12 species: Archae - 0; Bacteria - 0; Metazoa - 0; Fungi - 0; Pl…
ZmWUS1	0.98	GRMZM2G062552	moderately similar to ( 260) AT3G18180 | Symbols: | transferase, transferring glycosyl groups | chr3:6230270-6231878 FORWARDhighly similar to ( 590) loc_os02g04250 12002.m33333 protein glycosyltransferase, putative, expressed seq=cds; coord=5:76428227..76430827:1; parent_gene=GRMZM2G062552
ZmWUS1	0.98	GRMZM2G060762	highly similar to ( 582) AT2G44280 | Symbols: | unknown protein | chr2:18301563-18303339 REVERSEhighly similar to ( 772) loc_os07g39010 12007.m29237 protein expressed protein seq=cds; coord=7:160371975..160380363:1; parent_gene=GRMZM2G060762
ZmWUS1	0.98	GRMZM2G123977	highly similar to ( 618) AT3G12360 | Symbols: ITN1 | ITN1 (INCREASED TOLERANCE TO NACL); protein binding | chr3:3934146-3936495 FORWARDhighly similar to ( 883) loc_os01g61990 12001.m12322 protein protein binding protein, putative, expressed seq=cds; coord=3:181757576..181761519:1; parent_gene=GRMZM2G123977
ZmWUS1	0.98	GRMZM2G076435	weakly similar to ( 162) AT1G32120 | Symbols: | unknown protein | chr1:11552926-11558608 FORWARDweakly similar to ( 191) loc_os11g40570 12011.m28687 protein plant viral-response family protein, expressed seq=cds; coord=4:5039476..5042017:1; parent_gene=GRMZM2G076435
ZmWUS1	0.98	GRMZM2G046231	weakly similar to ( 115) AT3G03860 | Symbols: ATAPRL5 | ATAPRL5 (APR-like 5) | chr3:992465-994315 FORWARDmoderately similar to ( 240) loc_os03g59170 12003.m34717 protein OsAPRL5 - Oryza sativa adenosine 5-phosphosulfate reductase-like, expressed seq=cds; coord=1:290143390..290144830:1; parent_gene=GRMZM2G046231
ZmWUS1	0.98	GRMZM2G113512	highly similar to ( 650) AT1G18670 | Symbols: IBS1 | IBS1 (IMPAIRED IN BABA-INDUCED STERILITY 1); ATP binding / kinase/ protein kinase/ protein serine/threonine kinase/ protein tyrosine kinase | chr1:6427242-6430696 REVERSEmoderately similar to ( 217) CDC22_MEDSA Cell division control protein 2 homolog 2 (EC 2.7.11.22) - Medicago sativa (Alfalfa)highly similar to ( 959) loc_os07g40550 12007.m2900…
ZmWUS1	0.98	GRMZM5G875445	moderately similar to ( 489) AT2G03220 | Symbols: FT1, ATFUT1, ATFT1, MUR2 | FT1 (FUCOSYLTRANSFERASE 1); fucosyltransferase/ transferase, transferring glycosyl groups | chr2:970401-972353 REVERSEmoderately similar to ( 486) FUT1_PEA Galactoside 2-alpha-L-fucosyltransferase (EC 2.4.1.69) (Xyloglucan alpha-(1,2)-fucosyltransferase) (PsFT1) - Pisum sativum (Garden pea)highly similar to ( 723) loc_os…
ZmWUS1	0.98	GRMZM2G149756	very weakly similar to (84.3) AT5G50080 | Symbols: ERF110 | DNA binding / transcription factor | chr5:20365948-20366835 FORWARDweakly similar to ( 160) loc_os01g64790 12001.m12592 protein AP2 domain containing protein, expressed seq=cds; coord=3:175549082..175552284:1; parent_gene=GRMZM2G149756
ZmWUS1	0.98	GRMZM2G128876	moderately similar to ( 248) AT5G57560 | Symbols: TCH4, XTH22 | TCH4 (Touch 4); hydrolase, acting on glycosyl bonds / xyloglucan:xyloglucosyl transferase | chr5:23307296-23308235 REVERSEmoderately similar to ( 373) XTH8_ORYSA Xyloglucan endotransglycosylase/hydrolase protein 8 precursor (EC 2.4.1.207) (End-xyloglucan transferase) (OsXTH8) (OsXRT5) - Oryza sativa (Rice)moderately similar to ( 373)…
ZmWUS1	0.98	GRMZM2G131939	moderately similar to ( 302) AT5G45130 | Symbols: ATRAB5A, ATRABF2A, RABF2A, RAB5A, RHA1, ATRAB-F2A, RAB-F2A | RHA1 (RAB HOMOLOG 1); GTP binding | chr5:18244495-18246060 FORWARDmoderately similar to ( 287) RHN1_NICPL Ras-related protein RHN1 - Nicotiana plumbaginifolia (Leadwort-leaved tobacco)moderately similar to ( 363) loc_os03g46390 12003.m09657 protein ras-related protein RHN1, putative, exp…
ZmWUS1	0.98	GRMZM2G430675	very weakly similar to (80.9) loc_os10g30610 12010.m21900 protein ABC-2 type transporter family protein, expressed seq=cds; coord=1:236908551..236908807:-1; parent_gene=GRMZM2G430675
ZmWUS1	0.98	GRMZM5G817173	highly similar to ( 554) AT1G75450 | Symbols: CKX5, ATCKX5, ATCKX6 | CKX5 (CYTOKININ OXIDASE 5); cytokinin dehydrogenase | chr1:28315248-28318064 REVERSEmoderately similar to ( 391) CKX1_MAIZE Cytokinin dehydrogenase 1 precursor (EC 1.5.99.12) (Cytokinin oxidase 1) (CKO 1) (COX 1) (ZmCKX1) - Zea mays (Maize)highly similar to ( 739) loc_os01g56810 12001.m11838 protein cytokinin dehydrogenase 5 pre…
ZmWUS1	0.98	GRMZM2G329885	highly similar to ( 590) loc_os04g35170 12004.m08607 protein expressed protein seq=cds; coord=2:51100699..51105074:-1; parent_gene=GRMZM2G329885
ZmWUS1	0.98	GRMZM2G425798	very weakly similar to (98.6) AT5G13330 | Symbols: Rap2.6L | Rap2.6L (related to AP2 6L); DNA binding / transcription factor | chr5:4272384-4274461 FORWARDweakly similar to ( 171) loc_os04g32620 12004.m08360 protein DNA binding protein, putative, expressed seq=cds; coord=10:111616832..111619044:1; parent_gene=GRMZM2G425798
ZmWUS1	0.98	GRMZM2G148074	moderately similar to ( 214) AT3G60390 | Symbols: HAT3 | HAT3 (HOMEOBOX-LEUCINE ZIPPER PROTEIN 3); transcription factor | chr3:22320788-22322370 REVERSEmoderately similar to ( 266) loc_os10g41230 12010.m06887 protein homeobox-leucine zipper protein HAT1, putative, expressed seq=cds; coord=1:93073019..93074650:1; parent_gene=GRMZM2G148074
ZmWUS1	0.98	GRMZM2G055507	highly similar to ( 754) AT1G18500 | Symbols: MAML-4, IPMS1 | MAML-4 (METHYLTHIOALKYLMALATE SYNTHASE-LIKE 4); 2-isopropylmalate synthase | chr1:6369347-6372861 FORWARDhighly similar to ( 624) LEU1_SOYBN Probable 2-isopropylmalate synthase (EC 2.3.3.13) (Alpha-isopropylmalate synthase) (Alpha-IPM synthetase) (Late nodulin 56) (N-56) - Glycine max (Soybean)highly similar to ( 981) loc_os12g04440 12…
ZmWUS1	0.98	joint_Locus_10697	Glucan endo-1,3-beta-glucosidase 7
ZmWUS1	0.98	GRMZM2G420407	moderately similar to ( 244) AT1G06650 | Symbols: | 2-oxoglutarate-dependent dioxygenase, putative | chr1:2035909-2037186 FORWARDmoderately similar to ( 211) DV4H_CATRO Desacetoxyvindoline 4-hydroxylase (EC 1.14.11.20) - Catharanthus roseus (Rosy periwinkle) (Madagascar periwinkle)moderately similar to ( 346) loc_os03g48430 12003.m09851 protein 1-aminocyclopropane-1-carboxylate oxidase, putative,…
ZmWUS1	0.97	GRMZM2G124495	weakly similar to ( 196) AT5G06800 | Symbols: | myb family transcription factor | chr5:2103374-2105680 FORWARDmoderately similar to ( 399) loc_os04g56990 12004.m101684 protein transfactor, putative, expressed seq=cds; coord=10:147140446..147143263:-1; parent_gene=GRMZM2G124495
ZmWUS1	0.97	AC193324.3_FG002	moderately similar to ( 211) AT4G38350 | Symbols: | hedgehog receptor | chr4:17958324-17966417 REVERSEmoderately similar to ( 219) loc_os04g47590 12004.m09703 protein niemann-Pick C1 protein precursor, putative, expressed seq=cds; coord=10:137935950..137944665:1; parent_gene=AC193324.3_FG002
ZmWUS1	0.97	GRMZM2G413857	moderately similar to ( 314) AT5G56750 | Symbols: | Ndr family protein | chr5:22957986-22960606 FORWARDmoderately similar to ( 253) SF21_HELAN Pollen-specific protein SF21 - Helianthus annuus (Common sunflower)moderately similar to ( 377) loc_os01g09670 12001.m07591 protein pollen-specific protein SF21, putative, expressed seq=cds; coord=3:6521099..6523855:1; parent_gene=GRMZM2G413857
ZmWUS1	0.97	GRMZM2G135599	moderately similar to ( 386) AT1G30890 | Symbols: | integral membrane HRF1 family protein | chr1:10994890-10995999 FORWARDmoderately similar to ( 496) loc_os04g08320 12004.m06121 protein protein YIF1A, putative, expressed seq=cds; coord=3:90023131..90026648:1; parent_gene=GRMZM2G135599
ZmWUS1	0.97	GRMZM2G141903	moderately similar to ( 489) AT3G50000 | Symbols: CKA2, ATCKA2 | CKA2 (CASEIN KINASE II, ALPHA CHAIN 2); kinase | chr3:18534487-18536743 FORWARDhighly similar to ( 505) CSK2A_MAIZE Casein kinase II subunit alpha (EC 2.7.11.1) (CK II) (CK2-alpha) - Zea mays (Maize)highly similar to ( 507) loc_os07g02350 12007.m04707 protein casein kinase II subunit alpha-2, putative, expressed seq=cds; coord=5:637…
ZmWUS1	0.97	GRMZM2G069694	weakly similar to ( 194) AT4G32480 | Symbols: | unknown protein | chr4:15676488-15677776 FORWARDmoderately similar to ( 325) loc_os01g54340 12001.m43190 protein plant-specific domain TIGR01615 family protein, expressed seq=cds; coord=3:197281763..197283627:1; parent_gene=GRMZM2G069694
ZmWUS1	0.97	GRMZM2G094165	moderately similar to ( 244) AT5G14740 | Symbols: CA2, CA18, BETA CA2 | CA2 (CARBONIC ANHYDRASE 2); carbonate dehydratase/ zinc ion binding | chr5:4758257-4762315 FORWARDmoderately similar to ( 346) CAHC_HORVU Carbonic anhydrase, chloroplast precursor (EC 4.2.1.1) (Carbonate dehydratase) - Hordeum vulgare (Barley)moderately similar to ( 354) loc_os01g45274 12001.m150428 protein carbonic anhydrase…
ZmWUS1	0.97	GRMZM2G020940	moderately similar to ( 202) AT2G39050 | Symbols: | hydroxyproline-rich glycoprotein family protein | chr2:16303427-16305336 FORWARDmoderately similar to ( 335) loc_os03g21040 12003.m35202 protein expressed protein seq=cds; coord=1:53621183..53623058:-1; parent_gene=GRMZM2G020940
ZmWUS1	0.97	GRMZM2G379540	weakly similar to ( 167) AT1G63120 | Symbols: ATRBL2 | ATRBL2 (Arabidopsis thaliana Rhomboid-like 2); serine-type endopeptidase | chr1:23409054-23410725 REVERSEmoderately similar to ( 242) loc_os04g48130 12004.m09751 protein membrane protein, putative, expressed seq=cds; coord=10:139504112..139506341:1; parent_gene=GRMZM2G379540
ZmWUS1	0.97	GRMZM5G846339	highly similar to ( 563) AT1G67850 | Symbols: | unknown protein | chr1:25439204-25441904 FORWARDhighly similar to ( 746) loc_os05g01760 12005.m04713 protein lysine ketoglutarate reductase trans-splicing related 1, putative, expressed seq=cds; coord=6:39680837..39684915:-1; parent_gene=GRMZM5G846339
ZmWUS1	0.97	GRMZM2G099987	moderately similar to ( 241) AT3G45900 | Symbols: | unknown protein | chr3:16874566-16875984 REVERSEmoderately similar to ( 381) loc_os03g63660 12003.m11234 protein conserved hypothetical protein seq=cds; coord=1:298985590..298991058:-1; parent_gene=GRMZM2G099987
ZmWUS1	0.97	GRMZM2G006080	nearly identical (1082) AT3G51550 | Symbols: FER | FER (FERONIA); kinase/ protein kinase | chr3:19117877-19120564 REVERSEmoderately similar to ( 252) NORK_MEDTR Nodulation receptor kinase precursor (EC 2.7.11.1) (Does not make infections protein 2) (Symbiosis receptor-like kinase) (MtSYMRK) - Medicago truncatula (Barrel medic)nearly identical (1449) loc_os01g56330 12001.m11789 protein protein kin…
ZmWUS1	0.97	GRMZM2G017414	moderately similar to ( 229) AT2G27230 | Symbols: LHW | LHW (LONESOME HIGHWAY); protein homodimerization/ transcription activator/ transcription factor | chr2:11650895-11653840 FORWARDmoderately similar to ( 360) loc_os02g45170 12002.m09556 protein expressed protein seq=cds; coord=10:137164978..137170163:1; parent_gene=GRMZM2G017414
ZmWUS1	0.97	GRMZM2G311347	seq=cds; coord=3:201250659..201251726:1; parent_gene=GRMZM2G311347
ZmWUS1	0.97	GRMZM2G052630	weakly similar to ( 169) AT3G45300 | Symbols: IVD, ATIVD | IVD (ISOVALERYL-COA-DEHYDROGENASE); ATP binding / isovaleryl-CoA dehydrogenase | chr3:16621659-16624848 REVERSEweakly similar to ( 169) IVD2_SOLTU Isovaleryl-CoA dehydrogenase 2, mitochondrial precursor (EC 1.3.99.10) (IVD 2) (Fragment) - Solanum tuberosum (Potato)weakly similar to ( 196) loc_os05g03480 12005.m083606 protein isovaleryl-Co…
ZmWUS1	0.97	GRMZM2G012213	highly similar to ( 634) AT4G16835 | Symbols: | pentatricopeptide (PPR) repeat-containing protein | chr4:9473021-9474803 FORWARDvery weakly similar to (81.6) RF1_ORYSA Rf1 protein, mitochondrial precursor (PPR protein) (Fertility restorer) (Restorer for CMS) - Oryza sativa (Rice)nearly identical (1020) loc_os08g05750 12008.m04717 protein selenium-binding protein, putative, expressed seq=cds; coor…
ZmWUS1	0.97	GRMZM2G086587	weakly similar to ( 106) loc_os02g09630 12002.m06260 protein nitrate-induced NOI protein, expressed seq=cds; coord=5:100010949..100014202:-1; parent_gene=GRMZM2G086587
ZmWUS1	0.97	GRMZM2G168909	weakly similar to ( 104) AT2G28790 | Symbols: | osmotin-like protein, putative | chr2:12354664-12355413 REVERSEweakly similar to ( 149) loc_os01g62260 12001.m12349 protein osmotin-like protein precursor, putative, expressed seq=cds; coord=6:159150907..159176170:1; parent_gene=GRMZM2G168909
ZmWUS1	0.97	GRMZM2G091581	highly similar to ( 637) AT2G35710 | Symbols: | glycogenin glucosyltransferase (glycogenin)-related | chr2:15010925-15012251 REVERSEhighly similar to ( 821) loc_os04g46750 12004.m35557 protein transferase, transferring glycosyl groups, putative, expressed seq=cds; coord=10:138882369..138887635:1; parent_gene=GRMZM2G091581
ZmWUS1	0.97	GRMZM2G135739	highly similar to ( 672) AT1G11260 | Symbols: STP1, ATSTP1 | STP1 (SUGAR TRANSPORTER 1); carbohydrate transmembrane transporter/ sugar:hydrogen symporter | chr1:3777460-3780133 FORWARDhighly similar to ( 677) STC_RICCO Sugar carrier protein C - Ricinus communis (Castor bean)highly similar to ( 882) loc_os07g01560 12007.m28944 protein sugar transport protein 1, putative, expressed seq=cds; coord=7…
ZmWUS1	0.97	GRMZM2G339820	weakly similar to ( 113) AT3G24440 | Symbols: VRN5, VIL1 | VRN5 (VERNALIZATION 5) | chr3:8876207-8878171 REVERSEweakly similar to ( 192) loc_os05g05310 12005.m27699 protein fibronectin type III domain containing protein, expressed seq=cds; coord=10:89498238..89500358:-1; parent_gene=GRMZM2G339820
ZmWUS1	0.97	joint_Locus_1508	Putative uncharacterized protein Sb06g016500
ZmWUS1	0.97	GRMZM2G111319	very weakly similar to (82.8) AT1G74320 | Symbols: | choline kinase, putative | chr1:27941192-27942903 FORWARDweakly similar to ( 154) loc_os01g08760 12001.m07501 protein choline/ethanolamine kinase, putative, expressed seq=cds; coord=4:236958486..236961455:1; parent_gene=GRMZM2G111319
ZmWUS1	0.97	GRMZM2G018403	weakly similar to ( 154) AT1G35680 | Symbols: | 50S ribosomal protein L21, chloroplast / CL21 (RPL21) | chr1:13208777-13210246 FORWARDweakly similar to ( 151) RK21_SPIOL 50S ribosomal protein L21, chloroplast precursor (CL21) (CS-L7) - Spinacia oleracea (Spinach)weakly similar to ( 186) loc_os02g15900 12002.m06833 protein 50S ribosomal protein L21, chloroplast precursor, putative, expressed seq=c…
ZmWUS1	0.97	GRMZM2G702991	weakly similar to ( 113) AT1G04530 | Symbols: | binding | chr1:1234456-1235895 REVERSEmoderately similar to ( 246) loc_os04g43160 12004.m09280 protein TPR domain protein, putative, expressed seq=cds; coord=2:28644600..28645965:1; parent_gene=GRMZM2G702991
ZmWUS1	0.97	GRMZM2G010960	moderately similar to ( 253) AT1G10200 | Symbols: WLIM1 | WLIM1; transcription factor/ zinc ion binding | chr1:3346677-3347763 REVERSEmoderately similar to ( 229) SF3_HELAN Pollen-specific protein SF3 - Helianthus annuus (Common sunflower)nearly identical (1106) loc_os06g13030 12006.m32250 protein LIM domain containing protein, expressed seq=cds; coord=6:114177100..114187293:-1; parent_gene=GRMZM…
ZmWUS1	0.97	GRMZM2G398055	weakly similar to ( 179) AT3G10760 | Symbols: | myb family transcription factor | chr3:3369814-3370821 FORWARDmoderately similar to ( 256) loc_os05g34110 12005.m07643 protein myb-like DNA-binding domain, SHAQKYF class family protein, expressed seq=cds; coord=6:147024173..147026212:-1; parent_gene=GRMZM2G398055
ZmWUS1	0.97	GRMZM2G127224	very weakly similar to (84.0) AT3G47680 | Symbols: | DNA binding | chr3:17577483-17578391 REVERSEweakly similar to ( 134) loc_os06g42890 12006.m08819 protein transposon protein, putative, Pong sub-class seq=cds; coord=9:125133982..125139115:-1; parent_gene=GRMZM2G127224
ZmWUS1	0.97	GRMZM2G131961	moderately similar to ( 345) AT5G10030 | Symbols: TGA4, OBF4 | TGA4 (TGACG MOTIF-BINDING FACTOR 4); DNA binding / calmodulin binding / transcription factor | chr5:3137648-3139295 REVERSEmoderately similar to ( 327) TGA1A_TOBAC TGACG-sequence-specific DNA-binding protein TGA-1A (TGA1a) (ASF-1 protein) - Nicotiana tabacum (Common tobacco)moderately similar to ( 482) loc_os04g54474 12004.m101669 pro…
ZmWUS1	0.97	GRMZM2G466835	moderately similar to ( 283) AT4G04220 | Symbols: AtRLP46 | AtRLP46 (Receptor Like Protein 46); kinase/ protein binding | chr4:2033427-2035946 FORWARDmoderately similar to ( 218) RPK1_IPONI Receptor-like protein kinase precursor (EC 2.7.11.1) - Ipomoea nil (Japanese morning glory) (Pharbitis nil)highly similar to ( 554) loc_os08g16580 12008.m05779 protein receptor-like protein kinase precursor, p…
ZmWUS1	0.97	GRMZM2G171600	moderately similar to ( 390) AT1G67310 | Symbols: | calmodulin binding / transcription regulator | chr1:25198182-25203126 REVERSEnearly identical (1118) loc_os01g69910 12001.m43354 protein calmodulin-binding transcription activator 4, putative, expressed seq=cds; coord=3:158895757..158901970:-1; parent_gene=GRMZM2G171600
ZmWUS1	0.97	GRMZM2G145024	weakly similar to ( 147) AT3G03610 | Symbols: | phagocytosis and cell motility protein ELMO1-related | chr3:869479-871687 FORWARDmoderately similar to ( 238) loc_os03g20670 12003.m07474 protein domain of unknown function DUF609 containing protein, expressed seq=cds; coord=1:52771689..52775434:-1; parent_gene=GRMZM2G145024
ZmWUS1	0.97	GRMZM5G889719	weakly similar to ( 124) AT2G44940 | Symbols: | AP2 domain-containing transcription factor TINY, putative | chr2:18537294-18538181 FORWARDvery weakly similar to (84.7) ERF3_TOBAC Ethylene-responsive transcription factor 3 (Ethylene-responsive element-binding factor 3 homolog) (EREBP-5) (NtERF5) - Nicotiana tabacum (Common tobacco)weakly similar to ( 173) loc_os10g41130 12010.m06878 protein DREB-l…
ZmWUS1	0.97	GRMZM5G891159	nearly identical (1991) AT3G55320 | Symbols: PGP20 | PGP20 (P-GLYCOPROTEIN 20); ATPase, coupled to transmembrane movement of substances | chr3:20507391-20513393 REVERSEmoderately similar to ( 434) MDR_ORYSA Putative multidrug resistance protein (P-glycoprotein) - Oryza sativa (Rice)nearly identical (2394) loc_os03g17180 12003.m07149 protein multidrug resistance protein 14, putative, expressed seq…
ZmWUS1	0.97	GRMZM2G310031	weakly similar to ( 127) loc_os01g55720 12001.m11729 protein expressed protein seq=cds; coord=3:194979956..194980734:1; parent_gene=GRMZM2G310031
ZmWUS1	0.97	GRMZM2G312838	weakly similar to ( 104) AT5G47710 | Symbols: | C2 domain-containing protein | chr5:19330470-19331178 FORWARDweakly similar to ( 157) loc_os09g07800 12009.m04049 protein GTPase activating protein, putative, expressed seq=cds; coord=7:64582980..64584610:1; parent_gene=GRMZM2G312838
ZmWUS1	0.97	GRMZM2G156905	moderately similar to ( 266) AT2G26730 | Symbols: | leucine-rich repeat transmembrane protein kinase, putative | chr2:11388621-11391286 FORWARDweakly similar to ( 103) PSKR_DAUCA Phytosulfokine receptor precursor (EC 2.7.11.1) (Phytosulfokine LRR receptor kinase) - Daucus carota (Carrot)moderately similar to ( 390) loc_os05g51070 12005.m09174 protein ATP binding protein, putative, expressed seq=c…
ZmWUS1	0.97	GRMZM2G169681	highly similar to ( 807) AT5G65700 | Symbols: BAM1 | BAM1 (BARELY ANY MERISTEM 1); ATP binding / kinase/ protein serine/threonine kinase | chr5:26281826-26284945 FORWARDmoderately similar to ( 233) RPK1_IPONI Receptor-like protein kinase precursor (EC 2.7.11.1) - Ipomoea nil (Japanese morning glory) (Pharbitis nil)highly similar to ( 837) loc_os03g56270 12003.m35431 protein receptor protein kinas…
ZmWUS1	0.97	GRMZM2G151811	moderately similar to ( 311) AT3G20770 | Symbols: EIN3 | EIN3 (ETHYLENE-INSENSITIVE3); transcription factor | chr3:7260702-7262588 REVERSEmoderately similar to ( 433) loc_os07g48630 12007.m29024 protein ETHYLENE-INSENSITIVE3-like 1 protein, putative, expressed seq=cds; coord=7:173951359..173953387:-1; parent_gene=GRMZM2G151811
ZmWUS1	0.97	joint_Locus_2302	Putative uncharacterized protein Sb02g034050
ZmWUS1	0.97	GRMZM2G080940	highly similar to ( 622) AT1G10740 | Symbols: | unknown protein | chr1:3568612-3570466 REVERSEhighly similar to ( 834) loc_os05g33820 12005.m07614 protein lipase, putative, expressed seq=cds; coord=6:146229330..146233625:-1; parent_gene=GRMZM2G080940
ZmWUS1	0.97	GRMZM2G013781	moderately similar to ( 345) AT4G13010 | Symbols: | oxidoreductase, zinc-binding dehydrogenase family protein | chr4:7600682-7602567 FORWARDmoderately similar to ( 338) QORH_SPIOL Chloroplastic quinone-oxidoreductase homolog (EC 1.-.-.-) (ceQORH) - Spinacia oleracea (Spinach)moderately similar to ( 442) loc_os09g32570 12009.m06344 protein chloroplastic quinone-oxidoreductase, putative, expressed …
ZmWUS1	0.97	GRMZM5G876518	seq=cds; coord=8:136832700..136833579:-1; parent_gene=GRMZM5G876518
ZmWUS1	0.97	AC204359.3_FG005	moderately similar to ( 441) AT2G25520 | Symbols: | phosphate translocator-related | chr2:10860950-10861993 FORWARDhighly similar to ( 539) loc_os01g58870 12001.m12028 protein plastidic phosphate translocator-like protein1, putative, expressed seq=cds; coord=8:171439571..171440653:1; parent_gene=AC204359.3_FG005
ZmWUS1	0.97	GRMZM2G086628	very weakly similar to (90.1) AT2G32300 | Symbols: UCC1 | UCC1 (UCLACYANIN 1); copper ion binding / electron carrier | chr2:13722510-13723464 FORWARDvery weakly similar to (89.7) BCP_PEA Blue copper protein precursor - Pisum sativum (Garden pea)weakly similar to ( 147) loc_os09g36940 12009.m06643 protein blue copper binding protein, putative, expressed seq=cds; coord=7:175397827..175398686:1; par…
ZmWUS1	0.97	GRMZM2G122072	moderately similar to ( 322) AT3G16520 | Symbols: UGT88A1 | UDP-glucoronosyl/UDP-glucosyl transferase family protein | chr3:5618847-5620833 REVERSEweakly similar to ( 177) ZOX_PHAVU Zeatin O-xylosyltransferase (EC 2.4.2.40) (Zeatin O-beta-D-xylosyltransferase) - Phaseolus vulgaris (Kidney bean) (French bean)highly similar to ( 655) loc_os01g53350 12001.m150707 protein anthocyanidin 5,3-O-glucosyl…
ZmWUS1	0.97	GRMZM2G011590	moderately similar to ( 319) AT1G22550 | Symbols: | proton-dependent oligopeptide transport (POT) family protein | chr1:7966608-7968552 REVERSEmoderately similar to ( 422) loc_os04g59480 12004.m10824 protein POT family protein, expressed seq=cds; coord=10:149370031..149391434:1; parent_gene=GRMZM2G011590
ZmWUS1	0.97	GRMZM2G015892	moderately similar to ( 338) AT4G02610 | Symbols: | tryptophan synthase, alpha subunit, putative | chr4:1147662-1149217 FORWARDmoderately similar to ( 403) TRPA_MAIZE Indole-3-glycerol phosphate lyase, chloroplast precursor (EC 4.1.2.8) (Indole synthase) (Tryptophan synthase alpha chain) (EC 4.2.1.20) (Benzoxazineless 1) - Zea mays (Maize)moderately similar to ( 408) loc_os03g58290 12003.m10740 p…
ZmWUS1	0.97	GRMZM2G150726	moderately similar to ( 283) AT5G10750 | Symbols: | unknown protein | chr5:3399072-3399980 FORWARDmoderately similar to ( 441) loc_os06g48320 12006.m09358 protein lipid binding protein, putative, expressed seq=cds; coord=6:88065940..88068522:1; parent_gene=GRMZM2G150726
ZmWUS1	0.97	GRMZM2G135013	moderately similar to ( 356) AT2G19130 | Symbols: | S-locus lectin protein kinase family protein | chr2:8293789-8296275 FORWARDmoderately similar to ( 224) KPRO_MAIZE Putative receptor protein kinase ZmPK1 precursor (EC 2.7.11.1) - Zea mays (Maize)moderately similar to ( 450) loc_os04g01310 12004.m05451 protein serine/threonine-protein kinase receptor precursor, putative, expressed seq=cds; coord…
ZmWUS1	0.97	GRMZM5G836162	moderately similar to ( 248) AT3G55640 | Symbols: | mitochondrial substrate carrier family protein | chr3:20640048-20642411 FORWARDmoderately similar to ( 331) loc_os01g04990 12001.m42859 protein protein brittle-1, chloroplast precursor, putative, expressed seq=cds; coord=3:18228086..18232563:1; parent_gene=GRMZM5G836162
ZmWUS1	0.97	GRMZM2G334239	weakly similar to ( 103) AT5G58420 | Symbols: | 40S ribosomal protein S4 (RPS4D) | chr5:23619599-23620896 FORWARDweakly similar to ( 110) RS4_MAIZE 40S ribosomal protein S4 - Zea mays (Maize)weakly similar to ( 116) loc_os07g48350 12007.m28915 protein expressed protein seq=cds; coord=6:36485688..36489904:1; parent_gene=GRMZM2G334239
ZmWUS1	0.97	GRMZM2G122715	moderately similar to ( 313) AT5G23060 | Symbols: CaS | CaS (Calcium sensing receptor) | chr5:7736760-7738412 REVERSEmoderately similar to ( 433) loc_os02g49680 12002.m10002 protein calcium sensing receptor, putative, expressed seq=cds; coord=4:165697039..165699055:-1; parent_gene=GRMZM2G122715
ZmWUS1	0.97	GRMZM2G022032	highly similar to ( 653) AT2G31820 | Symbols: | ankyrin repeat family protein | chr2:13530350-13532562 FORWARDhighly similar to ( 940) loc_os09g34280 12009.m060043 protein protein binding protein, putative, expressed seq=cds; coord=2:193829792..193833616:1; parent_gene=GRMZM2G022032
ZmWUS1	0.97	joint_Locus_1849
ZmWUS1	0.97	GRMZM2G145444	weakly similar to ( 197) AT5G67300 | Symbols: ATMYBR1, ATMYB44, MYBR1 | MYBR1 (MYB DOMAIN PROTEIN R1); DNA binding / transcription factor | chr5:26854109-26855026 FORWARDweakly similar to ( 118) MYB4_ORYSA Myb-related protein Myb4 (OsMyb4) (Transcription factor RLTR1) - Oryza sativa (Rice)moderately similar to ( 392) loc_os02g09480 12002.m06245 protein MYB transcription factor TaMYB1, putative, e…
ZmWUS1	0.97	GRMZM2G367094	seq=cds; coord=5:8461685..8462268:-1; parent_gene=GRMZM2G367094
ZmWUS1	0.97	joint_Locus_14602	Putative uncharacterized protein
ZmWUS1	0.97	GRMZM2G119214	weakly similar to ( 123) loc_os09g24310 12009.m05587 protein expressed protein seq=cds; coord=2:179750891..179751671:1; parent_gene=GRMZM2G119214
ZmWUS1	0.97	AC193379.3_FG001	highly similar to ( 883) AT1G79620 | Symbols: | leucine-rich repeat transmembrane protein kinase, putative | chr1:29957633-29962174 REVERSEmoderately similar to ( 247) NORK_MEDTR Nodulation receptor kinase precursor (EC 2.7.11.1) (Does not make infections protein 2) (Symbiosis receptor-like kinase) (MtSYMRK) - Medicago truncatula (Barrel medic)nearly identical (1350) loc_os01g60060 12001.m12137 p…
ZmWUS1	0.97	GRMZM2G067865	weakly similar to ( 115) loc_os11g34020 12011.m07260 protein inhibitor of apoptosis-like protein, putative, expressed seq=cds; coord=4:191294316..191295835:-1; parent_gene=GRMZM2G067865
ZmWUS1	0.97	GRMZM2G104032	moderately similar to ( 356) AT1G14100 | Symbols: FUT8 | FUT8 (FUCOSYLTRANSFERASE 8); galactoside 2-alpha-L-fucosyltransferase | chr1:4827961-4829587 FORWARDmoderately similar to ( 357) FUT1_PEA Galactoside 2-alpha-L-fucosyltransferase (EC 2.4.1.69) (Xyloglucan alpha-(1,2)-fucosyltransferase) (PsFT1) - Pisum sativum (Garden pea)highly similar to ( 606) loc_os08g24750 12008.m06494 protein fucosylt…
ZmWUS1	0.97	GRMZM2G501086	weakly similar to ( 159) AT3G60840 | Symbols: MAP65-4 | MAP65-4 (MICROTUBULE-ASSOCIATED PROTEIN 65-4) | chr3:22477573-22480463 REVERSEweakly similar to ( 182) loc_os01g49200 12001.m11107 protein microtubule-associated protein, putative, expressed seq=cds; coord=9:105461203..105473186:1; parent_gene=GRMZM2G501086
ZmWUS1	0.97	GRMZM2G414727	very weakly similar to (81.6) AT4G00880 | Symbols: | auxin-responsive family protein | chr4:366692-367060 REVERSEweakly similar to ( 141) loc_os10g36703 12010.m65409 protein OsSAUR56 - Auxin-responsive SAUR gene family member, expressed seq=cds; coord=1:224372488..224373606:1; parent_gene=GRMZM2G414727
ZmWUS1	0.97	AC199067.2_FG004	very weakly similar to (82.8) AT3G15040 | Symbols: | unknown protein | chr3:5065445-5066176 REVERSEmoderately similar to ( 244) loc_os01g64300 12001.m12545 protein expressed protein seq=cds; coord=3:176451543..176452178:1; parent_gene=AC199067.2_FG004
ZmWUS1	0.97	GRMZM2G077937	moderately similar to ( 244) AT3G07040 | Symbols: RPM1, RPS3 | RPM1 (RESISTANCE TO P. SYRINGAE PV MACULICOLA 1); nucleotide binding / protein binding | chr3:2226244-2229024 REVERSEhighly similar to ( 545) loc_os01g36640 12001.m09959 protein disease resistance protein RPM1, putative, expressed seq=cds; coord=1:97501779..97505008:1; parent_gene=GRMZM2G077937
ZmWUS1	0.97	joint_Locus_1173
ZmWUS1	0.97	GRMZM2G111309	moderately similar to ( 382) AT4G34880 | Symbols: | amidase family protein | chr4:16615549-16617424 FORWARDhighly similar to ( 588) loc_os04g10460 12004.m06299 protein amidase, putative, expressed seq=cds; coord=7:148453586..148456184:-1; parent_gene=GRMZM2G111309
ZmWUS1	0.97	GRMZM2G034013	seq=cds; coord=2:195059899..195060776:-1; parent_gene=GRMZM2G034013
ZmWUS1	0.97	GRMZM2G070312	moderately similar to ( 365) AT3G51620 | Symbols: | unknown protein | chr3:19143859-19147944 FORWARDmoderately similar to ( 442) loc_os12g02260 12012.m073739 protein nucleic acid binding protein, putative, expressed seq=cds; coord=4:184276209..184287540:-1; parent_gene=GRMZM2G070312
ZmWUS1	0.97	GRMZM2G007185	highly similar to ( 546) AT1G05170 | Symbols: | galactosyltransferase family protein | chr1:1491460-1493931 REVERSEhighly similar to ( 632) loc_os02g06840 12002.m100033 protein beta-1,3-galactosyltransferase sqv-2, putative, expressed seq=cds; coord=5:41537881..41548766:-1; parent_gene=GRMZM2G007185
ZmWUS1	0.97	GRMZM2G173647	moderately similar to ( 452) AT4G26090 | Symbols: RPS2 | RPS2 (RESISTANT TO P. SYRINGAE 2); protein binding | chr4:13224596-13227325 FORWARDnearly identical (1441) loc_os01g57870 12001.m150747 protein disease resistance protein RPS2, putative, expressed seq=cds; coord=3:189774217..189777798:1; parent_gene=GRMZM2G173647
ZmWUS1	0.97	GRMZM2G136831	weakly similar to ( 166) AT1G60060 | Symbols: | unknown protein | chr1:22139282-22141585 FORWARDweakly similar to ( 181) loc_os06g12740 12006.m05990 protein expressed protein seq=cds; coord=9:3310023..3311134:1; parent_gene=GRMZM2G136831
ZmWUS1	0.97	GRMZM2G050550	moderately similar to ( 207) AT5G67300 | Symbols: ATMYBR1, ATMYB44, MYBR1 | MYBR1 (MYB DOMAIN PROTEIN R1); DNA binding / transcription factor | chr5:26854109-26855026 FORWARDweakly similar to ( 110) MYB4_ORYSA Myb-related protein Myb4 (OsMyb4) (Transcription factor RLTR1) - Oryza sativa (Rice)moderately similar to ( 243) loc_os09g01960 12009.m03570 protein sucrose responsive element binding prote…
ZmWUS1	0.97	GRMZM2G360589	highly similar to ( 530) AT1G05350 | Symbols: | thiF family protein | chr1:1560891-1564005 REVERSEhighly similar to ( 648) loc_os02g30310 12002.m33385 protein ubiquitin-activating enzyme E1 domain-containing protein 1, putative, expressed seq=cds; coord=5:163610246..163620614:1; parent_gene=GRMZM2G360589
ZmWUS1	0.97	GRMZM2G119273	weakly similar to ( 134) AT3G53850 | Symbols: | FUNCTIONS IN: molecular_function unknown; INVOLVED IN: biological_process unknown; LOCATED IN: endomembrane system; CONTAINS InterPro DOMAIN/s: Uncharacterised protein family UPF0497, trans-membrane plant (InterPro:IPR006702); BEST Arabidopsis thaliana protein match is: integral membrane protein, putative (TAIR:AT5G02060.1); Has 100 Blast hits to 10…
ZmWUS1	0.97	GRMZM2G108153	moderately similar to ( 217) AT1G71695 | Symbols: | peroxidase 12 (PER12) (P12) (PRXR6) | chr1:26964359-26966557 FORWARDmoderately similar to ( 206) PER1_WHEAT Peroxidase precursor (EC 1.11.1.7) (WP2) - Triticum aestivum (Wheat)moderately similar to ( 346) loc_os04g59160 12004.m10793 protein peroxidase 12 precursor, putative, expressed seq=cds; coord=2:24834408..24836108:-1; parent_gene=GRMZM2G10…
ZmWUS1	0.97	GRMZM2G130659	moderately similar to ( 365) AT4G12650 | Symbols: | LOCATED IN: integral to membrane, Golgi apparatus, plasma membrane, vacuole; EXPRESSED IN: 25 plant structures; EXPRESSED DURING: 13 growth stages; CONTAINS InterPro DOMAIN/s: Nonaspanin (TM9SF) (InterPro:IPR004240); BEST Arabidopsis thaliana protein match is: unknown protein (TAIR:AT5G35160.1); Has 983 Blast hits to 980 proteins in 161 species:…
ZmWUS1	0.97	AC210669.3_FG001	moderately similar to ( 333) AT5G57560 | Symbols: TCH4, XTH22 | TCH4 (Touch 4); hydrolase, acting on glycosyl bonds / xyloglucan:xyloglucosyl transferase | chr5:23307296-23308235 REVERSEmoderately similar to ( 300) BRU1_SOYBN Brassinosteroid-regulated protein BRU1 precursor - Glycine max (Soybean)moderately similar to ( 424) loc_os06g48160 12006.m09342 protein xyloglucan endotransglucosylase/hydr…
ZmWUS1	0.97	GRMZM2G130943	moderately similar to ( 358) AT4G33920 | Symbols: | protein phosphatase 2C family protein / PP2C family protein | chr4:16260876-16262703 FORWARDhighly similar to ( 531) loc_os03g10950 12003.m06547 protein catalytic/ protein phosphatase type 2C, putative, expressed seq=cds; coord=9:147545345..147547482:-1; parent_gene=GRMZM2G130943
ZmWUS1	0.97	GRMZM2G159739	seq=cds; coord=5:132712759..132713964:1; parent_gene=GRMZM2G159739
ZmWUS1	0.97	GRMZM2G159992	moderately similar to ( 446) AT2G11520 | Symbols: CRCK3 | CRCK3; ATP binding / kinase/ protein kinase/ protein serine/threonine kinase | chr2:4619145-4621448 FORWARDmoderately similar to ( 222) NORK_MEDTR Nodulation receptor kinase precursor (EC 2.7.11.1) (Does not make infections protein 2) (Symbiosis receptor-like kinase) (MtSYMRK) - Medicago truncatula (Barrel medic)highly similar to ( 770) lo…
ZmWUS1	0.97	GRMZM2G439049	moderately similar to ( 336) AT2G36810 | Symbols: | binding | chr2:15425739-15439462 REVERSEmoderately similar to ( 217) loc_os03g05330 12003.m06056 protein HEAT repeat family protein, expressed seq=cds; coord=1:10381857..10387478:1; parent_gene=GRMZM2G439049
ZmWUS1	0.97	GRMZM2G079458	moderately similar to ( 207) AT5G58900 | Symbols: | myb family transcription factor | chr5:23783275-23784667 REVERSEmoderately similar to ( 347) loc_os01g04930 12001.m07127 protein MYB-like transcription factor DIVARICATA, putative, expressed seq=cds; coord=8:13799225..13802004:-1; parent_gene=GRMZM2G079458
ZmWUS1	0.97	GRMZM2G055273	weakly similar to ( 134) loc_os06g44610 12006.m32129 protein membrane protein, putative, expressed seq=cds; coord=9:107838362..107841774:-1; parent_gene=GRMZM2G055273
ZmWUS1	0.97	GRMZM2G120475	seq=cds; coord=9:7565265..7567329:-1; parent_gene=GRMZM2G120475
ZmWUS1	0.97	GRMZM2G151909	very weakly similar to (86.3) AT1G28280 | Symbols: | VQ motif-containing protein | chr1:9886297-9887395 REVERSEweakly similar to ( 139) loc_os01g10460 12001.m07667 protein expressed protein seq=cds; coord=8:22843785..22844855:-1; parent_gene=GRMZM2G151909
ZmWUS1	0.97	GRMZM2G063672	moderately similar to ( 290) AT5G17760 | Symbols: | AAA-type ATPase family protein | chr5:5861276-5862301 REVERSEhighly similar to ( 589) loc_os01g45450 12001.m10747 protein mitochondrial chaperone BCS1, putative, expressed seq=cds; coord=8:146615541..146618574:1; parent_gene=GRMZM2G063672
ZmWUS1	0.97	GRMZM2G087059	weakly similar to ( 120) AT5G13330 | Symbols: Rap2.6L | Rap2.6L (related to AP2 6L); DNA binding / transcription factor | chr5:4272384-4274461 FORWARDvery weakly similar to (80.1) ERF2_TOBAC Ethylene-responsive transcription factor 2 (Ethylene-responsive element-binding factor 2) (EREBP-2) (NtERF2) - Nicotiana tabacum (Common tobacco)weakly similar to ( 177) loc_os04g32620 12004.m08360 protein DN…
ZmWUS1	0.97	GRMZM2G396565	moderately similar to ( 353) AT5G52560 | Symbols: ATUSP | ATUSP (ARABIDOPSIS THALIANA UDP-SUGAR PYROPHOSPHORYLASE); UTP-monosaccharide-1-phosphate uridylyltransferase/ UTP:arabinose-1-phosphate uridylyltransferase/ UTP:galactose-1-phosphate uridylyltransferase/ UTP:glucose-1-phosphate uridylyltransferase/ UTP:xy | chr5:21331230-21334573 FORWARDmoderately similar to ( 419) loc_os06g48760 12006.m09…
ZmWUS1	0.97	GRMZM2G087201	highly similar to ( 748) AT1G11390 | Symbols: | ABC1 family protein | chr1:3834762-3837305 REVERSEnearly identical (1090) loc_os04g56510 12004.m10540 protein protein kinase-like, putative, expressed seq=cds; coord=2:3859120..3863795:1; parent_gene=GRMZM2G087201
ZmWUS1	0.97	GRMZM5G806818	seq=cds; coord=6:96126393..96127060:1; parent_gene=GRMZM5G806818
ZmWUS1	0.97	GRMZM2G432390	moderately similar to ( 494) AT1G70610 | Symbols: ATTAP1 | ATTAP1; ATPase, coupled to transmembrane movement of substances / transporter | chr1:26622086-26626331 FORWARDmoderately similar to ( 221) MDR_ORYSA Putative multidrug resistance protein (P-glycoprotein) - Oryza sativa (Rice)highly similar to ( 617) loc_os01g68330 12001.m12936 protein ATP-binding cassette sub-family B member 8, mitochondr…
ZmWUS1	0.97	joint_Locus_22144
ZmWUS1	0.97	GRMZM5G863229	moderately similar to ( 379) AT2G13650 | Symbols: GONST1 | GONST1 (Golgi Nucleotide Sugar Transporter 1); GDP-mannose transmembrane transporter/ nucleotide-sugar transmembrane transporter | chr2:5687985-5690303 REVERSEmoderately similar to ( 428) loc_os08g01610 12008.m04309 protein GDP-mannose transporter, putative, expressed seq=cds; coord=4:39782974..39788245:-1; parent_gene=GRMZM5G863229
ZmWUS1	0.97	GRMZM2G452896	highly similar to ( 583) AT2G24280 | Symbols: | serine carboxypeptidase S28 family protein | chr2:10334622-10336927 FORWARDhighly similar to ( 728) loc_os06g43930 12006.m32127 protein lysosomal Pro-X carboxypeptidase precursor, putative, expressed seq=cds; coord=9:102932336..102935717:-1; parent_gene=GRMZM2G452896
ZmWUS1	0.97	GRMZM2G071087	moderately similar to ( 270) AT4G33500 | Symbols: | protein phosphatase 2C-related / PP2C-related | chr4:16112835-16116243 REVERSEhighly similar to ( 509) loc_os10g22460 12010.m05255 protein protein phosphatase 2C, putative, expressed seq=cds; coord=5:38472076..38479084:1; parent_gene=GRMZM2G071087
ZmWUS1	0.97	GRMZM2G171807	moderately similar to ( 421) AT1G18390 | Symbols: | ATP binding / kinase/ protein kinase/ protein serine/threonine kinase/ protein tyrosine kinase | chr1:6327463-6329935 FORWARDmoderately similar to ( 222) CRI4_MAIZE Putative receptor protein kinase CRINKLY4 precursor (EC 2.7.11.1) - Zea mays (Maize)highly similar to ( 681) loc_os01g04409 12001.m07075 protein OsWAK1 - OsWAK receptor-like cytoplas…
ZmWUS1	0.97	joint_Locus_13866	Putative receptor protein kinase ZmPK1
ZmWUS1	0.97	GRMZM2G039792	moderately similar to ( 485) AT3G14075 | Symbols: | lipase class 3 family protein | chr3:4663819-4666338 REVERSEhighly similar to ( 624) loc_os02g54010 12002.m10430 protein triacylglycerol lipase, putative, expressed seq=cds; coord=5:212090167..212093369:1; parent_gene=GRMZM2G039792
ZmWUS1	0.97	GRMZM2G009019	moderately similar to ( 266) AT1G67590 | Symbols: | remorin family protein | chr1:25333255-25334472 REVERSEweakly similar to ( 166) loc_os03g02840 12003.m101163 protein DNA binding protein, putative, expressed seq=cds; coord=4:119470971..119472897:1; parent_gene=GRMZM2G009019
ZmWUS1	0.97	GRMZM2G036564	highly similar to ( 916) loc_os06g18900 12006.m06553 protein embryogenesis transmembrane protein, putative, expressed seq=cds; coord=6:120132638..120136791:-1; parent_gene=GRMZM2G036564
ZmWUS1	0.97	joint_Locus_113526
ZmWUS1	0.97	GRMZM2G065718	moderately similar to ( 245) AT3G60900 | Symbols: FLA10 | FLA10 | chr3:22499573-22500841 REVERSEmoderately similar to ( 342) loc_os03g03600 12003.m05893 protein fasciclin-like arabinogalactan protein 8 precursor, putative, expressed seq=cds; coord=1:5952987..5954672:1; parent_gene=GRMZM2G065718
ZmWUS1	0.97	GRMZM2G062910	moderately similar to ( 326) AT3G60400 | Symbols: | mitochondrial transcription termination factor-related / mTERF-related | chr3:22329093-22330769 FORWARDhighly similar to ( 764) loc_os07g22670 12007.m06551 protein mTERF family protein, expressed seq=cds; coord=7:149435109..149437264:1; parent_gene=GRMZM2G062910
ZmWUS1	0.97	GRMZM2G104325	highly similar to ( 657) AT5G62670 | Symbols: AHA11 | AHA11 (Arabidopsis H(+)-ATPase 11); ATPase | chr5:25159495-25164957 FORWARDhighly similar to ( 656) PMA3_NICPL Plasma membrane ATPase 3 (EC 3.6.3.6) (Proton pump 3) - Nicotiana plumbaginifolia (Leadwort-leaved tobacco)highly similar to ( 689) loc_os12g44150 12012.m073901 protein plasma membrane ATPase 1, putative, expressed seq=cds; coord=7:14…
ZmWUS1	0.97	GRMZM2G106702	moderately similar to ( 365) AT4G03230 | Symbols: | ATP binding / kinase/ protein kinase/ protein serine/threonine kinase/ protein tyrosine kinase/ sugar binding | chr4:1419278-1422804 REVERSEweakly similar to ( 172) PSKR_DAUCA Phytosulfokine receptor precursor (EC 2.7.11.1) (Phytosulfokine LRR receptor kinase) - Daucus carota (Carrot)highly similar to ( 516) loc_os01g57560 12001.m11907 protein s…
ZmWUS1	0.97	GRMZM5G825978	seq=cds; coord=8:502223..503861:1; parent_gene=GRMZM5G825978
ZmWUS1	0.97	GRMZM2G134235	very weakly similar to (80.9) AT3G06868 | Symbols: | unknown protein | chr3:2167872-2168981 FORWARDweakly similar to ( 171) loc_os04g33260 12004.m08421 protein expressed protein seq=cds; coord=2:59710977..59712785:1; parent_gene=GRMZM2G134235
ZmWUS1	0.97	GRMZM2G379577	highly similar to ( 904) AT3G61130 | Symbols: GAUT1, LGT1 | GAUT1 (GALACTURONOSYLTRANSFERASE 1); polygalacturonate 4-alpha-galacturonosyltransferase/ transferase, transferring glycosyl groups | chr3:22622399-22625514 FORWARDnearly identical (1077) loc_os09g36190 12009.m06568 protein transferase, transferring glycosyl groups, putative, expressed seq=cds; coord=2:195660500..195664959:-1; parent_gen…
ZmWUS1	0.97	GRMZM2G461269	moderately similar to ( 219) AT3G07040 | Symbols: RPM1, RPS3 | RPM1 (RESISTANCE TO P. SYRINGAE PV MACULICOLA 1); nucleotide binding / protein binding | chr3:2226244-2229024 REVERSEmoderately similar to ( 490) loc_os01g70080 12001.m13056 protein NB-ARC domain containing protein, expressed seq=cds; coord=1:180332681..180338561:1; parent_gene=GRMZM2G461269
ZmWUS1	0.97	GRMZM2G011269	moderately similar to ( 415) AT1G52870 | Symbols: | peroxisomal membrane protein-related | chr1:19685856-19687678 FORWARDhighly similar to ( 503) loc_os03g38730 12003.m35298 protein mpv17 / PMP22 family protein, expressed seq=cds; coord=1:246463972..246468478:1; parent_gene=GRMZM2G011269
ZmWUS1	0.97	AC177897.2_FG002	moderately similar to ( 340) AT2G38920 | Symbols: | SPX (SYG1/Pho81/XPR1) domain-containing protein / zinc finger (C3HC4-type RING finger) protein-related | chr2:16248490-16250585 REVERSEhighly similar to ( 533) loc_os03g44810 12003.m101424 protein expressed protein seq=cds; coord=1:260136128..260138505:1; parent_gene=AC177897.2_FG002
ZmWUS1	0.97	GRMZM2G115424	moderately similar to ( 277) AT1G14510 | Symbols: AL7 | AL7 (ALFIN-LIKE 7); DNA binding / methylated histone residue binding | chr1:4962171-4964154 REVERSEmoderately similar to ( 308) loc_os11g14010 12011.m28769 protein PHD finger protein, putative, expressed seq=cds; coord=10:31307396..31312153:-1; parent_gene=GRMZM2G115424
ZmWUS1	0.97	GRMZM2G171616	moderately similar to ( 480) AT2G25490 | Symbols: EBF1, FBL6 | EBF1 (EIN3-BINDING F BOX PROTEIN 1); protein binding / ubiquitin-protein ligase | chr2:10848018-10850275 REVERSEhighly similar to ( 865) loc_os06g40360 12006.m08572 protein EIN3-binding F-box protein 1, putative, expressed seq=cds; coord=9:90365166..90368247:1; parent_gene=GRMZM2G171616
ZmWUS1	0.97	AC207342.3_FG008	moderately similar to ( 264) AT5G42050 | Symbols: | FUNCTIONS IN: molecular_function unknown; EXPRESSED IN: 22 plant structures; EXPRESSED DURING: 13 growth stages; CONTAINS InterPro DOMAIN/s: Development and cell death domain (InterPro:IPR013989), Kelch related (InterPro:IPR013089); BEST Arabidopsis thaliana protein match is: unknown protein (TAIR:AT3G27090.1); Has 5084 Blast hits to 2870 protei…
ZmWUS1	0.97	GRMZM2G041141	weakly similar to ( 185) AT1G49780 | Symbols: PUB26 | PUB26 (PLANT U-BOX 26); binding / ubiquitin-protein ligase | chr1:18429024-18430289 REVERSEvery weakly similar to ( 100) SPL11_ORYSA Spotted leaf protein 11 (Spotted leaf11) (Cell death-related protein SPL11) - Oryza sativa (Rice)moderately similar to ( 244) loc_os02g34410 12002.m08530 protein ubiquitin-protein ligase, putative, expressed seq=…
ZmWUS1	0.97	GRMZM2G087117	moderately similar to ( 319) AT1G06470 | Symbols: | phosphate translocator-related | chr1:1970726-1973540 FORWARDmoderately similar to ( 483) loc_os01g54580 12001.m11621 protein solute carrier family 35 member C2, putative, expressed seq=cds; coord=8:174400061..174404593:-1; parent_gene=GRMZM2G087117
ZmWUS1	0.97	GRMZM2G427729	weakly similar to ( 173) AT2G39220 | Symbols: PLP6, PLA IIB | PLP6 (PATATIN-LIKE PROTEIN 6); nutrient reservoir | chr2:16375055-16376663 REVERSEmoderately similar to ( 450) loc_os06g46350 12006.m09161 protein patatin-like phospholipase family protein, expressed seq=cds; coord=5:42865806..42867904:1; parent_gene=GRMZM2G427729
ZmWUS1	0.97	GRMZM2G027825	moderately similar to ( 490) AT2G35860 | Symbols: FLA16 | FLA16 (FASCICLIN-LIKE ARABINOGALACTAN PROTEIN 16 PRECURSOR) | chr2:15059859-15061810 FORWARDhighly similar to ( 627) loc_os03g57460 12003.m10664 protein fasciclin domain, putative, expressed seq=cds; coord=5:4664985..4668821:1; parent_gene=GRMZM2G027825
ZmWUS1	0.97	GRMZM5G893913	weakly similar to ( 138) AT2G35140 | Symbols: | FUNCTIONS IN: molecular_function unknown; INVOLVED IN: biological_process unknown; LOCATED IN: cellular_component unknown; CONTAINS InterPro DOMAIN/s: Development and cell death domain (InterPro:IPR013989), Kelch related (InterPro:IPR013089); BEST Arabidopsis thaliana protein match is: unknown protein (TAIR:AT3G11000.2). | chr2:14813990-14816808 FOR…
ZmWUS1	0.97	GRMZM2G173067	moderately similar to ( 458) AT1G76340 | Symbols: | integral membrane family protein | chr1:28635188-28636306 REVERSEhighly similar to ( 566) loc_os03g11590 12003.m101239 protein expressed protein seq=cds; coord=1:26434316..26438845:-1; parent_gene=GRMZM2G173067
ZmWUS1	0.97	GRMZM2G131487	weakly similar to ( 164) AT5G10810 | Symbols: ATER, ER | ATER | chr5:3418897-3420556 REVERSEmoderately similar to ( 211) loc_os02g39830 12002.m09069 protein enhancer of rudimentary, putative, expressed seq=cds; coord=4:136668287..136672055:-1; parent_gene=GRMZM2G131487
ZmWUS1	0.97	GRMZM2G110983	moderately similar to ( 310) AT2G02760 | Symbols: ATUBC2, UBC2 | ATUBC2 (UBIQUITING-CONJUGATING ENZYME 2); ubiquitin-protein ligase | chr2:774271-775149 FORWARDmoderately similar to ( 310) UBC2_MEDSA Ubiquitin-conjugating enzyme E2-17 kDa (EC 6.3.2.19) (Ubiquitin-protein ligase) (Ubiquitin carrier protein) - Medicago sativa (Alfalfa)moderately similar to ( 315) loc_os05g08960 12005.m083638 protei…
ZmWUS1	0.97	GRMZM2G068091	weakly similar to ( 129) AT3G55960 | Symbols: | NLI interacting factor (NIF) family protein | chr3:20760797-20762892 REVERSEweakly similar to ( 156) loc_os01g61640 12001.m12289 protein CTD small phosphatase-like protein, putative, expressed seq=cds; coord=8:117862880..117869593:1; parent_gene=GRMZM2G068091
ZmWUS1	0.97	GRMZM2G155991	moderately similar to ( 344) AT4G28400 | Symbols: | protein phosphatase 2C, putative / PP2C, putative | chr4:14048499-14050118 FORWARDhighly similar to ( 551) loc_os04g52000 12004.m10095 protein protein phosphatase 2C homolog 1, putative, expressed seq=cds; coord=10:141619078..141623273:-1; parent_gene=GRMZM2G155991
ZmWUS1	0.97	GRMZM2G129058	highly similar to ( 666) AT2G19130 | Symbols: | S-locus lectin protein kinase family protein | chr2:8293789-8296275 FORWARDmoderately similar to ( 326) KPRO_MAIZE Putative receptor protein kinase ZmPK1 precursor (EC 2.7.11.1) - Zea mays (Maize)highly similar to ( 674) loc_os07g36770 12007.m07927 protein retrotransposon protein, putative, Ty3-gypsy subclass seq=cds; coord=1:185556290..185558739:-1…
ZmWUS1	0.97	GRMZM2G300258	weakly similar to ( 177) AT2G16790 | Symbols: | shikimate kinase family protein | chr2:7284093-7284901 REVERSE seq=cds; coord=4:67070776..67072213:-1; parent_gene=GRMZM2G300258
ZmWUS1	0.97	GRMZM2G020484	highly similar to ( 759) AT3G54140 | Symbols: ATPTR1, PTR1 | PTR1 (PEPTIDE TRANSPORTER 1); dipeptide transporter/ transporter/ tripeptide transporter | chr3:20045885-20048154 REVERSEhighly similar to ( 929) loc_os01g04950 12001.m42857 protein peptide transporter PTR2, putative, expressed seq=cds; coord=8:13910355..13913660:1; parent_gene=GRMZM2G020484
ZmWUS1	0.97	GRMZM2G131611	moderately similar to ( 277) AT5G60580 | Symbols: | zinc finger (C3HC4-type RING finger) family protein | chr5:24354298-24356706 FORWARDmoderately similar to ( 399) loc_os04g01490 12004.m05466 protein protein binding protein, putative, expressed seq=cds; coord=10:95122698..95125994:-1; parent_gene=GRMZM2G131611
ZmWUS1	0.97	GRMZM2G468693	weakly similar to ( 152) AT3G49640 | Symbols: | FAD binding / catalytic/ tRNA dihydrouridine synthase | chr3:18400480-18402593 REVERSEweakly similar to ( 185) loc_os04g44890 12004.m35177 protein tRNA-dihydrouridine synthase 2-like, putative, expressed seq=cds; coord=10:132534205..132538693:1; parent_gene=GRMZM2G468693
ZmWUS1	0.96	GRMZM2G345687	very weakly similar to (94.0) AT1G05680 | Symbols: | UDP-glucoronosyl/UDP-glucosyl transferase family protein | chr1:1703196-1704639 REVERSEmoderately similar to ( 234) loc_os04g12720 12004.m06515 protein indole-3-acetate beta-glucosyltransferase, putative, expressed seq=cds; coord=6:136371721..136375815:1; parent_gene=GRMZM2G345687
ZmWUS1	0.96	GRMZM2G098182	weakly similar to ( 110) AT4G24310 | Symbols: | unknown protein | chr4:12600900-12601541 FORWARDweakly similar to ( 135) loc_os08g01530 12008.m04301 protein expressed protein seq=cds; coord=6:1280300..1281413:1; parent_gene=GRMZM2G098182
ZmWUS1	0.96	GRMZM2G027723	nearly identical (1722) AT4G32410 | Symbols: CESA1, RSW1 | CESA1 (CELLULOSE SYNTHASE 1); cellulose synthase/ transferase, transferring glycosyl groups | chr4:15641009-15646388 REVERSEnearly identical (2003) loc_os05g08370 12005.m05354 protein CESA1 - cellulose synthase, expressed seq=cds; coord=6:128560617..128567071:1; parent_gene=GRMZM2G027723
ZmWUS1	0.96	GRMZM2G062156	highly similar to ( 521) AT3G18830 | Symbols: ATPLT5 | ATPLT5 (POLYOL TRANSPORTER 5); D-ribose transmembrane transporter/ D-xylose transmembrane transporter/ carbohydrate transmembrane transporter/ galactose transmembrane transporter/ glucose transmembrane transporter/ glycerol transmembrane transporter/ mann | chr3:6489000-6491209 REVERSEweakly similar to ( 147) STC_RICCO Sugar carrier protein C…
ZmWUS1	0.96	GRMZM2G406101	moderately similar to ( 208) AT1G48380 | Symbols: RHL1, HYP7 | RHL1 (ROOT HAIRLESS 1); DNA binding / protein binding | chr1:17877637-17879203 REVERSEmoderately similar to ( 418) loc_os07g07580 12007.m05217 protein ROOT HAIRLESS 1, putative, expressed seq=cds; coord=6:81704371..81709322:-1; parent_gene=GRMZM2G406101
ZmWUS1	0.96	GRMZM2G134367	weakly similar to ( 188) loc_os03g11220 12003.m06573 protein RPGR, putative, expressed seq=cds; coord=1:20418930..20420739:-1; parent_gene=GRMZM2G134367
ZmWUS1	0.96	GRMZM2G119766	moderately similar to ( 392) AT2G17230 | Symbols: EXL5 | EXL5 (EXORDIUM LIKE 5) | chr2:7494892-7495983 REVERSEmoderately similar to ( 346) loc_os06g04250 12006.m05154 protein phi-1-like phosphate-induced protein, putative, expressed seq=cds; coord=1:84763957..84765198:1; parent_gene=GRMZM2G119766
ZmWUS1	0.96	GRMZM2G125557	very weakly similar to (96.7) loc_os08g35190 12008.m26509 protein auxin-repressed protein, putative, expressed seq=cds; coord=1:208963692..208966672:1; parent_gene=GRMZM2G125557
ZmWUS1	0.96	GRMZM2G067789	highly similar to ( 643) AT5G17010 | Symbols: | sugar transporter family protein | chr5:5587851-5592332 REVERSEweakly similar to ( 177) HEX6_RICCO Hexose carrier protein HEX6 - Ricinus communis (Castor bean)highly similar to ( 822) loc_os10g42830 12010.m07035 protein D-xylose-proton symporter, putative, expressed seq=cds; coord=5:45333604..45337777:1; parent_gene=GRMZM2G067789
ZmWUS1	0.96	GRMZM2G340130	moderately similar to ( 364) AT1G55500 | Symbols: ECT4 | ECT4 | chr1:20720203-20722450 FORWARDhighly similar to ( 719) loc_os07g07490 12007.m29079 protein YT521-B-like family protein, expressed seq=cds; coord=2:233739740..233744213:1; parent_gene=GRMZM2G340130
ZmWUS1	0.96	GRMZM2G177631	nearly identical (1554) AT4G39350 | Symbols: CESA2, ATH-A, ATCESA2 | CESA2 (CELLULOSE SYNTHASE A2); cellulose synthase/ transferase, transferring glycosyl groups | chr4:18297078-18301890 FORWARDnearly identical (1955) loc_os07g14850 12007.m05929 protein CESA6 - cellulose synthase, expressed seq=cds; coord=7:26487882..26493965:1; parent_gene=GRMZM2G177631
ZmWUS1	0.96	GRMZM2G071705	moderately similar to ( 319) AT2G26850 | Symbols: | F-box family protein | chr2:11449369-11450889 REVERSEhighly similar to ( 502) loc_os01g59180 12001.m12055 protein cyclin-like F-box, putative, expressed seq=cds; coord=3:187432439..187435419:1; parent_gene=GRMZM2G071705
ZmWUS1	0.96	GRMZM2G020508	weakly similar to ( 106) AT4G35920 | Symbols: MCA1 | MCA1 (mid1-complementing activity 1) | chr4:17012106-17014192 REVERSEweakly similar to ( 192) loc_os11g44870 12011.m28869 protein expressed protein seq=cds; coord=4:2623444..2625622:-1; parent_gene=GRMZM2G020508
ZmWUS1	0.96	GRMZM2G460406	moderately similar to ( 422) AT4G35000 | Symbols: APX3 | APX3 (ASCORBATE PEROXIDASE 3); L-ascorbate peroxidase | chr4:16665007-16667541 REVERSEmoderately similar to ( 488) APX4_ORYSA Probable L-ascorbate peroxidase 4 (EC 1.11.1.11) (OsAPx04) - Oryza sativa (Rice)moderately similar to ( 488) loc_os08g43560 12008.m26783 protein OsAPx4 - Peroxisomal Ascorbate Peroxidase encoding gene, expressed seq=…
ZmWUS1	0.96	GRMZM2G031991	very weakly similar to (86.7) AT5G67620 | Symbols: | unknown protein | chr5:26964891-26965720 REVERSEweakly similar to ( 155) loc_os02g50810 12002.m10115 protein expressed protein seq=cds; coord=5:206034117..206036010:-1; parent_gene=GRMZM2G031991
ZmWUS1	0.96	GRMZM2G081214	moderately similar to ( 288) AT4G08950 | Symbols: EXO | EXO (EXORDIUM) | chr4:5740378-5741322 FORWARDmoderately similar to ( 407) loc_os02g52000 12002.m10231 protein phi-1-like phosphate-induced protein, putative, expressed seq=cds; coord=5:208637277..208638686:-1; parent_gene=GRMZM2G081214
ZmWUS1	0.96	GRMZM5G873581	seq=cds; coord=8:150928516..150928704:1; parent_gene=GRMZM5G873581
ZmWUS1	0.96	GRMZM2G149201	moderately similar to ( 399) AT4G13340 | Symbols: | leucine-rich repeat family protein / extensin family protein | chr4:7758610-7760892 FORWARDweakly similar to ( 104) RPK1_IPONI Receptor-like protein kinase precursor (EC 2.7.11.1) - Ipomoea nil (Japanese morning glory) (Pharbitis nil)highly similar to ( 544) loc_os05g08770 12005.m05391 protein receptor-like protein kinase precursor, putative, ex…
ZmWUS1	0.96	GRMZM2G094541	very weakly similar to (99.4) AT4G11490 | Symbols: | protein kinase family protein | chr4:6978848-6981548 FORWARDweakly similar to ( 118) loc_os11g11890 12011.m05381 protein protein kinase domain containing protein, expressed seq=cds; coord=4:209463006..209471708:1; parent_gene=GRMZM2G094541
ZmWUS1	0.96	GRMZM2G111711	weakly similar to ( 152) AT1G80840 | Symbols: WRKY40, ATWRKY40 | WRKY40; transcription factor | chr1:30383834-30385356 FORWARDmoderately similar to ( 335) loc_os06g44010 12006.m08929 protein OsWRKY28 - Superfamily of rice TFs having WRKY and zinc finger domains, expressed seq=cds; coord=9:103075648..103077219:1; parent_gene=GRMZM2G111711
ZmWUS1	0.96	joint_Locus_17609
ZmWUS1	0.96	GRMZM2G094579	moderately similar to ( 271) AT3G18170 | Symbols: | transferase, transferring glycosyl groups | chr3:6228393-6229547 FORWARDhighly similar to ( 635) loc_os02g04250 12002.m33333 protein glycosyltransferase, putative, expressed seq=cds; coord=4:239477511..239480043:1; parent_gene=GRMZM2G094579
ZmWUS1	0.96	GRMZM5G879240	moderately similar to ( 494) AT2G28520 | Symbols: VHA-A1 | VHA-A1 (VACUOLAR PROTON ATPASE A 1); ATPase | chr2:12210026-12215532 FORWARDhighly similar to ( 716) loc_os01g61780 12001.m12302 protein vacuolar ATP synthase 91 kDa subunit, putative, expressed seq=cds; coord=8:169494454..169503126:-1; parent_gene=GRMZM5G879240
ZmWUS1	0.96	GRMZM2G458607	moderately similar to ( 486) AT5G19580 | Symbols: | glyoxal oxidase-related | chr5:6607595-6609517 REVERSEhighly similar to ( 895) loc_os05g48520 12005.m08923 protein glyoxal oxidase, putative, expressed seq=cds; coord=6:164181429..164183918:1; parent_gene=GRMZM2G458607
ZmWUS1	0.96	GRMZM2G130002	highly similar to ( 694) AT5G60710 | Symbols: | zinc finger (C3HC4-type RING finger) family protein | chr5:24410953-24414849 REVERSEnearly identical (1189) loc_os02g56280 12002.m10651 protein protein binding protein, putative, expressed seq=cds; coord=4:172685051..172689834:1; parent_gene=GRMZM2G130002
ZmWUS1	0.96	GRMZM2G013776	moderately similar to ( 247) AT2G35930 | Symbols: PUB23 | PUB23 (PLANT U-BOX 23); ubiquitin-protein ligase | chr2:15083101-15084336 REVERSEvery weakly similar to (85.1) SPL11_ORYSA Spotted leaf protein 11 (Spotted leaf11) (Cell death-related protein SPL11) - Oryza sativa (Rice)moderately similar to ( 463) loc_os04g58920 12004.m10772 protein ubiquitin-protein ligase, putative, expressed seq=cds; c…
ZmWUS1	0.96	GRMZM2G035685	weakly similar to ( 187) AT5G43240 | Symbols: | unknown protein | chr5:17353077-17354765 REVERSEmoderately similar to ( 449) loc_os04g50800 12004.m09977 protein expressed protein seq=cds; coord=2:13279106..13281108:1; parent_gene=GRMZM2G035685
ZmWUS1	0.96	GRMZM2G107854	highly similar to ( 713) AT5G15470 | Symbols: GAUT14 | GAUT14 (Galacturonosyltransferase 14); polygalacturonate 4-alpha-galacturonosyltransferase/ transferase, transferring glycosyl groups / transferase, transferring hexosyl groups | chr5:5021433-5024168 REVERSEhighly similar to ( 944) loc_os03g11330 12003.m06584 protein transferase, transferring glycosyl groups, putative, expressed seq=cds; coor…
ZmWUS1	0.96	GRMZM2G043980	weakly similar to ( 188) AT3G58470 | Symbols: | methyltransferase/ nucleic acid binding | chr3:21627070-21628507 REVERSEmoderately similar to ( 236) loc_os03g53890 12003.m10354 protein expressed protein seq=cds; coord=9:125838326..125845332:1; parent_gene=GRMZM2G043980
ZmWUS1	0.96	GRMZM2G079308	weakly similar to ( 145) loc_os06g39520 12006.m08489 protein myristoyl-acyl carrier protein thioesterase, chloroplast precursor, putative, expressed seq=cds; coord=6:103148466..103149871:-1; parent_gene=GRMZM2G079308
ZmWUS1	0.96	GRMZM2G094535	very weakly similar to (95.1) AT1G80120 | Symbols: | unknown protein | chr1:30139198-30139986 FORWARDmoderately similar to ( 275) loc_os12g02760 12012.m04274 protein expressed protein seq=cds; coord=2:150802948..150804042:1; parent_gene=GRMZM2G094535
ZmWUS1	0.96	joint_Locus_148593
ZmWUS1	0.96	GRMZM5G805609	moderately similar to ( 350) AT2G27500 | Symbols: | glycosyl hydrolase family 17 protein | chr2:11752364-11753514 REVERSEmoderately similar to ( 242) E13B_WHEAT Glucan endo-1,3-beta-glucosidase precursor (EC 3.2.1.39) ((1->3)-beta-glucan endohydrolase) ((1->3)-beta-glucanase) (Beta-1,3-endoglucanase) - Triticum aestivum (Wheat)moderately similar to ( 473) loc_os01g64170 12001.m150784 protein gluc…
ZmWUS1	0.96	GRMZM2G092793	highly similar to ( 742) AT2G29650 | Symbols: ANTR1 | PHT4;1; carbohydrate transmembrane transporter/ inorganic diphosphate transmembrane transporter/ inorganic phosphate transmembrane transporter/ organic anion transmembrane transporter/ sugar:hydrogen symporter | chr2:12673685-12675722 REVERSEhighly similar to ( 821) loc_os01g17240 12001.m08317 protein sialin, putative, expressed seq=cds; coord…
ZmWUS1	0.96	GRMZM2G091837	moderately similar to ( 274) AT4G22920 | Symbols: ATNYE1, NYE1 | NYE1 (NON-YELLOWING 1) | chr4:12016776-12017969 REVERSEmoderately similar to ( 352) loc_os09g36200 12009.m06569 protein senescence-inducible chloroplast stay-green protein 1, putative, expressed seq=cds; coord=7:143020452..143022372:-1; parent_gene=GRMZM2G091837
ZmWUS1	0.96	GRMZM2G104400	moderately similar to ( 256) AT5G09330 | Symbols: | anac082 (Arabidopsis NAC domain containing protein 82); transcription factor | chr5:2892623-2894708 REVERSEweakly similar to ( 190) NAC74_ORYSA NAC domain-containing protein 74 (ONAC074) - Oryza sativa (Rice)moderately similar to ( 437) loc_os05g35170 12005.m27832 protein NAC domain-containing protein 78, putative, expressed seq=cds; coord=8:102…
ZmWUS1	0.96	GRMZM5G827286	highly similar to ( 821) AT5G63770 | Symbols: ATDGK2 | ATDGK2 (Diacylglycerol kinase 2); diacylglycerol kinase | chr5:25519755-25522404 FORWARDnearly identical (1215) loc_os12g12260 12012.m05200 protein diacylglycerol kinase 1, putative, expressed seq=cds; coord=10:33016977..33021541:-1; parent_gene=GRMZM5G827286
ZmWUS1	0.96	GRMZM2G136486	weakly similar to ( 175) AT1G63220 | Symbols: | C2 domain-containing protein | chr1:23449017-23450244 FORWARDmoderately similar to ( 220) ERG3_ORYSA Elicitor-responsive protein 3 (16 kDa phloem protein) (RPP16) - Oryza sativa (Rice)moderately similar to ( 220) loc_os04g44870 12004.m09443 protein elicitor-responsive protein 3, putative, expressed seq=cds; coord=2:23315438..23317966:1; parent_gene=…
ZmWUS1	0.96	GRMZM2G006416	moderately similar to ( 496) AT4G31860 | Symbols: | protein phosphatase 2C, putative / PP2C, putative | chr4:15406685-15408589 REVERSEhighly similar to ( 560) loc_os09g38550 12009.m060065 protein protein phosphatase 2C isoform gamma, putative, expressed seq=cds; coord=7:145764674..145770422:1; parent_gene=GRMZM2G006416
ZmWUS1	0.96	GRMZM2G084717	weakly similar to ( 125) loc_os01g70470 12001.m13094 protein expressed protein seq=cds; coord=3:155802670..155804051:-1; parent_gene=GRMZM2G084717
ZmWUS1	0.96	GRMZM2G411956	moderately similar to ( 206) AT3G57810 | Symbols: | OTU-like cysteine protease family protein | chr3:21416336-21417809 FORWARDmoderately similar to ( 299) loc_os01g67490 12001.m43334 protein OTU-like cysteine protease family protein, expressed seq=cds; coord=3:166446262..166448745:1; parent_gene=GRMZM2G411956
ZmWUS1	0.96	GRMZM2G115162	moderately similar to ( 409) AT4G19660 | Symbols: NPR4 | NPR4 (NPR1-like protein 4); protein binding | chr4:10696266-10698243 REVERSEhighly similar to ( 763) loc_os03g46440 12003.m09663 protein regulatory protein NPR1, putative, expressed seq=cds; coord=1:300742095..300744814:1; parent_gene=GRMZM2G115162
ZmWUS1	0.96	GRMZM2G086835	weakly similar to ( 176) loc_os12g39220 12012.m07707 protein zinc finger protein 7, putative, expressed seq=cds; coord=3:86773492..86774571:-1; parent_gene=GRMZM2G086835
ZmWUS1	0.96	GRMZM5G864815	moderately similar to ( 313) AT1G02880 | Symbols: TPK1 | TPK1 (THIAMIN PYROPHOSPHOKINASE1); thiamin diphosphokinase | chr1:643063-643921 REVERSEmoderately similar to ( 385) loc_os05g30454 12005.m07281 protein thiamin pyrophosphokinase 1, putative, expressed seq=cds; coord=6:137603035..137605493:1; parent_gene=GRMZM5G864815
ZmWUS1	0.96	GRMZM2G020104	highly similar to ( 927) AT1G05200 | Symbols: ATGLR3.4, GLR3.4, GLUR3 | ATGLR3.4; intracellular ligand-gated ion channel | chr1:1505642-1509002 FORWARDhighly similar to ( 848) GLR31_ORYSA Glutamate receptor 3.1 precursor (Ligand-gated ion channel 3.1) - Oryza sativa (Rice)nearly identical (1175) loc_os07g01310 12007.m04611 protein glutamate receptor 3.4 precursor, putative, expressed seq=cds; coo…
ZmWUS1	0.96	GRMZM2G431723	moderately similar to ( 348) loc_os05g43252 12005.m64250 protein expressed protein seq=cds; coord=8:171678829..171685189:-1; parent_gene=GRMZM2G431723
ZmWUS1	0.96	joint_Locus_15130
ZmWUS1	0.96	GRMZM2G137468	highly similar to ( 597) AT5G13160 | Symbols: PBS1 | PBS1 (avrPphB susceptible 1); kinase/ protein serine/threonine kinase | chr5:4176854-4179682 FORWARDmoderately similar to ( 247) NORK_PEA Nodulation receptor kinase precursor (EC 2.7.11.1) - Pisum sativum (Garden pea)highly similar to ( 792) loc_os02g30900 12002.m08233 protein protein kinase APK1A, chloroplast precursor, putative, expressed seq…
ZmWUS1	0.96	GRMZM2G116335	moderately similar to ( 326) AT3G14470 | Symbols: | disease resistance protein (NBS-LRR class), putative | chr3:4857940-4861104 FORWARDhighly similar to ( 807) loc_os05g41290 12005.m08304 protein disease resistance RPP13-like protein 1, putative, expressed seq=cds; coord=6:155597135..155598686:1; parent_gene=GRMZM2G116335
ZmWUS1	0.96	GRMZM2G090609	weakly similar to ( 161) AT1G70670 | Symbols: | caleosin-related family protein | chr1:26644830-26645970 FORWARDmoderately similar to ( 243) loc_os02g50174 12002.m10050 protein caleosin related protein, expressed seq=cds; coord=5:205154533..205156657:1; parent_gene=GRMZM2G090609
ZmWUS1	0.96	GRMZM2G162663	moderately similar to ( 308) AT5G36880 | Symbols: | acetyl-CoA synthetase, putative / acetate-CoA ligase, putative | chr5:14534961-14540296 REVERSEmoderately similar to ( 394) loc_os02g32490 12002.m08342 protein acetyl-coenzyme A synthetase, putative, expressed seq=cds; coord=5:167664332..167669885:1; parent_gene=GRMZM2G162663
ZmWUS1	0.96	GRMZM2G364901	weakly similar to ( 128) AT5G14220 | Symbols: HEMG2, MEE61, PPO2 | HEMG2; electron carrier/ oxidoreductase/ protoporphyrinogen oxidase | chr5:4583506-4587369 REVERSEweakly similar to ( 127) PPOM_TOBAC Protoporphyrinogen oxidase, mitochondrial (EC 1.3.3.4) (PPO II) (Protoporphyrinogen IX oxidase isozyme II) (PPX II) (PX-2) - Nicotiana tabacum (Common tobacco)weakly similar to ( 182) loc_os04g41260…
ZmWUS1	0.96	GRMZM2G026676	seq=cds; coord=4:29061025..29061893:-1; parent_gene=GRMZM2G026676
ZmWUS1	0.96	GRMZM2G058305	highly similar to ( 763) AT4G23650 | Symbols: CDPK6, CPK3 | CDPK6 (CALCIUM-DEPENDENT PROTEIN KINASE 6); ATP binding / calcium ion binding / calmodulin-dependent protein kinase/ kinase/ protein kinase/ protein serine/threonine kinase | chr4:12324967-12327415 REVERSEhighly similar to ( 652) CDPK2_ORYSA Calcium-dependent protein kinase, isoform 2 (EC 2.7.11.1) (CDPK 2) - Oryza sativa (Rice)highly si…
ZmWUS1	0.96	GRMZM2G151738	moderately similar to ( 404) AT4G13340 | Symbols: | leucine-rich repeat family protein / extensin family protein | chr4:7758610-7760892 FORWARDweakly similar to ( 108) RPK1_IPONI Receptor-like protein kinase precursor (EC 2.7.11.1) - Ipomoea nil (Japanese morning glory) (Pharbitis nil)highly similar to ( 546) loc_os05g08770 12005.m05391 protein receptor-like protein kinase precursor, putative, ex…
ZmWUS1	0.96	GRMZM2G119736	weakly similar to ( 189) AT4G00300 | Symbols: | fringe-related protein | chr4:126509-130126 FORWARDmoderately similar to ( 446) loc_os03g03290 12003.m05865 protein ATP binding protein, putative, expressed seq=cds; coord=1:5325942..5327765:1; parent_gene=GRMZM2G119736
ZmWUS1	0.96	GRMZM2G107867	highly similar to ( 756) AT3G01090 | Symbols: AKIN10 | AKIN10 (Arabidopsis SNF1 kinase homolog 10); protein binding / protein kinase | chr3:31437-33977 REVERSEhighly similar to ( 787) RKIN1_SECCE Carbon catabolite derepressing protein kinase (EC 2.7.11.1) - Secale cereale (Rye)highly similar to ( 924) loc_os08g37800 12008.m07765 protein carbon catabolite derepressing protein kinase, putative, exp…
ZmWUS1	0.96	GRMZM2G439589	weakly similar to ( 108) AT2G39080 | Symbols: | binding / catalytic | chr2:16309981-16312475 REVERSEweakly similar to ( 140) loc_os01g26970 12001.m150589 protein expressed protein seq=cds; coord=8:53871801..53874577:1; parent_gene=GRMZM2G439589
ZmWUS1	0.96	GRMZM2G035843	highly similar to ( 763) AT4G09570 | Symbols: CPK4, ATCPK4 | CPK4; calmodulin-dependent protein kinase/ kinase/ protein kinase | chr4:6049560-6052184 FORWARDhighly similar to ( 769) CDPK_SOYBN Calcium-dependent protein kinase SK5 (EC 2.7.11.1) (CDPK) - Glycine max (Soybean)highly similar to ( 929) loc_os11g07040 12011.m04900 protein calcium-dependent protein kinase, isoform AK1, putative, express…
ZmWUS1	0.96	AC211401.4_FG003	moderately similar to ( 375) loc_os03g51640 12003.m10141 protein expressed protein seq=cds; coord=1:271184909..271186141:1; parent_gene=AC211401.4_FG003
ZmWUS1	0.96	GRMZM2G429807	very weakly similar to (93.2) AT5G39380 | Symbols: | calmodulin-binding protein-related | chr5:15759163-15760686 REVERSEmoderately similar to ( 363) loc_os12g38910 12012.m07676 protein expressed protein seq=cds; coord=1:158630354..158634416:-1; parent_gene=GRMZM2G429807
ZmWUS1	0.96	GRMZM2G039477	seq=cds; coord=2:4163994..4167200:1; parent_gene=GRMZM2G039477
ZmWUS1	0.96	GRMZM2G387381	very weakly similar to (89.4) AT3G22060 | Symbols: | receptor protein kinase-related | chr3:7771065-7772137 FORWARDmoderately similar to ( 325) loc_os07g35140 12007.m07770 protein receptor-like serine-threonine protein kinase, putative, expressed seq=cds; coord=7:154699482..154702530:1; parent_gene=GRMZM2G387381
ZmWUS1	0.96	GRMZM5G881887	weakly similar to ( 171) AT4G27250 | Symbols: | dihydroflavonol 4-reductase family / dihydrokaempferol 4-reductase family | chr4:13642803-13644425 REVERSEweakly similar to ( 161) DFRA_MAIZE Dihydroflavonol-4-reductase (EC 1.1.1.219) (DFR) (Dihydrokaempferol 4-reductase) - Zea mays (Maize)highly similar to ( 509) loc_os06g44170 12006.m08945 protein leucoanthocyanidin reductase, putative, expressed…
ZmWUS1	0.96	GRMZM2G105604	moderately similar to ( 434) AT5G40850 | Symbols: UPM1 | UPM1 (UROPHORPHYRIN METHYLASE 1); uroporphyrin-III C-methyltransferase | chr5:16367205-16368724 FORWARDmoderately similar to ( 279) loc_os01g44050 12001.m10664 protein siroheme synthase, putative, expressed seq=cds; coord=3:216593144..216597291:-1; parent_gene=GRMZM2G105604
ZmWUS1	0.96	GRMZM2G333659	weakly similar to ( 154) AT3G46730 | Symbols: | disease resistance protein (CC-NBS class), putative | chr3:17213069-17215612 REVERSEmoderately similar to ( 475) loc_os03g26260 12003.m07966 protein NB-ARC domain containing protein seq=cds; coord=4:15603027..15613201:1; parent_gene=GRMZM2G333659
ZmWUS1	0.96	GRMZM2G043435	nearly identical (1224) AT1G64060 | Symbols: ATRBOH F, ATRBOHF, RBOHAP108, RBOHF | ATRBOH F (ARABIDOPSIS THALIANA RESPIRATORY BURST OXIDASE PROTEIN F); NAD(P)H oxidase | chr1:23770266-23776317 FORWARDnearly identical (1538) loc_os05g45210 12005.m27926 protein respiratory burst oxidase, putative, expressed seq=cds; coord=6:159845289..159856611:1; parent_gene=GRMZM2G043435
ZmWUS1	0.96	GRMZM2G118628	moderately similar to ( 422) AT5G47850 | Symbols: CCR4 | CCR4 (ARABIDOPSIS THALIANA CRINKLY4 RELATED 4); kinase | chr5:19378803-19381058 REVERSEmoderately similar to ( 268) CRI4_MAIZE Putative receptor protein kinase CRINKLY4 precursor (EC 2.7.11.1) - Zea mays (Maize)nearly identical (1051) loc_os11g11490 12011.m05341 protein protein kinase, putative, expressed seq=cds; coord=4:16602041..16605087…
ZmWUS1	0.96	GRMZM2G397402	moderately similar to ( 202) AT2G30770 | Symbols: CYP71A13 | CYP71A13 (cytochrome P450, family 71, subfamily A, polypeptide 13); indoleacetaldoxime dehydratase/ oxygen binding | chr2:13109909-13112006 REVERSEmoderately similar to ( 244) C71DB_LOTJA Cytochrome P450 71D11 (EC 1.14.-.-) (Fragment) - Lotus japonicusmoderately similar to ( 463) loc_os02g09390 12002.m06236 protein cytochrome P450 71D8,…
ZmWUS1	0.96	GRMZM2G050842	moderately similar to ( 345) AT5G12130 | Symbols: PDE149, ATTERC | PDE149 (PIGMENT DEFECTIVE 149) | chr5:3919613-3922154 FORWARDmoderately similar to ( 456) loc_os05g03000 12005.m27677 protein protein alx, putative, expressed seq=cds; coord=6:29286237..29301544:1; parent_gene=GRMZM2G050842
ZmWUS1	0.96	GRMZM2G033570	moderately similar to ( 484) AT2G27050 | Symbols: EIL1 | EIL1 (ETHYLENE-INSENSITIVE3-LIKE 1); transcription factor/ transcription regulator | chr2:11546314-11548068 FORWARDhighly similar to ( 991) loc_os03g20790 12003.m07486 protein ETHYLENE-INSENSITIVE3-like 1 protein, putative, expressed seq=cds; coord=1:52564282..52568326:-1; parent_gene=GRMZM2G033570
ZmWUS1	0.96	GRMZM2G350918	highly similar to ( 789) AT5G25930 | Symbols: | leucine-rich repeat family protein / protein kinase family protein | chr5:9050880-9053978 FORWARDmoderately similar to ( 394) RPK1_IPONI Receptor-like protein kinase precursor (EC 2.7.11.1) - Ipomoea nil (Japanese morning glory) (Pharbitis nil)nearly identical (1358) loc_os06g36270 12006.m091721 protein receptor-like protein kinase 5 precursor, puta…
ZmWUS1	0.96	GRMZM2G176721	highly similar to ( 532) AT5G10190 | Symbols: | transporter-related | chr5:3199205-3201140 FORWARDhighly similar to ( 606) loc_os09g20490 12009.m05256 protein carbohydrate transporter/ sugar porter/ transporter, putative, expressed seq=cds; coord=7:100804201..100808837:-1; parent_gene=GRMZM2G176721
ZmWUS1	0.96	GRMZM2G028254	weakly similar to ( 117) AT4G29850 | Symbols: | unknown protein | chr4:14601818-14602874 REVERSEweakly similar to ( 122) loc_os02g07980 12002.m06144 protein expressed protein seq=cds; coord=9:107315294..107317421:-1; parent_gene=GRMZM2G028254
ZmWUS1	0.96	GRMZM2G107562	weakly similar to ( 134) AT5G26330 | Symbols: | plastocyanin-like domain-containing protein / mavicyanin, putative | chr5:9241614-9242635 REVERSEvery weakly similar to (97.8) BCP_PEA Blue copper protein precursor - Pisum sativum (Garden pea)weakly similar to ( 157) loc_os07g38290 12007.m08076 protein copper ion binding protein, putative, expressed seq=cds; coord=7:159130478..159136959:-1; parent_…
ZmWUS1	0.96	GRMZM2G113400	weakly similar to ( 186) AT3G58470 | Symbols: | methyltransferase/ nucleic acid binding | chr3:21627070-21628507 REVERSEweakly similar to ( 120) CYSEP_PHAVU Vignain precursor (EC 3.4.22.-) (Bean endopeptidase) (Cysteine proteinase EP-C1) - Phaseolus vulgaris (Kidney bean) (French bean)moderately similar to ( 233) loc_os03g53890 12003.m10354 protein expressed protein seq=cds; coord=8:9000128..9005…
ZmWUS1	0.96	GRMZM2G082630	very weakly similar to (80.5) AT3G25710 | Symbols: BHLH32, ATAIG1 | BHLH32 (BASIC HELIX-LOOP-HELIX 32); DNA binding / transcription factor | chr3:9369598-9371096 FORWARDmoderately similar to ( 207) loc_os08g37290 12008.m07715 protein DNA binding protein, putative, expressed seq=cds; coord=1:200412732..200413581:1; parent_gene=GRMZM2G082630
ZmWUS1	0.96	GRMZM2G095588	moderately similar to ( 313) AT4G18640 | Symbols: MRH1 | MRH1 (morphogenesis of root hair 1); ATP binding / protein binding / protein kinase/ protein serine/threonine kinase/ protein tyrosine kinase | chr4:10260481-10263577 FORWARDweakly similar to ( 112) NORK_PEA Nodulation receptor kinase precursor (EC 2.7.11.1) - Pisum sativum (Garden pea)highly similar to ( 638) loc_os05g39410 12005.m27885 pr…
ZmWUS1	0.96	AC225179.3_FG003	weakly similar to ( 196) AT4G08980 | Symbols: | F-box family protein (FBW2) | chr4:5758993-5760108 FORWARDmoderately similar to ( 271) loc_os02g52130 12002.m100364 protein ubiquitin-protein ligase, putative, expressed seq=cds; coord=3:81075088..81075801:-1; parent_gene=AC225179.3_FG003
ZmWUS1	0.96	GRMZM2G168364	moderately similar to ( 455) AT1G05850 | Symbols: POM1, ERH2, ELP1, CTL1, ELP, HOT2, ATCTL1 | POM1 (POM-POM1); chitinase | chr1:1766833-1768117 REVERSEweakly similar to ( 196) CHI2_PEA Endochitinase A2 precursor (EC 3.2.1.14) - Pisum sativum (Garden pea)highly similar to ( 601) loc_os09g32080 12009.m060024 protein endochitinase A2 precursor, putative, expressed seq=cds; coord=7:134135706..1341374…
ZmWUS1	0.96	GRMZM2G079323	moderately similar to ( 370) AT5G53500 | Symbols: | WD-40 repeat family protein | chr5:21726167-21728524 REVERSEhighly similar to ( 833) loc_os04g34080 12004.m08502 protein protein phosphatase type 2A regulator/ signal transducer, putative, expressed seq=cds; coord=2:54963518..54969059:1; parent_gene=GRMZM2G079323
ZmWUS1	0.96	GRMZM2G168397	moderately similar to ( 459) AT1G21080 | Symbols: | DNAJ heat shock N-terminal domain-containing protein | chr1:7378822-7380927 REVERSEhighly similar to ( 580) loc_os09g32050 12009.m22147 protein chaperone protein dnaJ 10, putative, expressed seq=cds; coord=7:134124581..134131335:-1; parent_gene=GRMZM2G168397
ZmWUS1	0.96	GRMZM2G019209	highly similar to ( 874) AT4G26590 | Symbols: ATOPT5, OPT5 | OPT5 (OLIGOPEPTIDE TRANSPORTER 5); oligopeptide transporter | chr4:13414134-13416850 REVERSEnearly identical (1185) loc_os08g23130 12008.m080127 protein oligopeptide transporter 5, putative, expressed seq=cds; coord=4:169011560..169014163:1; parent_gene=GRMZM2G019209
ZmWUS1	0.96	GRMZM2G005624	weakly similar to ( 117) AT4G36740 | Symbols: HB-5, ATHB40 | ATHB40 (ARABIDOPSIS THALIANA HOMEOBOX PROTEIN 40); DNA binding / transcription factor | chr4:17314649-17316314 REVERSEmoderately similar to ( 252) loc_os03g10210 12003.m06474 protein DNA binding protein, putative, expressed seq=cds; coord=1:23241091..23244476:1; parent_gene=GRMZM2G005624
ZmWUS1	0.96	GRMZM2G175816	weakly similar to ( 119) loc_os04g46280 12004.m35402 protein nudix hydrolase 8, putative, expressed seq=cds; coord=2:20538061..20538801:-1; parent_gene=GRMZM2G175816
ZmWUS1	0.96	GRMZM2G044552	moderately similar to ( 222) AT4G34412 | Symbols: | FUNCTIONS IN: molecular_function unknown; INVOLVED IN: biological_process unknown; LOCATED IN: cellular_component unknown; CONTAINS InterPro DOMAIN/s: Kinase binding protein CGI-121 (InterPro:IPR013926); Has 194 Blast hits to 194 proteins in 96 species: Archae - 0; Bacteria - 4; Metazoa - 78; Fungi - 77; Plants - 19; Viruses - 0; Other Eukaryote…
ZmWUS1	0.96	GRMZM2G035131	moderately similar to ( 252) AT5G11650 | Symbols: | hydrolase, alpha/beta fold family protein | chr5:3745069-3746816 FORWARDmoderately similar to ( 291) loc_os01g10250 12001.m42910 protein monoglyceride lipase, putative, expressed seq=cds; coord=3:4550856..4551834:-1; parent_gene=GRMZM2G035131
ZmWUS1	0.96	GRMZM2G149553	moderately similar to ( 360) AT1G78130 | Symbols: UNE2 | UNE2 (unfertilized embryo sac 2); carbohydrate transmembrane transporter/ sugar:hydrogen symporter | chr1:29400171-29401814 FORWARDhighly similar to ( 568) loc_os08g31700 12008.m80310 protein carbohydrate transporter/ sugar porter/ transporter, putative, expressed seq=cds; coord=1:217896262..217898616:1; parent_gene=GRMZM2G149553
ZmWUS1	0.96	GRMZM2G066067	moderately similar to ( 246) AT5G49690 | Symbols: | UDP-glucoronosyl/UDP-glucosyl transferase family protein | chr5:20189968-20191350 REVERSEweakly similar to ( 140) UFOG_PETHY Anthocyanidin 3-O-glucosyltransferase (EC 2.4.1.115) (Flavonol 3-O-glucosyltransferase) (UDP-glucose flavonoid 3-O-glucosyltransferase) (Anthocyanin rhamnosyl transferase) - Petunia hybrida (Petunia)highly similar to ( 517…
ZmWUS1	0.96	GRMZM2G424832	nearly identical (1137) AT5G05170 | Symbols: CESA3, IXR1, ATCESA3, ATH-B, CEV1 | CEV1 (CONSTITUTIVE EXPRESSION OF VSP 1); cellulose synthase/ transferase, transferring glycosyl groups | chr5:1530401-1535090 REVERSEnearly identical (1514) loc_os07g10770 12007.m05532 protein CESA8 - cellulose synthase, expressed seq=cds; coord=7:18609598..18615348:-1; parent_gene=GRMZM2G424832
ZmWUS1	0.96	GRMZM2G108600	highly similar to ( 649) AT5G03760 | Symbols: ATCSLA09, CSLA09, ATCSLA9, CSLA9, RAT4 | ATCSLA09; mannan synthase/ transferase, transferring glycosyl groups | chr5:985910-990087 REVERSEhighly similar to ( 835) loc_os08g33740 12008.m07364 protein CSLA11 - cellulose synthase-like family A, expressed seq=cds; coord=1:213151953..213157873:-1; parent_gene=GRMZM2G108600
ZmWUS1	0.96	GRMZM2G110572	weakly similar to ( 144) loc_os12g37570 12012.m07542 protein ATP binding protein, putative, expressed seq=cds; coord=1:147979137..147980149:1; parent_gene=GRMZM2G110572
ZmWUS1	0.96	GRMZM2G021877	weakly similar to ( 112) AT1G17080 | Symbols: | unknown protein | chr1:5840458-5841536 REVERSEweakly similar to ( 174) loc_os05g49020 12005.m08973 protein 60S ribosomal protein L18A, putative, expressed seq=cds; coord=8:70455646..70457564:1; parent_gene=GRMZM2G021877
ZmWUS1	0.96	GRMZM2G001853	very weakly similar to (96.7) AT1G27990 | Symbols: | unknown protein | chr1:9752799-9753919 REVERSEweakly similar to ( 122) loc_os04g31710 12004.m08271 protein expressed protein seq=cds; coord=10:109345460..109346281:1; parent_gene=GRMZM2G001853
ZmWUS1	0.96	GRMZM5G879665	moderately similar to ( 335) AT2G37210 | Symbols: | Encodes a protein of unknown function. It has been crystallized and shown to be structurally almost identical to the protein encoded by At5g11950. | chr2:15624253-15626834 REVERSEmoderately similar to ( 379) loc_os10g33900 12010.m06219 protein carboxy-lyase, putative, expressed seq=cds; coord=1:230921554..230924249:-1; parent_gene=GRMZM5G879665
ZmWUS1	0.96	GRMZM2G020320	moderately similar to ( 412) AT2G38110 | Symbols: ATGPAT6, GPAT6 | GPAT6 (GLYCEROL-3-PHOSPHATE ACYLTRANSFERASE 6); 1-acylglycerol-3-phosphate O-acyltransferase/ acyltransferase | chr2:15952816-15955364 REVERSEhighly similar to ( 623) loc_os02g02340 12002.m05583 protein glycerol-3-phosphate acyltransferase 8, putative, expressed seq=cds; coord=5:69114970..69116904:-1; parent_gene=GRMZM2G020320
ZmWUS1	0.96	AC205725.3_FG010	weakly similar to ( 170) AT3G55510 | Symbols: RBL | RBL (REBELOTE) | chr3:20579232-20582124 FORWARDweakly similar to ( 115) NOC2L_ORYSA Nucleolar complex protein 2 homolog (Protein NOC2 homolog) - Oryza sativa (Rice)moderately similar to ( 294) loc_os12g06610 12012.m04651 protein expressed protein seq=cds; coord=1:23582644..23586128:1; parent_gene=AC205725.3_FG010
ZmWUS1	0.96	GRMZM2G091047	very weakly similar to (97.4) loc_os01g13930 12001.m07999 protein expressed protein seq=cds; coord=3:1349261..1350341:1; parent_gene=GRMZM2G091047
ZmWUS1	0.96	GRMZM2G159500	moderately similar to ( 276) AT5G18270 | Symbols: ANAC087 | ANAC087; transcription factor | chr5:6041241-6042743 REVERSEmoderately similar to ( 227) NAC77_ORYSA NAC domain-containing protein 77 (ONAC077) (ONAC300) - Oryza sativa (Rice)moderately similar to ( 428) loc_os03g21030 12003.m07510 protein GRAB2 protein, putative, expressed seq=cds; coord=9:132812862..132814990:1; parent_gene=GRMZM2G1595…
ZmWUS1	0.96	GRMZM2G122892	weakly similar to ( 142) AT2G04690 | Symbols: | cellular repressor of E1A-stimulated genes (CREG) family | chr2:1644628-1646035 FORWARDweakly similar to ( 199) loc_os06g13100 12006.m091657 protein CREG1 protein precursor, putative, expressed seq=cds; coord=6:114480446..114484114:-1; parent_gene=GRMZM2G122892
ZmWUS1	0.96	GRMZM2G069317	seq=cds; coord=1:169431421..169432980:1; parent_gene=GRMZM2G069317
ZmWUS1	0.96	GRMZM2G093736	highly similar to ( 605) AT3G55550 | Symbols: | lectin protein kinase, putative | chr3:20600019-20602073 REVERSEweakly similar to ( 192) NORK_PEA Nodulation receptor kinase precursor (EC 2.7.11.1) - Pisum sativum (Garden pea)highly similar to ( 923) loc_os12g38610 12012.m07646 protein lectin-like receptor kinase 7, putative, expressed seq=cds; coord=1:156486765..156489323:-1; parent_gene=GRMZM2G0…
ZmWUS1	0.96	GRMZM2G038783	weakly similar to ( 124) AT5G57660 | Symbols: ATCOL5, COL5 | zinc finger (B-box type) family protein | chr5:23355573-23356729 FORWARDmoderately similar to ( 407) loc_os06g44450 12006.m08973 protein CONSTANS-like protein CO6, putative, expressed seq=cds; coord=9:108428288..108430108:1; parent_gene=GRMZM2G038783
ZmWUS1	0.96	GRMZM2G093744	weakly similar to ( 139) AT5G54680 | Symbols: ILR3 | ILR3 (iaa-leucine resistant3); DNA binding / transcription factor | chr5:22217270-22218993 FORWARDmoderately similar to ( 297) loc_os08g04390 12008.m26570 protein bHLH transcription factor, putative, expressed seq=cds; coord=10:83592659..83595951:1; parent_gene=GRMZM2G093744
ZmWUS1	0.96	GRMZM2G317584	moderately similar to ( 483) AT2G27050 | Symbols: EIL1 | EIL1 (ETHYLENE-INSENSITIVE3-LIKE 1); transcription factor/ transcription regulator | chr2:11546314-11548068 FORWARDhighly similar to ( 974) loc_os03g20790 12003.m07486 protein ETHYLENE-INSENSITIVE3-like 1 protein, putative, expressed seq=cds; coord=9:133215979..133219767:-1; parent_gene=GRMZM2G317584
ZmWUS1	0.96	GRMZM2G022679	moderately similar to ( 314) AT1G78440 | Symbols: ATGA2OX1 | ATGA2OX1 (gibberellin 2-oxidase 1); gibberellin 2-beta-dioxygenase | chr1:29511772-29512990 REVERSEmoderately similar to ( 329) G2OX1_PEA Gibberellin 2-beta-dioxygenase 1 (EC 1.14.11.13) (Gibberellin 2-beta-hydroxylase 1) (Gibberellin 2-oxidase 1) (GA 2-oxidase 1) (Protein SLENDER) - Pisum sativum (Garden pea)highly similar to ( 520) lo…
ZmWUS1	0.96	GRMZM5G879570	weakly similar to ( 157) AT2G28940 | Symbols: | protein kinase family protein | chr2:12426853-12428678 REVERSEvery weakly similar to (82.4) NORK_PEA Nodulation receptor kinase precursor (EC 2.7.11.1) - Pisum sativum (Garden pea)moderately similar to ( 209) loc_os09g36320 12009.m06581 protein serine/threonine-protein kinase NAK, putative, expressed seq=cds; coord=7:143393429..143394523:-1; parent_…
ZmWUS1	0.96	GRMZM2G018108	moderately similar to ( 349) AT5G10770 | Symbols: | chloroplast nucleoid DNA-binding protein, putative | chr5:3403331-3405331 REVERSEvery weakly similar to (89.7) ASP1_ORYSA Aspartic proteinase Asp1 precursor (EC 3.4.23.-) (OsAsp1) (OSAP1) (Nucellin-like protein) - Oryza sativa (Rice)highly similar to ( 509) loc_os09g30414 12009.m06195 protein aspartic proteinase nepenthesin-2 precursor, putative…
ZmWUS1	0.96	GRMZM2G144960	weakly similar to ( 142) loc_os01g55420 12001.m11701 protein expressed protein seq=cds; coord=3:195611553..195613042:-1; parent_gene=GRMZM2G144960
ZmWUS1	0.96	GRMZM2G108714	moderately similar to ( 273) AT3G62160 | Symbols: | transferase family protein | chr3:23014333-23015808 REVERSEweakly similar to ( 108) HCBT1_DIACA Anthranilate N-benzoyltransferase protein 1 (EC 2.3.1.144) (Anthranilate N-hydroxycinnamoyl/benzoyltransferase 1) - Dianthus caryophyllus (Carnation) (Clove pink)highly similar to ( 660) loc_os05g08640 12005.m05379 protein 10-deacetylbaccatin III 10-O…
ZmWUS1	0.96	GRMZM2G045226	weakly similar to ( 149) loc_os02g47930 12002.m09827 protein expressed protein seq=cds; coord=4:160956638..160959568:-1; parent_gene=GRMZM2G045226
ZmWUS1	0.96	GRMZM2G054703	moderately similar to ( 486) AT3G45400 | Symbols: | exostosin family protein | chr3:16651963-16653479 FORWARDhighly similar to ( 697) loc_os12g03100 12012.m04308 protein secondary cell wall-related glycosyltransferase family 47, putative, expressed seq=cds; coord=3:230434680..230438299:1; parent_gene=GRMZM2G054703
ZmWUS1	0.96	GRMZM5G865769	weakly similar to ( 169) AT3G02290 | Symbols: | zinc finger (C3HC4-type RING finger) family protein | chr3:459385-460228 FORWARDmoderately similar to ( 370) loc_os01g70160 12001.m13064 protein protein binding protein, putative, expressed seq=cds; coord=3:157204568..157208000:-1; parent_gene=GRMZM5G865769
ZmWUS1	0.96	GRMZM2G050309	nearly identical (1007) AT3G09920 | Symbols: PIP5K9 | PIP5K9 (PHOSPHATIDYL INOSITOL MONOPHOSPHATE 5 KINASE); 1-phosphatidylinositol-4-phosphate 5-kinase/ ATP binding / phosphatidylinositol phosphate kinase | chr3:3040426-3043676 REVERSEhighly similar to ( 692) PI5K1_ORYSA Phosphatidylinositol-4-phosphate 5-kinase 1 precursor (EC 2.7.1.68) (1-phosphatidylinositol-4-phosphate kinase) (PIP5K) (PtdIn…
ZmWUS1	0.96	GRMZM5G876616	moderately similar to ( 220) AT5G01750 | Symbols: | unknown protein | chr5:290034-291109 FORWARDmoderately similar to ( 280) loc_os07g12730 12007.m05725 protein expressed protein seq=cds; coord=2:158451491..158454015:1; parent_gene=GRMZM5G876616
ZmWUS1	0.96	AC198937.4_FG003	moderately similar to ( 236) AT5G10870 | Symbols: ATCM2 | ATCM2 (chorismate mutase 2); chorismate mutase | chr5:3430691-3432272 REVERSEmoderately similar to ( 367) loc_os08g34290 12008.m07418 protein chorismate mutase, chloroplast precursor, putative, expressed seq=cds; coord=4:83615531..83617710:-1; parent_gene=AC198937.4_FG003
ZmWUS1	0.96	GRMZM2G163054	weakly similar to ( 127) AT5G26170 | Symbols: WRKY50, ATWRKY50 | WRKY50; transcription factor | chr5:9147176-9148128 REVERSEweakly similar to ( 170) loc_os05g09020 12005.m27728 protein OsWRKY67 - Superfamily of rice TFs having WRKY and zinc finger domains, expressed seq=cds; coord=6:127590620..127591919:1; parent_gene=GRMZM2G163054
ZmWUS1	0.96	GRMZM2G173759	highly similar to ( 878) AT4G31590 | Symbols: ATCSLC05, CSLC05, ATCSLC5 | ATCSLC5 (CELLULOSE-SYNTHASE LIKE C5); cellulose synthase/ transferase, transferring glycosyl groups | chr4:15309889-15312336 REVERSEnearly identical (1016) loc_os09g25900 12009.m05742 protein CSLC2 - cellulose synthase-like family C, expressed seq=cds; coord=7:118581372..118584329:-1; parent_gene=GRMZM2G173759
ZmWUS1	0.96	joint_Locus_20290
ZmWUS1	0.96	GRMZM2G164912	highly similar to ( 599) AT2G33570 | Symbols: | unknown protein | chr2:14217361-14219043 FORWARDhighly similar to ( 878) loc_os02g48190 12002.m09853 protein expressed protein seq=cds; coord=5:202286047..202289158:-1; parent_gene=GRMZM2G164912
ZmWUS1	0.96	GRMZM2G445684	moderately similar to ( 333) AT3G57670 | Symbols: NTT | NTT (NO TRANSMITTING TRACT); nucleic acid binding / transcription factor/ zinc ion binding | chr3:21370936-21373121 FORWARDmoderately similar to ( 434) loc_os08g39390 12008.m07920 protein zinc finger protein, putative, expressed seq=cds; coord=1:187269130..187271929:1; parent_gene=GRMZM2G445684
ZmWUS1	0.96	GRMZM2G039824	weakly similar to ( 105) AT2G42780 | Symbols: | FUNCTIONS IN: molecular_function unknown; INVOLVED IN: regulation of transcription; LOCATED IN: integral to membrane, nucleus; EXPRESSED IN: 20 plant structures; EXPRESSED DURING: 11 growth stages; CONTAINS InterPro DOMAIN/s: RNA polymerase II transcription factor SIII, subunit A (InterPro:IPR010684); Has 143 Blast hits to 142 proteins in 57 species…
ZmWUS1	0.96	GRMZM2G009940	very weakly similar to (82.4) loc_os09g39670 12009.m06905 protein retinol dehydrogenase 14, putative, expressed seq=cds; coord=7:54632191..54633076:1; parent_gene=GRMZM2G009940
ZmWUS1	0.96	GRMZM2G171073	very weakly similar to (84.3) AT5G66730 | Symbols: | zinc finger (C2H2 type) family protein | chr5:26641914-26643883 REVERSEmoderately similar to ( 233) loc_os03g10140 12003.m06467 protein nucleic acid binding protein, putative, expressed seq=cds; coord=1:23563517..23567058:-1; parent_gene=GRMZM2G171073
ZmWUS1	0.96	GRMZM2G019363	moderately similar to ( 285) AT4G35190 | Symbols: | unknown protein | chr4:16746724-16748090 FORWARDmoderately similar to ( 293) loc_os09g37540 12009.m06701 protein carboxy-lyase, putative, expressed seq=cds; coord=7:147202526..147205112:-1; parent_gene=GRMZM2G019363
ZmWUS1	0.96	GRMZM2G475482	weakly similar to ( 119) ATMG00650 | Symbols: NAD4L | Encodes NADH dehydrogenase subunit 4L. | chrM:188929-189231 REVERSEweakly similar to ( 107) NU4LM_MARPO NADH-ubiquinone oxidoreductase chain 4L (EC 1.6.5.3) (NADH dehydrogenase subunit 4L) - Marchantia polymorpha (Liverwort)weakly similar to ( 130) loc_osm1g00460 11706.m00039 protein NADH dehydrogenase subunit 4L seq=cds; coord=2:77876572..778…
ZmWUS1	0.96	GRMZM2G058451	weakly similar to ( 176) AT5G54680 | Symbols: ILR3 | ILR3 (iaa-leucine resistant3); DNA binding / transcription factor | chr5:22217270-22218993 FORWARDmoderately similar to ( 276) loc_os07g35870 12007.m28990 protein bHLH transcription factor, putative, expressed seq=cds; coord=7:155341756..155345811:-1; parent_gene=GRMZM2G058451
ZmWUS1	0.96	GRMZM2G150107	seq=cds; coord=10:140170361..140170979:1; parent_gene=GRMZM2G150107
ZmWUS1	0.96	GRMZM2G146951	highly similar to ( 942) AT2G24170 | Symbols: | endomembrane protein 70, putative | chr2:10274307-10276894 REVERSEhighly similar to ( 988) loc_os08g44100 12008.m08384 protein transmembrane 9 superfamily protein member 2 precursor, putative, expressed seq=cds; coord=10:47749003..47752985:1; parent_gene=GRMZM2G146951
ZmWUS1	0.96	GRMZM5G878497	weakly similar to ( 176) loc_os02g03640 12002.m05714 protein conserved hypothetical protein seq=cds; coord=2:101248194..101254719:-1; parent_gene=GRMZM5G878497
ZmWUS1	0.96	GRMZM2G081719	highly similar to ( 539) AT3G48610 | Symbols: | phosphoesterase family protein | chr3:18011653-18013959 REVERSEhighly similar to ( 657) loc_os01g01190 12001.m06766 protein hydrolase, acting on ester bonds, putative, expressed seq=cds; coord=3:32409742..32411910:1; parent_gene=GRMZM2G081719
ZmWUS1	0.96	joint_Locus_22670
ZmWUS1	0.96	GRMZM2G011526	highly similar to ( 778) AT1G07650 | Symbols: | leucine-rich repeat transmembrane protein kinase, putative | chr1:2359817-2366423 REVERSEmoderately similar to ( 227) NORK_MEDTR Nodulation receptor kinase precursor (EC 2.7.11.1) (Does not make infections protein 2) (Symbiosis receptor-like kinase) (MtSYMRK) - Medicago truncatula (Barrel medic)nearly identical (1044) loc_os09g17630 12009.m05021 pro…
ZmWUS1	0.96	GRMZM2G472643	moderately similar to ( 390) AT4G14580 | Symbols: CIPK4, SnRK3.3 | CIPK4 (CBL-interacting protein kinase 4); ATP binding / kinase/ protein kinase/ protein serine/threonine kinase | chr4:8367887-8369167 REVERSEmoderately similar to ( 308) CIPK1_ORYSA CIPK-like protein 1 (EC 2.7.11.1) (OsCK1) - Oryza sativa (Rice)highly similar to ( 685) loc_os03g43440 12003.m09390 protein CBL-interacting serine/th…
ZmWUS1	0.96	GRMZM2G113098	weakly similar to ( 150) AT2G45050 | Symbols: | zinc finger (GATA type) family protein | chr2:18582958-18583845 FORWARDmoderately similar to ( 362) loc_os10g40810 12010.m06851 protein GATA transcription factor 9, putative, expressed seq=cds; coord=1:90953352..90955047:1; parent_gene=GRMZM2G113098
ZmWUS1	0.96	GRMZM2G134947	moderately similar to ( 335) AT5G19890 | Symbols: | peroxidase, putative | chr5:6724372-6725877 REVERSEmoderately similar to ( 265) PERX_TOBAC Lignin-forming anionic peroxidase precursor (EC 1.11.1.7) (TOPA) - Nicotiana tabacum (Common tobacco)moderately similar to ( 465) loc_os10g02070 12010.m03630 protein peroxidase N precursor, putative, expressed seq=cds; coord=5:32036110..32037439:1; parent_…
ZmWUS1	0.96	GRMZM2G130831	highly similar to ( 786) AT2G13620 | Symbols: ATCHX15, CHX15 | ATCHX15; monovalent cation:proton antiporter/ sodium:hydrogen antiporter | chr2:5678006-5680621 FORWARDnearly identical (1208) loc_os01g60140 12001.m12145 protein ATCHX15, putative, expressed seq=cds; coord=8:170780439..170783380:-1; parent_gene=GRMZM2G130831
ZmWUS1	0.96	GRMZM2G014240	nearly identical (1266) AT1G15690 | Symbols: AVP1, ATAVP3, AVP-3 | AVP1; ATPase/ hydrogen-translocating pyrophosphatase | chr1:5399115-5402185 FORWARDnearly identical (1333) AVP_HORVU Pyrophosphate-energized vacuolar membrane proton pump (EC 3.6.1.1) (Pyrophosphate-energized inorganic pyrophosphatase) (H(+)-PPase) - Hordeum vulgare (Barley)nearly identical (1354) loc_os06g08080 12006.m31844 prote…
ZmWUS1	0.96	GRMZM2G043932	seq=cds; coord=2:2816363..2817797:-1; parent_gene=GRMZM2G043932
ZmWUS1	0.96	GRMZM2G005583	moderately similar to ( 452) AT1G33990 | Symbols: ATMES14, MES14 | MES14 (METHYL ESTERASE 14); hydrolase | chr1:12355909-12357894 FORWARDweakly similar to ( 151) PIR7A_ORYSA Probable esterase PIR7A (EC 3.1.-.-) - Oryza sativa (Rice)highly similar to ( 659) loc_os08g01850 12008.m04333 protein polyneuridine-aldehyde esterase precursor, putative, expressed seq=cds; coord=4:39321164..39328201:1; pare…
ZmWUS1	0.96	GRMZM2G366681	very weakly similar to (99.4) loc_os03g61900 12003.m11069 protein expressed protein seq=cds; coord=1:295987584..295988952:-1; parent_gene=GRMZM2G366681
ZmWUS1	0.96	GRMZM5G826714	moderately similar to ( 374) AT5G60920 | Symbols: COB | COB (COBRA) | chr5:24511466-24513932 REVERSEmoderately similar to ( 421) COBL3_ORYSA COBRA-like 3 protein precursor (BRITTLE CULM1-like 4 protein) - Oryza sativa (Rice)moderately similar to ( 421) loc_os05g32110 12005.m083711 protein COBRA-like protein 4 precursor, putative, expressed seq=cds; coord=1:277379885..277383311:-1; parent_gene=GRM…
ZmWUS1	0.95	GRMZM2G085613	highly similar to ( 503) loc_os03g56620 12003.m10572 protein expressed protein seq=cds; coord=5:5289165..5294278:-1; parent_gene=GRMZM2G085613
ZmWUS1	0.95	GRMZM2G119714	moderately similar to ( 419) AT1G16670 | Symbols: | protein kinase family protein | chr1:5697846-5699492 FORWARDmoderately similar to ( 209) NORK_MEDTR Nodulation receptor kinase precursor (EC 2.7.11.1) (Does not make infections protein 2) (Symbiosis receptor-like kinase) (MtSYMRK) - Medicago truncatula (Barrel medic)highly similar to ( 587) loc_os06g46330 12006.m32149 protein serine/threonine-pr…
ZmWUS1	0.95	GRMZM2G075039	moderately similar to ( 207) AT3G04610 | Symbols: FLK | FLK (flowering locus KH domain); RNA binding / nucleic acid binding | chr3:1250762-1254272 REVERSEhighly similar to ( 597) loc_os10g27470 12010.m05680 protein KH domain containing protein, expressed seq=cds; coord=5:33981185..33991770:-1; parent_gene=GRMZM2G075039
ZmWUS1	0.95	GRMZM2G001915	moderately similar to ( 338) AT5G15640 | Symbols: | mitochondrial substrate carrier family protein | chr5:5087590-5089677 FORWARDhighly similar to ( 551) loc_os01g22600 12001.m08739 protein expressed protein seq=cds; coord=8:39579479..39592381:-1; parent_gene=GRMZM2G001915
ZmWUS1	0.95	GRMZM5G852396	seq=cds; coord=9:18318546..18319148:-1; parent_gene=GRMZM5G852396
ZmWUS1	0.95	GRMZM2G040030	moderately similar to ( 222) AT3G50830 | Symbols: COR413-PM2, ATCOR413-PM2 | COR413-PM2 (COLD-REGULATED 413-PLASMA MEMBRANE 2) | chr3:18894109-18895355 REVERSEmoderately similar to ( 317) loc_os03g55850 12003.m10496 protein cold acclimation protein COR413-PM1, putative, expressed seq=cds; coord=1:280974314..280977248:1; parent_gene=GRMZM2G040030
ZmWUS1	0.95	AC195340.3_FG004	very weakly similar to (80.5) AT5G42710 | Symbols: | unknown protein | chr5:17125578-17128696 FORWARDhighly similar to ( 674) loc_os03g56430 12003.m10552 protein expressed protein seq=cds; coord=5:5377800..5382786:-1; parent_gene=AC195340.3_FG004
ZmWUS1	0.95	GRMZM2G162065	highly similar to ( 634) AT4G31540 | Symbols: ATEXO70G1 | ATEXO70G1 (exocyst subunit EXO70 family protein G1); protein binding | chr4:15284739-15286802 REVERSEhighly similar to ( 917) loc_os06g48330 12006.m09359 protein protein binding protein, putative, expressed seq=cds; coord=5:55393005..55395854:1; parent_gene=GRMZM2G162065
ZmWUS1	0.95	GRMZM5G873681	seq=cds; coord=5:28195010..28196237:-1; parent_gene=GRMZM5G873681
ZmWUS1	0.95	GRMZM2G149281	moderately similar to ( 308) AT5G26667 | Symbols: PYR6 | PYR6; cytidylate kinase/ uridylate kinase | chr5:9276659-9278091 FORWARDvery weakly similar to (94.7) KADC_MAIZE Adenylate kinase, chloroplast (EC 2.7.4.3) (ATP-AMP transphosphorylase) - Zea mays (Maize)moderately similar to ( 362) loc_os07g43170 12007.m08545 protein UMP-CMP kinase family protein, expressed seq=cds; coord=4:176858064..17686…
ZmWUS1	0.95	GRMZM2G018869	moderately similar to ( 397) AT1G71070 | Symbols: | glycosyltransferase family 14 protein / core-2/I-branching enzyme family protein | chr1:26807440-26809152 REVERSEhighly similar to ( 589) loc_os01g03160 12001.m150409 protein xylosyltransferase 1, putative, expressed seq=cds; coord=3:25215084..25218533:-1; parent_gene=GRMZM2G018869
ZmWUS1	0.95	GRMZM2G160136	weakly similar to ( 108) loc_os05g49420 12005.m09012 protein G-box-binding factor 3, putative, expressed seq=cds; coord=3:47231109..47233939:-1; parent_gene=GRMZM2G160136
ZmWUS1	0.95	GRMZM2G467893	highly similar to ( 561) AT2G28120 | Symbols: | nodulin family protein | chr2:11985934-11987667 FORWARDhighly similar to ( 781) loc_os03g47810 12003.m09794 protein nitrate and chloride transporter, putative, expressed seq=cds; coord=1:260744508..260747316:-1; parent_gene=GRMZM2G467893
ZmWUS1	0.95	GRMZM2G447347	moderately similar to ( 256) AT3G18170 | Symbols: | transferase, transferring glycosyl groups | chr3:6228393-6229547 FORWARDhighly similar to ( 588) loc_os02g22650 12002.m33376 protein glycosyltransferase, putative, expressed seq=cds; coord=6:70291751..70293630:-1; parent_gene=GRMZM2G447347
ZmWUS1	0.95	GRMZM2G049041	moderately similar to ( 233) AT2G29640 | Symbols: JOSL | JOSL (JOSEPHIN-LIKE PROTEIN) | chr2:12671206-12673300 FORWARDmoderately similar to ( 303) loc_os03g15850 12003.m07022 protein josephin-2, putative, expressed seq=cds; coord=1:38249830..38252655:-1; parent_gene=GRMZM2G049041
ZmWUS1	0.95	GRMZM2G301642	weakly similar to ( 187) AT1G49010 | Symbols: | myb family transcription factor | chr1:18132714-18133778 FORWARDmoderately similar to ( 308) loc_os01g34060 12001.m09717 protein DNA binding protein, putative, expressed seq=cds; coord=3:45267123..45269010:1; parent_gene=GRMZM2G301642
ZmWUS1	0.95	GRMZM2G156813	moderately similar to ( 475) AT2G28120 | Symbols: | nodulin family protein | chr2:11985934-11987667 FORWARDhighly similar to ( 687) loc_os12g29950 12012.m26913 protein nitrate and chloride transporter, putative, expressed seq=cds; coord=3:105345433..105347329:-1; parent_gene=GRMZM2G156813
ZmWUS1	0.95	AC149810.2_FG008	moderately similar to ( 408) AT2G17220 | Symbols: | protein kinase, putative | chr2:7487866-7489768 REVERSEmoderately similar to ( 228) NORK_MEDTR Nodulation receptor kinase precursor (EC 2.7.11.1) (Does not make infections protein 2) (Symbiosis receptor-like kinase) (MtSYMRK) - Medicago truncatula (Barrel medic)moderately similar to ( 496) loc_os03g03890 12003.m05921 protein serine/threonine-pro…
ZmWUS1	0.95	GRMZM2G084942	moderately similar to ( 367) AT1G15710 | Symbols: | prephenate dehydrogenase family protein | chr1:5404505-5405581 FORWARDmoderately similar to ( 475) loc_os06g49520 12006.m09476 protein arogenate dehydrogenase isoform 2, putative, expressed seq=cds; coord=5:59290440..59291930:-1; parent_gene=GRMZM2G084942
ZmWUS1	0.95	GRMZM2G028286	moderately similar to ( 219) AT4G07960 | Symbols: ATCSLC12, CSLC12 | ATCSLC12 (CELLULOSE-SYNTHASE LIKE C12); cellulose synthase/ transferase, transferring glycosyl groups | chr4:4802628-4805114 REVERSEmoderately similar to ( 244) loc_os03g56060 12003.m10517 protein CSLC9 - cellulose synthase-like family C, expressed seq=cds; coord=1:281644459..281645734:-1; parent_gene=GRMZM2G028286
ZmWUS1	0.95	GRMZM2G046601	moderately similar to ( 307) AT1G66200 | Symbols: ATGSR2 | ATGSR2; copper ion binding / glutamate-ammonia ligase | chr1:24655552-24657520 REVERSEmoderately similar to ( 340) GLNA5_MAIZE Glutamine synthetase root isozyme 5 (EC 6.3.1.2) (Glutamate--ammonia ligase) (GS117) - Zea mays (Maize)moderately similar to ( 314) loc_os03g12290 12003.m06679 protein glutamine synthetase root isozyme 5, putative…
ZmWUS1	0.95	GRMZM2G456241	moderately similar to ( 212) AT3G62240 | Symbols: | zinc finger (C2H2 type) family protein | chr3:23033592-23036653 REVERSEmoderately similar to ( 235) loc_os05g19970 12005.m06397 protein nucleic acid binding protein, putative, expressed seq=cds; coord=9:149306900..149308196:-1; parent_gene=GRMZM2G456241
ZmWUS1	0.95	GRMZM2G109056	nearly identical (1016) AT1G55020 | Symbols: LOX1 | LOX1; lipoxygenase | chr1:20525798-20530143 FORWARDnearly identical (1432) LOX4_ORYSA Probable lipoxygenase 4 (EC 1.13.11.12) - Oryza sativa (Rice)nearly identical (1432) loc_os03g49380 12003.m35371 protein lipoxygenase 4, putative, expressed seq=cds; coord=1:264209651..264226078:1; parent_gene=GRMZM2G109056
ZmWUS1	0.95	GRMZM2G011070	highly similar to ( 726) AT1G79570 | Symbols: | protein kinase family protein | chr1:29932856-29937540 REVERSEweakly similar to ( 102) NORK_MEDTR Nodulation receptor kinase precursor (EC 2.7.11.1) (Does not make infections protein 2) (Symbiosis receptor-like kinase) (MtSYMRK) - Medicago truncatula (Barrel medic)nearly identical (1731) loc_os07g25680 12007.m06846 protein protein kinase domain cont…
ZmWUS1	0.95	GRMZM2G092746	moderately similar to ( 400) AT3G57510 | Symbols: ADPG1 | ADPG1; polygalacturonase | chr3:21283546-21285842 REVERSEmoderately similar to ( 410) PGLR_ACTCH Polygalacturonase precursor (EC 3.2.1.15) (PG) (Pectinase) - Actinidia chinensis (Kiwi) (Yangtao)highly similar to ( 548) loc_os03g59330 12003.m10831 protein polygalacturonase precursor, putative, expressed seq=cds; coord=1:290561946..290563593…
ZmWUS1	0.95	AC206901.3_FG005	moderately similar to ( 230) AT3G23250 | Symbols: MYB15, ATY19, ATMYB15 | MYB15 (MYB DOMAIN PROTEIN 15); DNA binding / transcription factor | chr3:8309742-8310624 FORWARDmoderately similar to ( 237) MYB4_ORYSA Myb-related protein Myb4 (OsMyb4) (Transcription factor RLTR1) - Oryza sativa (Rice)moderately similar to ( 237) loc_os04g43680 12004.m09327 protein myb-related protein Myb4, putative, expr…
ZmWUS1	0.95	GRMZM2G174128	moderately similar to ( 430) AT1G45616 | Symbols: AtRLP6 | AtRLP6 (Receptor Like Protein 6); protein binding | chr1:17183550-17186534 REVERSEmoderately similar to ( 203) RPK1_IPONI Receptor-like protein kinase precursor (EC 2.7.11.1) - Ipomoea nil (Japanese morning glory) (Pharbitis nil)highly similar to ( 746) loc_os12g12010 12012.m05176 protein verticillium wilt disease resistance protein precu…
ZmWUS1	0.95	GRMZM2G141975	nearly identical (1059) AT5G64410 | Symbols: ATOPT4, OPT4 | OPT4 (OLIGOPEPTIDE TRANSPORTER 4); oligopeptide transporter | chr5:25750921-25754974 REVERSEnearly identical (1124) loc_os01g43940 12001.m10653 protein oligopeptide transporter 4, putative seq=cds; coord=5:199166096..199171866:-1; parent_gene=GRMZM2G141975
ZmWUS1	0.95	GRMZM2G470010	moderately similar to ( 384) AT1G14100 | Symbols: FUT8 | FUT8 (FUCOSYLTRANSFERASE 8); galactoside 2-alpha-L-fucosyltransferase | chr1:4827961-4829587 FORWARDmoderately similar to ( 382) FUT1_PEA Galactoside 2-alpha-L-fucosyltransferase (EC 2.4.1.69) (Xyloglucan alpha-(1,2)-fucosyltransferase) (PsFT1) - Pisum sativum (Garden pea)highly similar to ( 691) loc_os08g24750 12008.m06494 protein fucosylt…
ZmWUS1	0.95	GRMZM2G414621	weakly similar to ( 124) AT3G56590 | Symbols: | hydroxyproline-rich glycoprotein family protein | chr3:20965105-20967784 FORWARDmoderately similar to ( 238) loc_os02g52910 12002.m10321 protein protein binding protein, putative, expressed seq=cds; coord=5:210301376..210303137:-1; parent_gene=GRMZM2G414621
ZmWUS1	0.95	GRMZM2G141399	highly similar to ( 985) AT1G11720 | Symbols: ATSS3 | ATSS3 (starch synthase 3); starch synthase/ transferase, transferring glycosyl groups | chr1:3952511-3956840 FORWARDnearly identical (1009) SSY3_SOLTU Soluble starch synthase 3, chloroplast precursor (EC 2.4.1.21) (SS III) (Soluble starch synthase III) - Solanum tuberosum (Potato)nearly identical (1337) loc_os08g09230 12008.m05058 protein star…
ZmWUS1	0.95	GRMZM2G079638	seq=cds; coord=8:34389792..34391064:1; parent_gene=GRMZM2G079638
ZmWUS1	0.95	GRMZM5G882852	moderately similar to ( 462) AT1G61820 | Symbols: BGLU46 | BGLU46 (BETA GLUCOSIDASE 46); catalytic/ cation binding / hydrolase, hydrolyzing O-glycosyl compounds | chr1:22836707-22838444 FORWARDmoderately similar to ( 310) BGLC_MAIZE Beta-glucosidase, chloroplast precursor (EC 3.2.1.21) (Gentiobiase) (Cellobiase) (Beta-D-glucoside glucohydrolase) - Zea mays (Maize)highly similar to ( 557) loc_os04…
ZmWUS1	0.95	GRMZM2G145568	weakly similar to ( 190) AT1G07900 | Symbols: LBD1 | LBD1 (LOB DOMAIN-CONTAINING PROTEIN 1) | chr1:2442624-2443631 FORWARDmoderately similar to ( 245) loc_os03g17810 12003.m07206 protein LOB domain protein 11, putative, expressed seq=cds; coord=9:138303873..138304945:1; parent_gene=GRMZM2G145568
ZmWUS1	0.95	GRMZM2G704222	seq=cds; coord=9:69237744..69238193:-1; parent_gene=GRMZM2G704222
ZmWUS1	0.95	GRMZM2G060210	very weakly similar to (87.8) AT3G62160 | Symbols: | transferase family protein | chr3:23014333-23015808 REVERSEmoderately similar to ( 210) loc_os05g08640 12005.m05379 protein 10-deacetylbaccatin III 10-O-acetyltransferase, putative, expressed seq=cds; coord=8:90577419..90578313:1; parent_gene=GRMZM2G060210
ZmWUS1	0.95	GRMZM2G142030	highly similar to ( 785) AT5G23670 | Symbols: LCB2 | LCB2; protein binding / serine C-palmitoyltransferase | chr5:7981889-7985037 FORWARDhighly similar to ( 895) loc_os11g31640 12011.m07066 protein serine palmitoyltransferase 2, putative, expressed seq=cds; coord=4:22203984..22208031:-1; parent_gene=GRMZM2G142030
ZmWUS1	0.95	GRMZM2G058447	seq=cds; coord=4:5006151..5007249:1; parent_gene=GRMZM2G058447
ZmWUS1	0.95	GRMZM2G091331	weakly similar to ( 182) loc_os04g51560 12004.m10052 protein OsWRKY68 - Superfamily of rice TFs having WRKY and zinc finger domains, expressed seq=cds; coord=10:141270670..141272047:1; parent_gene=GRMZM2G091331
ZmWUS1	0.95	GRMZM2G169628	highly similar to ( 541) AT1G22360 | Symbols: AtUGT85A2 | AtUGT85A2 (UDP-glucosyl transferase 85A2); UDP-glycosyltransferase/ glucuronosyltransferase/ transferase, transferring glycosyl groups | chr1:7895068-7897527 REVERSEmoderately similar to ( 206) IAAG_MAIZE Indole-3-acetate beta-glucosyltransferase (EC 2.4.1.121) (IAA-Glu synthetase) ((Uridine 5-diphosphate-glucose:indol-3-ylacetyl)-beta-D-g…
ZmWUS1	0.95	GRMZM2G106338	moderately similar to ( 242) loc_os06g34710 12006.m08008 protein expressed protein seq=cds; coord=5:145418103..145426598:1; parent_gene=GRMZM2G106338
ZmWUS1	0.95	GRMZM2G104299	weakly similar to ( 189) AT2G33620 | Symbols: | DNA-binding family protein / AT-hook protein 1 (AHP1) | chr2:14234749-14236563 FORWARDmoderately similar to ( 298) loc_os09g31470 12009.m21939 protein DNA binding protein, putative, expressed seq=cds; coord=7:133381156..133401455:-1; parent_gene=GRMZM2G104299
ZmWUS1	0.95	GRMZM2G017805	moderately similar to ( 449) AT1G14330 | Symbols: | kelch repeat-containing F-box family protein | chr1:4890375-4891700 REVERSEhighly similar to ( 661) loc_os03g07530 12003.m34796 protein kelch motif family protein, expressed seq=cds; coord=5:35269187..35271762:1; parent_gene=GRMZM2G017805
ZmWUS1	0.95	GRMZM2G168917	moderately similar to ( 220) AT1G33260 | Symbols: | protein kinase family protein | chr1:12064796-12066114 FORWARDweakly similar to ( 144) CRI4_MAIZE Putative receptor protein kinase CRINKLY4 precursor (EC 2.7.11.1) - Zea mays (Maize)moderately similar to ( 433) loc_os04g45730 12004.m09524 protein leucine-rich repeat receptor protein kinase EXS precursor, putative, expressed seq=cds; coord=2:2182…
ZmWUS1	0.95	joint_Locus_209	Transferase
ZmWUS1	0.95	GRMZM2G129083	seq=cds; coord=5:13726531..13727525:-1; parent_gene=GRMZM2G129083
ZmWUS1	0.95	joint_Locus_1367
ZmWUS1	0.95	GRMZM2G095082	moderately similar to ( 270) AT4G01050 | Symbols: | hydroxyproline-rich glycoprotein family protein | chr4:455874-458175 FORWARDmoderately similar to ( 417) loc_os02g15750 12002.m06818 protein expressed protein seq=cds; coord=5:141166083..141174627:1; parent_gene=GRMZM2G095082
ZmWUS1	0.95	GRMZM5G808624	moderately similar to ( 363) AT4G32180 | Symbols: ATPANK2 | ATPANK2 (PANTOTHENATE KINASE 2); pantothenate kinase | chr4:15538340-15543715 REVERSEnearly identical (1094) loc_os06g10520 12006.m05770 protein pantothenate kinase family protein, expressed seq=cds; coord=9:9384737..9397387:-1; parent_gene=GRMZM5G808624
ZmWUS1	0.95	GRMZM2G069325	moderately similar to ( 215) AT5G57620 | Symbols: MYB36, AtMYB36 | MYB36 (myb domain protein 36); DNA binding / transcription factor | chr5:23334904-23336388 FORWARDweakly similar to ( 161) MYB4_ORYSA Myb-related protein Myb4 (OsMyb4) (Transcription factor RLTR1) - Oryza sativa (Rice)moderately similar to ( 284) loc_os05g48010 12005.m08872 protein anthocyanin regulatory C1 protein, putative, expr…
ZmWUS1	0.95	GRMZM2G015605	very weakly similar to (83.2) LTI6B_ORYSA Hydrophobic protein LTI6B (Low temperature-induced protein 6B) - Oryza sativa (Rice)very weakly similar to (83.2) loc_os05g04700 12005.m05001 protein hydrophobic protein LTI6B, putative, expressed seq=cds; coord=10:87270038..87270963:-1; parent_gene=GRMZM2G015605
ZmWUS1	0.95	GRMZM2G174554	highly similar to ( 570) AT5G39940 | Symbols: | FUNCTIONS IN: molecular_function unknown; INVOLVED IN: biological_process unknown; LOCATED IN: cellular_component unknown; EXPRESSED IN: 22 plant structures; EXPRESSED DURING: 13 growth stages; CONTAINS InterPro DOMAIN/s: HI0933-like protein (InterPro:IPR004792); Has 2776 Blast hits to 2776 proteins in 871 species: Archae - 18; Bacteria - 1933; Meta…
ZmWUS1	0.95	GRMZM2G075023	moderately similar to ( 283) AT1G21790 | Symbols: | FUNCTIONS IN: molecular_function unknown; INVOLVED IN: biological_process unknown; LOCATED IN: integral to membrane; EXPRESSED IN: 23 plant structures; EXPRESSED DURING: 15 growth stages; CONTAINS InterPro DOMAIN/s: TRAM, LAG1 and CLN8 homology (InterPro:IPR006634); Has 127 Blast hits to 127 proteins in 26 species: Archae - 0; Bacteria - 0; Meta…
ZmWUS1	0.95	GRMZM2G155058	moderately similar to ( 281) AT1G18480 | Symbols: | calcineurin-like phosphoesterase family protein | chr1:6361639-6362814 FORWARDmoderately similar to ( 498) loc_os11g15570 12011.m05691 protein expressed protein seq=cds; coord=4:15820235..15822088:1; parent_gene=GRMZM2G155058
ZmWUS1	0.95	GRMZM2G153454	moderately similar to ( 210) AT2G42280 | Symbols: | basic helix-loop-helix (bHLH) family protein | chr2:17611891-17613163 REVERSEmoderately similar to ( 426) loc_os08g39630 12008.m26738 protein DNA binding protein, putative, expressed seq=cds; coord=7:156738411..156741186:1; parent_gene=GRMZM2G153454
ZmWUS1	0.95	GRMZM2G316534	moderately similar to ( 277) AT1G08280 | Symbols: | glycosyl transferase family 29 protein / sialyltransferase family protein | chr1:2608408-2609604 FORWARDmoderately similar to ( 471) loc_os01g63970 12001.m12512 protein sialyltransferase-like protein, putative, expressed seq=cds; coord=8:166836625..166838331:-1; parent_gene=GRMZM2G316534
ZmWUS1	0.95	GRMZM2G477491	weakly similar to ( 116) AT3G13530 | Symbols: MAPKKK7, MAP3KE1 | MAPKKK7; ATP binding / binding / kinase/ protein kinase/ protein serine/threonine kinase/ protein tyrosine kinase | chr3:4411934-4419320 REVERSEweakly similar to ( 132) loc_os04g56530 12004.m10542 protein MAPKKK7, putative, expressed seq=cds; coord=10:146599612..146600288:-1; parent_gene=GRMZM2G477491
ZmWUS1	0.95	GRMZM2G064870	weakly similar to ( 117) AT2G15280 | Symbols: | reticulon family protein (RTNLB10) | chr2:6640191-6641414 FORWARDmoderately similar to ( 216) loc_os04g57420 12004.m10627 protein reticulon, putative, expressed seq=cds; coord=2:2594590..2598986:-1; parent_gene=GRMZM2G064870
ZmWUS1	0.95	GRMZM2G104092	highly similar to ( 737) AT4G32410 | Symbols: CESA1, RSW1 | CESA1 (CELLULOSE SYNTHASE 1); cellulose synthase/ transferase, transferring glycosyl groups | chr4:15641009-15646388 REVERSEhighly similar to ( 811) loc_os05g08370 12005.m05354 protein CESA1 - cellulose synthase, expressed seq=cds; coord=9:64924031..64927239:1; parent_gene=GRMZM2G104092
ZmWUS1	0.95	GRMZM2G022793	moderately similar to ( 396) AT3G14410 | Symbols: | transporter-related | chr3:4815982-4817852 REVERSEhighly similar to ( 529) loc_os08g04110 12008.m26566 protein phosphate/phosphoenolpyruvate translocator, putative, expressed seq=cds; coord=10:84487395..84491371:1; parent_gene=GRMZM2G022793
ZmWUS1	0.95	GRMZM2G100641	moderately similar to ( 495) AT4G24630 | Symbols: | receptor/ zinc ion binding | chr4:12714919-12717111 FORWARDhighly similar to ( 711) loc_os05g36090 12005.m07839 protein palmitoyltransferase ZDHHC9, putative, expressed seq=cds; coord=6:150304232..150308615:-1; parent_gene=GRMZM2G100641
ZmWUS1	0.95	GRMZM2G460958	very weakly similar to (89.7) AT1G53820 | Symbols: | zinc finger (C3HC4-type RING finger) family protein | chr1:20091491-20092423 FORWARDweakly similar to ( 146) EL5_ORYSA E3 ubiquitin-protein ligase EL5 (EC 6.3.2.-) - Oryza sativa (Rice)weakly similar to ( 146) loc_os02g35429 12002.m08631 protein zinc finger, C3HC4 type family protein seq=cds; coord=5:174017496..174018659:1; parent_gene=GRMZM2G4…
ZmWUS1	0.95	GRMZM2G086093	highly similar to ( 503) AT2G36810 | Symbols: | binding | chr2:15425739-15439462 REVERSEhighly similar to ( 734) loc_os03g05330 12003.m06056 protein HEAT repeat family protein, expressed seq=cds; coord=1:10397285..10432403:1; parent_gene=GRMZM2G086093
ZmWUS1	0.95	GRMZM2G098434	highly similar to ( 782) AT3G01040 | Symbols: GAUT13 | GAUT13 (Galacturonosyltransferase 13); polygalacturonate 4-alpha-galacturonosyltransferase/ transferase, transferring glycosyl groups / transferase, transferring hexosyl groups | chr3:9392-11979 FORWARDhighly similar to ( 950) loc_os12g38930 12012.m07678 protein transferase, transferring glycosyl groups, putative, expressed seq=cds; coord=3:1…
ZmWUS1	0.95	GRMZM2G071172	highly similar to ( 548) loc_os10g40250 12010.m065336 protein expressed protein seq=cds; coord=1:88000864..88005882:1; parent_gene=GRMZM2G071172
ZmWUS1	0.95	GRMZM2G498656	very weakly similar to (84.0) loc_os07g32230 12007.m29186 protein MAPK activating protein, putative, expressed seq=cds; coord=2:202133052..202139091:-1; parent_gene=GRMZM2G498656
ZmWUS1	0.95	GRMZM2G097116	weakly similar to ( 144) AT1G01600 | Symbols: CYP86A4 | CYP86A4; fatty acid (omega-1)-hydroxylase/ oxygen binding | chr1:219200-220994 FORWARDweakly similar to ( 199) loc_os04g47250 12004.m09671 protein cytochrome P450 86A2, putative, expressed seq=cds; coord=1:170302031..170305625:-1; parent_gene=GRMZM2G097116
ZmWUS1	0.95	GRMZM2G065073	highly similar to ( 615) AT4G39640 | Symbols: GGT1 | GGT1 (GAMMA-GLUTAMYL TRANSPEPTIDASE 1); gamma-glutamyltransferase/ glutathione gamma-glutamylcysteinyltransferase | chr4:18400608-18402861 FORWARDhighly similar to ( 801) loc_os04g38450 12004.m08835 protein gamma-glutamyltranspeptidase 1 precursor, putative, expressed seq=cds; coord=2:42784980..42792494:1; parent_gene=GRMZM2G065073
ZmWUS1	0.95	GRMZM2G080501	very weakly similar to (96.3) loc_os03g19390 12003.m34848 protein seed maturation protein PM36, putative, expressed seq=cds; coord=9:135347729..135348708:1; parent_gene=GRMZM2G080501
ZmWUS1	0.95	GRMZM2G311500	seq=cds; coord=4:207443464..207443896:-1; parent_gene=GRMZM2G311500
ZmWUS1	0.95	GRMZM2G155021	moderately similar to ( 331) AT3G01280 | Symbols: VDAC1, ATVDAC1 | VDAC1 (VOLTAGE DEPENDENT ANION CHANNEL 1); voltage-gated anion channel | chr3:85754-87612 FORWARDhighly similar to ( 535) VDAC_MAIZE Outer plastidial membrane protein porin (Voltage-dependent anion-selective channel protein) (VDAC) - Zea mays (Maize)highly similar to ( 501) loc_os01g40570 12001.m10328 protein outer plastidial memb…
ZmWUS1	0.95	GRMZM2G129208	highly similar to ( 663) AT3G24430 | Symbols: HCF101 | HCF101 (HIGH-CHLOROPHYLL-FLUORESCENCE 101); ATP binding | chr3:8868731-8872154 REVERSEhighly similar to ( 718) loc_os01g52170 12001.m11391 protein HCF101, putative, expressed seq=cds; coord=2:111202666..111206752:-1; parent_gene=GRMZM2G129208
ZmWUS1	0.95	GRMZM2G132568	moderately similar to ( 229) AT1G03070 | Symbols: | glutamate binding | chr1:730148-731379 FORWARDmoderately similar to ( 275) loc_os07g08070 12007.m05265 protein transmembrane BAX inhibitor motif-containing protein 4, putative, expressed seq=cds; coord=7:9542566..9546586:-1; parent_gene=GRMZM2G132568
ZmWUS1	0.95	joint_Locus_19303	Single myb histone 1
ZmWUS1	0.95	GRMZM2G036708	moderately similar to ( 315) AT3G61440 | Symbols: ATCYSC1, CYSC1 | CYSC1 (CYSTEINE SYNTHASE C1); L-3-cyanoalanine synthase/ cysteine synthase | chr3:22736383-22737792 FORWARDmoderately similar to ( 285) CYSKP_CAPAN Cysteine synthase, chloroplast precursor (EC 2.5.1.47) (O-acetylserine sulfhydrylase) (O-acetylserine (Thiol)-lyase) (CSase B) (CS-B) (OAS-TL B) - Capsicum annuum (Bell pepper)moderate…
ZmWUS1	0.95	GRMZM2G047860	moderately similar to ( 222) AT1G74520 | Symbols: ATHVA22A | ATHVA22A | chr1:28008109-28009156 REVERSEweakly similar to ( 112) HVA22_HORVU Protein HVA22 - Hordeum vulgare (Barley)moderately similar to ( 287) loc_os06g12220 12006.m05939 protein HVA22-like protein a, putative, expressed seq=cds; coord=6:112512196..112517417:-1; parent_gene=GRMZM2G047860
ZmWUS1	0.95	GRMZM5G827205	moderately similar to ( 326) AT3G57220 | Symbols: | UDP-GlcNAc:dolichol phosphate N-acetylglucosamine-1-phosphate transferase, putative | chr3:21174516-21176904 FORWARDmoderately similar to ( 368) loc_os07g46640 12007.m08881 protein UDP-N-acetylglucosamine--dolichyl-phosphate N-acetylglucosaminephosphotransferase, putative, expressed seq=cds; coord=7:171355339..171360155:-1; parent_gene=GRMZM5G82…
ZmWUS1	0.95	GRMZM2G077752	weakly similar to ( 157) AT5G12330 | Symbols: LRP1 | LRP1 (LATERAL ROOT PRIMORDIUM 1); protein homodimerization | chr5:3987677-3989074 REVERSEmoderately similar to ( 307) loc_os01g72490 12001.m97574 protein LRP1, putative, expressed seq=cds; coord=8:157746608..157748480:1; parent_gene=GRMZM2G077752
ZmWUS1	0.95	GRMZM2G112336	nearly identical (1730) AT4G32410 | Symbols: CESA1, RSW1 | CESA1 (CELLULOSE SYNTHASE 1); cellulose synthase/ transferase, transferring glycosyl groups | chr4:15641009-15646388 REVERSEnearly identical (1999) loc_os05g08370 12005.m05354 protein CESA1 - cellulose synthase, expressed seq=cds; coord=8:80220213..80226264:1; parent_gene=GRMZM2G112336
ZmWUS1	0.95	GRMZM2G389510	weakly similar to ( 124) AT1G55265 | Symbols: | unknown protein | chr1:20617326-20617853 FORWARDweakly similar to ( 181) loc_os03g48626 12003.m35577 protein expressed protein seq=cds; coord=8:63324774..63328937:-1; parent_gene=GRMZM2G389510
ZmWUS1	0.95	GRMZM2G123558	weakly similar to ( 129) SRS1_ORYSA Salt-stress root protein RS1 - Oryza sativa (Rice)weakly similar to ( 129) loc_os01g13210 12001.m42933 protein DREPP4 protein, putative, expressed seq=cds; coord=3:1711861..1714122:1; parent_gene=GRMZM2G123558
ZmWUS1	0.95	GRMZM2G163045	very weakly similar to (89.7) AT3G46730 | Symbols: | disease resistance protein (CC-NBS class), putative | chr3:17213069-17215612 REVERSEmoderately similar to ( 232) loc_os07g31800 12007.m07447 protein NB-ARC domain containing protein, expressed seq=cds; coord=7:150887968..150889450:1; parent_gene=GRMZM2G163045
ZmWUS1	0.95	GRMZM2G018885	weakly similar to ( 108) AT3G12180 | Symbols: | cornichon family protein | chr3:3883464-3884570 FORWARDweakly similar to ( 199) loc_os12g32180 12012.m26719 protein ER-derived vesicles protein ERV14, putative, expressed seq=cds; coord=6:18708648..18712649:-1; parent_gene=GRMZM2G018885
ZmWUS1	0.95	AC204515.4_FG006	weakly similar to ( 198) AT5G45530 | Symbols: | unknown protein | chr5:18454316-18457222 REVERSEhighly similar to ( 755) loc_os01g58500 12001.m11992 protein expressed protein seq=cds; coord=3:188528710..188530299:1; parent_gene=AC204515.4_FG006
ZmWUS1	0.95	AC210013.4_FG007	weakly similar to ( 152) AT1G59720 | Symbols: CRR28 | CRR28 (CHLORORESPIRATORY REDUCTION28); endonuclease | chr1:21939868-21941784 REVERSEweakly similar to ( 162) PDC1_MAIZE Pyruvate decarboxylase isozyme 1 (EC 4.1.1.1) (PDC) - Zea mays (Maize)moderately similar to ( 264) loc_os07g09370 12007.m05393 protein pentatricopeptide repeat protein PPR986-12, putative, expressed seq=cds; coord=5:3331685..…
ZmWUS1	0.95	GRMZM2G406643	weakly similar to ( 190) AT3G52590 | Symbols: UBQ1, EMB2167, ERD16, HAP4 | UBQ1 (UBIQUITIN EXTENSION PROTEIN 1); protein binding / structural constituent of ribosome | chr3:19505668-19506681 FORWARDweakly similar to ( 124) UBIQ_CHLRE Ubiquitin - Chlamydomonas reinhardtiiweakly similar to ( 197) loc_os09g27930 12009.m05944 protein UBiQuitin family member, putative, expressed seq=cds; coord=7:15027…
ZmWUS1	0.95	GRMZM2G102499	moderately similar to ( 431) AT3G02520 | Symbols: GRF7, GF14 NU | GRF7 (GENERAL REGULATORY FACTOR 7); protein binding / protein phosphorylated amino acid binding | chr3:526800-527915 REVERSEhighly similar to ( 507) 14331_MAIZE 14-3-3-like protein GF14-6 - Zea mays (Maize)moderately similar to ( 493) loc_os04g38870 12004.m35150 protein 14-3-3-like protein GF14-6, putative, expressed seq=cds; coord…
ZmWUS1	0.95	joint_Locus_22026
ZmWUS1	0.95	GRMZM2G121565	highly similar to ( 645) AT5G48380 | Symbols: | leucine-rich repeat family protein / protein kinase family protein | chr5:19604584-19606532 REVERSEmoderately similar to ( 238) PSKR_DAUCA Phytosulfokine receptor precursor (EC 2.7.11.1) (Phytosulfokine LRR receptor kinase) - Daucus carota (Carrot)highly similar to ( 896) loc_os05g34270 12005.m07658 protein BRASSINOSTEROID INSENSITIVE 1-associated r…
ZmWUS1	0.95	GRMZM2G028594	weakly similar to ( 197) AT1G78600 | Symbols: LZF1, STH3 | LZF1 (LIGHT-REGULATED ZINC FINGER PROTEIN 1); transcription factor/ zinc ion binding | chr1:29567370-29568662 FORWARDmoderately similar to ( 459) loc_os06g05890 12006.m05315 protein zinc finger B-box protein, putative, expressed seq=cds; coord=9:19028366..19033893:-1; parent_gene=GRMZM2G028594
ZmWUS1	0.95	GRMZM5G898290	moderately similar to ( 251) AT5G07680 | Symbols: ANAC080 | ANAC080 (ARABIDOPSIS NAC DOMAIN CONTAINING PROTEIN 80); transcription factor | chr5:2436134-2437322 FORWARDmoderately similar to ( 216) NAC77_ORYSA NAC domain-containing protein 77 (ONAC077) (ONAC300) - Oryza sativa (Rice)moderately similar to ( 409) loc_os02g36880 12002.m33735 protein NAC domain protein NAC5, putative, expressed seq=cds…
ZmWUS1	0.95	GRMZM2G378771	very weakly similar to (83.2) loc_os11g43860 12011.m28865 protein ATMHX, putative, expressed seq=cds; coord=6:14533398..14534210:-1; parent_gene=GRMZM2G378771
ZmWUS1	0.95	GRMZM2G148229	moderately similar to ( 346) AT1G03260 | Symbols: | LOCATED IN: endomembrane system; EXPRESSED IN: 24 plant structures; EXPRESSED DURING: 15 growth stages; CONTAINS InterPro DOMAIN/s: SNARE associated Golgi protein (InterPro:IPR015414); BEST Arabidopsis thaliana protein match is: unknown protein (TAIR:AT5G19070.1); Has 3432 Blast hits to 3432 proteins in 730 species: Archae - 8; Bacteria - 1831; …
ZmWUS1	0.95	GRMZM2G431243	moderately similar to ( 394) AT5G09410 | Symbols: EICBP.B | EICBP.B (ETHYLENE INDUCED CALMODULIN BINDING PROTEIN); calmodulin binding / transcription activator/ transcription regulator | chr5:2921457-2927291 FORWARDhighly similar to ( 683) loc_os03g27080 12003.m08040 protein calmodulin-binding transcription activator 2, putative, expressed seq=cds; coord=9:120361664..120364353:1; parent_gene=GRMZ…
ZmWUS1	0.95	GRMZM2G048455	highly similar to ( 623) AT1G59580 | Symbols: ATMPK2, MPK2 | ATMPK2 (ARABIDOPSIS THALIANA MITOGEN-ACTIVATED PROTEIN KINASE HOMOLOG 2); MAP kinase/ kinase/ protein kinase | chr1:21884521-21885743 FORWARDhighly similar to ( 694) MPK4_ORYSA Mitogen-activated protein kinase 4 (EC 2.7.11.24) (MAP kinase 4) (OsMAP2) (Multiple stress-responsive MAP kinase 3) (OsMSRMK3) - Oryza sativa (Rice)highly simila…
ZmWUS1	0.95	GRMZM2G014071	moderately similar to ( 216) AT3G52430 | Symbols: PAD4, ATPAD4 | PAD4 (PHYTOALEXIN DEFICIENT 4); lipase/ protein binding / triacylglycerol lipase | chr3:19431566-19434292 FORWARDhighly similar to ( 743) loc_os11g09010 12011.m079958 protein phytoalexin-deficient 4-1 protein, putative, expressed seq=cds; coord=4:211595795..211597848:1; parent_gene=GRMZM2G014071
ZmWUS1	0.95	GRMZM2G336557	weakly similar to ( 149) AT2G39370 | Symbols: | unknown protein | chr2:16444280-16445266 REVERSEmoderately similar to ( 419) loc_os01g61980 12001.m12321 protein expressed protein seq=cds; coord=8:169191127..169192661:-1; parent_gene=GRMZM2G336557
ZmWUS1	0.95	joint_Locus_2083	P-protein
ZmWUS1	0.95	GRMZM2G122848	weakly similar to ( 102) AT5G08139 | Symbols: | zinc finger (C3HC4-type RING finger) family protein | chr5:2616487-2617617 FORWARDmoderately similar to ( 245) loc_os02g49550 12002.m09989 protein zinc finger, C3HC4 type family protein, expressed seq=cds; coord=4:165622993..165624268:1; parent_gene=GRMZM2G122848
ZmWUS1	0.95	GRMZM2G023081	weakly similar to ( 110) AT1G14870 | Symbols: | FUNCTIONS IN: molecular_function unknown; INVOLVED IN: response to oxidative stress; LOCATED IN: plasma membrane; EXPRESSED IN: callus; CONTAINS InterPro DOMAIN/s: EGF-type aspartate/asparagine hydroxylation conserved site (InterPro:IPR000152), Protein of unknown function Cys-rich (InterPro:IPR006461); BEST Arabidopsis thaliana protein match is: unk…
ZmWUS1	0.95	GRMZM2G092281	moderately similar to ( 413) AT1G47330 | Symbols: | FUNCTIONS IN: molecular_function unknown; INVOLVED IN: biological_process unknown; LOCATED IN: plasma membrane; EXPRESSED IN: 22 plant structures; EXPRESSED DURING: 13 growth stages; CONTAINS InterPro DOMAIN/s: Protein of unknown function DUF21 (InterPro:IPR002550), Cystathionine beta-synthase, core (InterPro:IPR000644); BEST Arabidopsis thalian…
ZmWUS1	0.95	GRMZM2G345840	highly similar to ( 656) AT3G18370 | Symbols: SYTF, ATSYTF, NTMC2TYPE3, NTMC2T3 | ATSYTF | chr3:6306362-6310256 FORWARDnearly identical (1045) loc_os01g03820 12001.m07018 protein C2 domain containing protein, expressed seq=cds; coord=3:23305968..23314884:-1; parent_gene=GRMZM2G345840
ZmWUS1	0.95	GRMZM2G365774	moderately similar to ( 207) AT5G05340 | Symbols: | peroxidase, putative | chr5:1579142-1580819 REVERSEmoderately similar to ( 201) PER1_ARAHY Cationic peroxidase 1 precursor (EC 1.11.1.7) (PNPC1) - Arachis hypogaea (Peanut)moderately similar to ( 430) loc_os05g04470 12005.m04980 protein peroxidase 1 precursor, putative, expressed seq=cds; coord=8:129788508..129790424:-1; parent_gene=GRMZM2G365774
ZmWUS1	0.95	GRMZM2G114093	moderately similar to ( 381) AT5G58950 | Symbols: | protein kinase family protein | chr5:23801136-23803025 REVERSEweakly similar to ( 104) CRI4_MAIZE Putative receptor protein kinase CRINKLY4 precursor (EC 2.7.11.1) - Zea mays (Maize)highly similar to ( 764) loc_os01g54350 12001.m11599 protein protein kinase, putative, expressed seq=cds; coord=1:218416975..218421490:-1; parent_gene=GRMZM2G114093
ZmWUS1	0.95	GRMZM2G085573	weakly similar to ( 177) AT3G18430 | Symbols: | calcium-binding EF hand family protein | chr3:6326180-6327476 FORWARDweakly similar to ( 168) loc_os02g55880 12002.m10612 protein calcineurin subunit B, putative, expressed seq=cds; coord=4:60172575..60178518:1; parent_gene=GRMZM2G085573
ZmWUS1	0.95	GRMZM2G413030	highly similar to ( 631) AT2G19130 | Symbols: | S-locus lectin protein kinase family protein | chr2:8293789-8296275 FORWARDmoderately similar to ( 238) KPRO_MAIZE Putative receptor protein kinase ZmPK1 precursor (EC 2.7.11.1) - Zea mays (Maize)nearly identical (1115) loc_os04g34370 12004.m08531 protein serine/threonine-protein kinase receptor precursor, putative, expressed seq=cds; coord=7:148487…
ZmWUS1	0.95	GRMZM2G017319	weakly similar to ( 173) AT5G67420 | Symbols: LBD37 | LBD37 (LOB DOMAIN-CONTAINING PROTEIN 37) | chr5:26904576-26905415 REVERSEmoderately similar to ( 262) loc_os03g41330 12003.m09201 protein seed specific protein Bn15D17A, putative, expressed seq=cds; coord=1:255323652..255325701:1; parent_gene=GRMZM2G017319
ZmWUS1	0.95	GRMZM2G167812	seq=cds; coord=4:202223724..202226513:-1; parent_gene=GRMZM2G167812
ZmWUS1	0.95	GRMZM2G126386	moderately similar to ( 265) AT3G05410 | Symbols: | calcium ion binding | chr3:1554783-1561456 FORWARDmoderately similar to ( 372) loc_os01g70820 12001.m13127 protein expressed protein seq=cds; coord=3:154656464..154659839:-1; parent_gene=GRMZM2G126386
ZmWUS1	0.95	GRMZM2G001241	moderately similar to ( 493) AT3G04290 | Symbols: ATLTL1, LTL1 | LTL1 (LI-TOLERANT LIPASE 1); carboxylesterase/ hydrolase, acting on ester bonds | chr3:1133620-1136223 REVERSEweakly similar to ( 167) APG_BRANA Anter-specific proline-rich protein APG (Protein CEX) (Fragment) - Brassica napus (Rape)highly similar to ( 620) loc_os04g42860 12004.m09251 protein anther-specific proline-rich protein APG…
ZmWUS1	0.95	GRMZM2G419024	weakly similar to ( 190) AT1G15060 | Symbols: | LOCATED IN: chloroplast; EXPRESSED IN: 23 plant structures; EXPRESSED DURING: 14 growth stages; CONTAINS InterPro DOMAIN/s: Uncharacterised conserved protein UCP031088, alpha/beta hydrolase, At1g15070 (InterPro:IPR016969); BEST Arabidopsis thaliana protein match is: unknown protein (TAIR:AT1G73750.1); Has 120 Blast hits to 104 proteins in 29 species…
ZmWUS1	0.95	GRMZM2G001079	very weakly similar to (91.7) loc_os03g17850 12003.m07210 protein beta3-glucuronyltransferase, putative, expressed seq=cds; coord=1:44176810..44177562:1; parent_gene=GRMZM2G001079
ZmWUS1	0.95	GRMZM2G163749	highly similar to ( 777) AT3G14067 | Symbols: | subtilase family protein | chr3:4658421-4660754 REVERSEnearly identical (1140) loc_os02g53860 12002.m10415 protein subtilisin-like protease precursor, putative, expressed seq=cds; coord=5:212027167..212030047:-1; parent_gene=GRMZM2G163749
ZmWUS1	0.95	GRMZM2G162776	moderately similar to ( 269) AT2G44520 | Symbols: COX10 | COX10 (cytochrome c oxidase 10); prenyltransferase/ protoheme IX farnesyltransferase | chr2:18379660-18381731 FORWARDmoderately similar to ( 406) loc_os01g34390 12001.m09744 protein protoheme IX farnesyltransferase, mitochondrial precursor, putative, expressed seq=cds; coord=1:14894390..14899485:-1; parent_gene=GRMZM2G162776
ZmWUS1	0.95	GRMZM2G022014	seq=cds; coord=7:40378621..40379347:-1; parent_gene=GRMZM2G022014
ZmWUS1	0.95	GRMZM2G375002	moderately similar to ( 242) AT4G35020 | Symbols: ARAC3, ROP6, RHO1PS, ATROP6 | ARAC3 (ARABIDOPSIS RAC-LIKE 3); GTP binding / GTPase | chr4:16673176-16674540 FORWARDmoderately similar to ( 245) RAC5_ORYSA Rac-like GTP-binding protein 5 (OsRac5) (GTPase protein RacD) - Oryza sativa (Rice)moderately similar to ( 245) loc_os02g58730 12002.m33488 protein rac-like GTP-binding protein 5, putative, expr…
ZmWUS1	0.95	GRMZM2G474092	nearly identical (1609) loc_os02g10900 12002.m06388 protein NB-ARC domain containing protein, expressed seq=cds; coord=4:231961058..231964565:1; parent_gene=GRMZM2G474092
ZmWUS1	0.95	joint_Locus_2242	Putative uncharacterized protein
ZmWUS1	0.95	GRMZM2G431703	weakly similar to ( 103) AT5G50460 | Symbols: | protein transport protein SEC61 gamma subunit, putative | chr5:20552168-20552509 REVERSEweakly similar to ( 109) SC61G_ORYSA Protein transport protein SEC61 subunit gamma - Oryza sativa (Rice)weakly similar to ( 109) loc_os02g08180 12002.m06164 protein protein transport protein SEC61 gamma subunit, putative, expressed seq=cds; coord=5:89852101..8985…
ZmWUS1	0.95	AC166636.1_FG008	moderately similar to ( 323) AT5G10260 | Symbols: AtRABH1e | AtRABH1e (Arabidopsis Rab GTPase homolog H1e); GTP binding | chr5:3219991-3221301 FORWARDweakly similar to ( 154) YPTM1_MAIZE GTP-binding protein YPTM1 - Zea mays (Maize)moderately similar to ( 361) loc_os03g09140 12003.m06420 protein ras-related protein Rab-6A, putative, expressed seq=cds; coord=1:19980658..19983477:1; parent_gene=AC16…
ZmWUS1	0.95	GRMZM2G085054	moderately similar to ( 213) AT3G55700 | Symbols: | UDP-glucoronosyl/UDP-glucosyl transferase family protein | chr3:20671202-20673278 FORWARDweakly similar to ( 139) UFOG_SOLME Anthocyanidin 3-O-glucosyltransferase (EC 2.4.1.115) (Flavonol 3-O-glucosyltransferase) (UDP-glucose flavonoid 3-O-glucosyltransferase) - Solanum melongena (Eggplant) (Aubergine)moderately similar to ( 287) loc_os11g25730 …
ZmWUS1	0.95	GRMZM2G460396	nearly identical (1585) AT2G31900 | Symbols: XIF, ATXIF, ATMYO5 | XIF; motor | chr2:13560760-13569623 REVERSEnearly identical (1782) loc_os03g53660 12003.m10336 protein XIF, putative, expressed seq=cds; coord=5:7359267..7367484:-1; parent_gene=GRMZM2G460396
ZmWUS1	0.95	GRMZM2G042758	moderately similar to ( 374) AT2G42990 | Symbols: | GDSL-motif lipase/hydrolase family protein | chr2:17879056-17880200 FORWARDmoderately similar to ( 215) APG_BRANA Anter-specific proline-rich protein APG (Protein CEX) (Fragment) - Brassica napus (Rape)moderately similar to ( 491) loc_os09g04624 12009.m22215 protein anther-specific proline-rich protein APG precursor, putative, expressed seq=cds;…
ZmWUS1	0.95	GRMZM2G139920	highly similar to ( 604) AT1G05940 | Symbols: CAT9 | CAT9 (CATIONIC AMINO ACID TRANSPORTER 9); cationic amino acid transmembrane transporter | chr1:1801365-1803942 REVERSEhighly similar to ( 852) loc_os02g43860 12002.m33803 protein yfnA, putative, expressed seq=cds; coord=5:191587720..191591229:1; parent_gene=GRMZM2G139920
ZmWUS1	0.95	GRMZM2G177227	weakly similar to ( 158) AT5G50380 | Symbols: ATEXO70F1 | ATEXO70F1 (exocyst subunit EXO70 family protein F1); protein binding | chr5:20516382-20518433 REVERSEmoderately similar to ( 434) loc_os01g67810 12001.m12885 protein exo70 exocyst complex subunit family protein, expressed seq=cds; coord=3:165857866..165860031:-1; parent_gene=GRMZM2G177227
ZmWUS1	0.95	GRMZM2G467007	very weakly similar to (84.7) AT1G74300 | Symbols: | esterase/lipase/thioesterase family protein | chr1:27935368-27936474 FORWARDweakly similar to ( 187) loc_os03g02514 12003.m35588 protein catalytic/ hydrolase, putative, expressed seq=cds; coord=9:154310389..154311241:-1; parent_gene=GRMZM2G467007
ZmWUS1	0.95	GRMZM2G133055	seq=cds; coord=4:9800152..9801165:1; parent_gene=GRMZM2G133055
ZmWUS1	0.95	GRMZM2G318843	highly similar to ( 513) AT3G13600 | Symbols: | calmodulin-binding family protein | chr3:4445102-4447383 FORWARDhighly similar to ( 680) loc_os07g43970 12007.m08620 protein calmodulin binding protein, putative, expressed seq=cds; coord=7:167980519..167983287:1; parent_gene=GRMZM2G318843
ZmWUS1	0.95	GRMZM2G134502	very weakly similar to (95.9) AT5G12380 | Symbols: | annexin, putative | chr5:4009223-4010687 FORWARDvery weakly similar to (90.9) ANX4_FRAAN Annexin-like protein RJ4 - Fragaria ananassa (Strawberry)moderately similar to ( 334) loc_os09g27990 12009.m05950 protein fiber annexin, putative, expressed seq=cds; coord=2:185377231..185379834:1; parent_gene=GRMZM2G134502
ZmWUS1	0.95	GRMZM2G118515	weakly similar to ( 102) AT5G48970 | Symbols: | mitochondrial substrate carrier family protein | chr5:19857028-19859374 REVERSEweakly similar to ( 142) loc_os01g70800 12001.m43371 protein mitochondrial deoxynucleotide carrier, putative, expressed seq=cds; coord=8:159674755..159675398:-1; parent_gene=GRMZM2G118515
ZmWUS1	0.95	GRMZM2G412899	moderately similar to ( 449) AT1G67300 | Symbols: | hexose transporter, putative | chr1:25193832-25196751 REVERSEweakly similar to ( 125) STA_RICCO Sugar carrier protein A - Ricinus communis (Castor bean)highly similar to ( 609) loc_os02g17500 12002.m100170 protein metabolite transport protein csbC, putative, expressed seq=cds; coord=4:222229798..222237123:-1; parent_gene=GRMZM2G412899
ZmWUS1	0.95	GRMZM2G145451	weakly similar to ( 154) AT3G07630 | Symbols: ADT2 | ADT2 (arogenate dehydratase 2); arogenate dehydratase/ prephenate dehydratase | chr3:2435457-2437530 FORWARDmoderately similar to ( 223) loc_os03g17730 12003.m07198 protein P-protein, putative, expressed seq=cds; coord=9:138320826..138328639:-1; parent_gene=GRMZM2G145451
ZmWUS1	0.95	GRMZM2G411159	moderately similar to ( 461) AT3G55990 | Symbols: ESK1 | ESK1 (ESKIMO 1) | chr3:20780410-20782931 FORWARDhighly similar to ( 723) loc_os12g01380 12012.m04142 protein expressed protein seq=cds; coord=2:153319251..153323969:-1; parent_gene=GRMZM2G411159
ZmWUS1	0.95	GRMZM2G117603	weakly similar to ( 190) AT1G01750 | Symbols: ADF11 | ADF11 (ACTIN DEPOLYMERIZING FACTOR 11); actin binding | chr1:275528-276126 FORWARDmoderately similar to ( 253) ADF1_MAIZE Actin-depolymerizing factor 1 (ADF 1) (ZmABP1) (ZmADF1) - Zea mays (Maize)moderately similar to ( 213) loc_os07g30090 12007.m29171 protein actin-depolymerizing factor 1, putative, expressed seq=cds; coord=7:148879668..14888…
ZmWUS1	0.95	GRMZM5G823826	very weakly similar to (93.6) AT4G16410 | Symbols: | unknown protein | chr4:9262019-9262576 REVERSEweakly similar to ( 158) loc_os07g41630 12007.m08399 protein expressed protein seq=cds; coord=9:34877726..34878595:1; parent_gene=GRMZM5G823826
ZmWUS1	0.95	GRMZM2G089895	moderately similar to ( 261) AT1G05260 | Symbols: RCI3, RCI3A | RCI3 (RARE COLD INDUCIBLE GENE 3); peroxidase | chr1:1529827-1531271 FORWARDmoderately similar to ( 284) PER1_ORYSA Peroxidase 1 precursor (EC 1.11.1.7) - Oryza sativa (Rice)highly similar to ( 501) loc_os05g42000 12005.m27902 protein peroxidase 1 precursor, putative, expressed seq=cds; coord=6:156591058..156593132:1; parent_gene=GRM…
ZmWUS1	0.95	GRMZM2G424519	moderately similar to ( 260) AT3G14840 | Symbols: | leucine-rich repeat family protein / protein kinase family protein | chr3:4988271-4993891 FORWARDweakly similar to ( 109) RPK1_IPONI Receptor-like protein kinase precursor (EC 2.7.11.1) - Ipomoea nil (Japanese morning glory) (Pharbitis nil)moderately similar to ( 474) loc_os02g13850 12002.m06631 protein protein kinase, putative, expressed seq=cd…
ZmWUS1	0.95	GRMZM2G087635	moderately similar to ( 473) AT1G80510 | Symbols: | amino acid transporter family protein | chr1:30273100-30274569 FORWARDhighly similar to ( 681) loc_os06g43700 12006.m08900 protein amino acid permease, putative, expressed seq=cds; coord=9:94001064..94003422:1; parent_gene=GRMZM2G087635
ZmWUS1	0.95	GRMZM2G139041	highly similar to ( 792) AT1G07230 | Symbols: | hydrolase, acting on ester bonds | chr1:2220509-2222778 REVERSEhighly similar to ( 984) loc_os03g61130 12003.m10997 protein hydrolase, acting on ester bonds, putative, expressed seq=cds; coord=1:295017206..295020147:1; parent_gene=GRMZM2G139041
ZmWUS1	0.95	GRMZM2G106468	moderately similar to ( 459) AT2G46950 | Symbols: CYP709B2 | CYP709B2; electron carrier/ heme binding / iron ion binding / monooxygenase/ oxygen binding | chr2:19289466-19291541 REVERSEmoderately similar to ( 334) C72A1_CATRO Cytochrome P450 72A1 (EC 1.3.3.9) (CYPLXXII) (Secologanin synthase) (SLS) - Catharanthus roseus (Rosy periwinkle) (Madagascar periwinkle)highly similar to ( 662) loc_os06g09…
ZmWUS1	0.95	GRMZM2G091891	moderately similar to ( 484) AT2G03530 | Symbols: UPS2, ATUPS2 | UPS2 (UREIDE PERMEASE 2) | chr2:1071951-1073522 FORWARDmoderately similar to ( 446) UPSA3_VIGUN Probable ureide permease A3 (VuA3) (Fragment) - Vigna unguiculata (Cowpea)highly similar to ( 616) loc_os12g31850 12012.m073839 protein ureide permease 2, putative, expressed seq=cds; coord=10:16571983..16573749:1; parent_gene=GRMZM2G0918…
ZmWUS1	0.95	AC206764.4_FG001	moderately similar to ( 388) AT1G22960 | Symbols: | pentatricopeptide (PPR) repeat-containing protein | chr1:8128086-8130242 REVERSEmoderately similar to ( 271) RF1_ORYSA Rf1 protein, mitochondrial precursor (PPR protein) (Fertility restorer) (Restorer for CMS) - Oryza sativa (Rice)highly similar to ( 905) loc_os12g05640 12012.m04557 protein rf1 protein, mitochondrial precursor, putative, express…
ZmWUS1	0.95	GRMZM2G175140	highly similar to ( 650) AT1G64780 | Symbols: ATAMT1;2, AMT1;2 | ATAMT1;2 (AMMONIUM TRANSPORTER 1;2); ammonium transmembrane transporter | chr1:24061021-24062565 REVERSEhighly similar to ( 811) loc_os04g43070 12004.m09271 protein ammonium transporter 1, member 2, putative, expressed seq=cds; coord=10:130079195..130081274:1; parent_gene=GRMZM2G175140
ZmWUS1	0.95	GRMZM2G003506	moderately similar to ( 343) AT4G12980 | Symbols: | auxin-responsive protein, putative | chr4:7589670-7591074 REVERSEhighly similar to ( 521) loc_os03g09900 12003.m06444 protein membrane protein, putative, expressed seq=cds; coord=1:24674837..24677482:-1; parent_gene=GRMZM2G003506
ZmWUS1	0.95	GRMZM5G876160	weakly similar to ( 145) AT5G47730 | Symbols: | SEC14 cytosolic factor, putative / polyphosphoinositide-binding protein, putative | chr5:19334592-19336158 REVERSEweakly similar to ( 182) loc_os02g10650 12002.m33605 protein SEC14-like protein 1, putative, expressed seq=cds; coord=4:232999858..233005287:-1; parent_gene=GRMZM5G876160
ZmWUS1	0.95	GRMZM2G145794	very weakly similar to (87.8) loc_os10g39790 12010.m06750 protein metal ion transporter, putative, expressed seq=cds; coord=9:126448839..126450339:-1; parent_gene=GRMZM2G145794
ZmWUS1	0.95	GRMZM5G882378	weakly similar to ( 159) AT3G11510 | Symbols: | 40S ribosomal protein S14 (RPS14B) | chr3:3623757-3624866 REVERSEweakly similar to ( 160) RS142_MAIZE 40S ribosomal protein S14 (Clone MCH2) - Zea mays (Maize)weakly similar to ( 160) loc_os04g33750 12004.m08470 protein 40S ribosomal protein S14, putative, expressed seq=cds; coord=5:46944200..46947563:1; parent_gene=GRMZM5G882378
ZmWUS1	0.95	GRMZM2G109638	seq=cds; coord=5:128533225..128534140:1; parent_gene=GRMZM2G109638
ZmWUS1	0.95	GRMZM5G840435	weakly similar to ( 141) AT5G66380 | Symbols: ATFOLT1 | ATFOLT1 (ARABIDOPSIS THALIANA FOLATE TRANSPORTER 1); binding / folic acid transporter | chr5:26513645-26515533 REVERSEweakly similar to ( 182) loc_os03g52430 12003.m10220 protein mitochondrial folate transporter/carrier, putative, expressed seq=cds; coord=5:8492624..8498240:1; parent_gene=GRMZM5G840435
ZmWUS1	0.95	joint_Locus_11692	Catalytic/ hydrolase
ZmWUS1	0.95	GRMZM2G092666	seq=cds; coord=8:645901..646656:-1; parent_gene=GRMZM2G092666
ZmWUS1	0.95	GRMZM2G088397	moderately similar to ( 311) AT1G26160 | Symbols: | metal-dependent phosphohydrolase HD domain-containing protein | chr1:9044784-9046945 REVERSEmoderately similar to ( 358) loc_os01g45390 12001.m43110 protein HD domain containing protein, expressed seq=cds; coord=3:215207099..215211653:-1; parent_gene=GRMZM2G088397
ZmWUS1	0.95	GRMZM2G075676	moderately similar to ( 388) AT3G10450 | Symbols: SCPL7 | SCPL7 (SERINE CARBOXYPEPTIDASE-LIKE 7); serine-type carboxypeptidase | chr3:3249770-3252320 FORWARDmoderately similar to ( 324) CBP1_ORYSA Serine carboxypeptidase 1 precursor (EC 3.4.16.5) (Serine carboxypeptidase I) (Carboxypeptidase C) - Oryza sativa (Rice)highly similar to ( 515) loc_os11g27329 12011.m079918 protein serine carboxypeptid…
ZmWUS1	0.95	GRMZM2G059740	moderately similar to ( 263) AT4G32300 | Symbols: SD2-5 | SD2-5 (S-DOMAIN-2 5); carbohydrate binding / kinase/ protein kinase | chr4:15599970-15602435 FORWARDweakly similar to ( 177) KPRO_MAIZE Putative receptor protein kinase ZmPK1 precursor (EC 2.7.11.1) - Zea mays (Maize)highly similar to ( 590) loc_os04g56110 12004.m35493 protein ATP binding protein, putative, expressed seq=cds; coord=2:45120…
ZmWUS1	0.95	GRMZM2G050734	moderately similar to ( 341) AT1G24330 | Symbols: | armadillo/beta-catenin repeat family protein / U-box domain-containing family protein | chr1:8631779-8634835 FORWARDweakly similar to ( 109) SPL11_ORYSA Spotted leaf protein 11 (Spotted leaf11) (Cell death-related protein SPL11) - Oryza sativa (Rice)nearly identical (1102) loc_os02g47670 12002.m33442 protein ubiquitin-protein ligase, putative, e…
ZmWUS1	0.95	GRMZM2G060257	weakly similar to ( 107) AT3G61060 | Symbols: AtPP2-A13 | AtPP2-A13 (Arabidopsis thaliana phloem protein 2-A13); carbohydrate binding | chr3:22603166-22604336 FORWARDweakly similar to ( 164) loc_os10g37830 12010.m06569 protein ATPP2-A13, putative, expressed seq=cds; coord=1:80500363..80502894:1; parent_gene=GRMZM2G060257
ZmWUS1	0.95	GRMZM2G021607	very weakly similar to (99.0) loc_os02g39000 12002.m08988 protein DNA binding protein, putative, expressed seq=cds; coord=4:133252558..133254166:1; parent_gene=GRMZM2G021607
ZmWUS1	0.95	GRMZM2G074857	moderately similar to ( 231) AT4G26500 | Symbols: EMB1374, CPSUFE, ATSUFE, SUFE1 | CPSUFE (CHLOROPLAST SULFUR E); enzyme activator/ transcription regulator | chr4:13382456-13383571 REVERSEmoderately similar to ( 387) loc_os09g09790 12009.m04244 protein EMB1374, putative, expressed seq=cds; coord=8:3661856..3665926:1; parent_gene=GRMZM2G074857
ZmWUS1	0.95	GRMZM2G406119	weakly similar to ( 157) AT3G44220 | Symbols: | harpin-induced family protein / HIN1 family protein / harpin-responsive family protein | chr3:15928216-15929645 FORWARDmoderately similar to ( 282) loc_os04g58860 12004.m10766 protein VAMP protein SEC22, putative, expressed seq=cds; coord=10:148832965..148833998:-1; parent_gene=GRMZM2G406119
ZmWUS1	0.95	GRMZM2G079219	moderately similar to ( 300) AT5G38280 | Symbols: PR5K | PR5K; kinase/ transmembrane receptor protein serine/threonine kinase | chr5:15293325-15295838 REVERSEweakly similar to ( 167) KPRO_MAIZE Putative receptor protein kinase ZmPK1 precursor (EC 2.7.11.1) - Zea mays (Maize)highly similar to ( 664) loc_os01g02560 12001.m06898 protein Ser/Thr receptor-like kinase, putative, expressed seq=cds; coor…
ZmWUS1	0.95	GRMZM2G006977	nearly identical (1555) AT4G37640 | Symbols: ACA2 | ACA2 (CALCIUM ATPASE 2); calcium ion transmembrane transporter/ calcium-transporting ATPase/ calmodulin binding | chr4:17683225-17686808 REVERSEnearly identical (1580) ACA1_ORYSA Calcium-transporting ATPase 1, plasma membrane-type (EC 3.6.3.8) (Ca(2+)-ATPase isoform 1) (Plastid envelope ATPase 1) - Oryza sativa (Rice)nearly identical (1780) loc_…
ZmWUS1	0.95	joint_Locus_1310	Uncharacterized protein
ZmWUS1	0.95	joint_Locus_23323	Putative uncharacterized protein Sb09g023790
ZmWUS1	0.95	GRMZM2G133836	moderately similar to ( 211) AT3G48690 | Symbols: ATCXE12, CXE12 | CXE12; carboxylesterase | chr3:18037186-18038160 REVERSEvery weakly similar to (98.2) GID1_ORYSA Gibberellin receptor GID1 (EC 3.-.-.-) (Gibberellin-insensitive dwarf protein 1) (Protein GIBBERELLIN INSENSITIVE DWARF1) - Oryza sativa (Rice)moderately similar to ( 456) loc_os09g28740 12009.m06025 protein gibberellin receptor GID1L2…
ZmWUS1	0.95	GRMZM2G066293	moderately similar to ( 440) AT1G30540 | Symbols: | ATPase, BadF/BadG/BcrA/BcrD-type family | chr1:10816951-10819172 REVERSEhighly similar to ( 619) loc_os09g04800 12009.m03849 protein ATPase, putative, expressed seq=cds; coord=6:9184592..9190150:1; parent_gene=GRMZM2G066293
ZmWUS1	0.95	GRMZM2G375807	nearly identical (1285) AT4G39850 | Symbols: PXA1, PED3, CTS | PXA1 (PEROXISOMAL ABC TRANSPORTER 1); ATPase, coupled to transmembrane movement of substances | chr4:18489220-18496762 FORWARDnearly identical (1597) loc_os01g73530 12001.m13380 protein PXA1, putative, expressed seq=cds; coord=3:145783258..145791073:-1; parent_gene=GRMZM2G375807
ZmWUS1	0.95	GRMZM2G111928	weakly similar to ( 114) AT1G69545 | Symbols: | leucine-rich repeat family protein | chr1:26148836-26150947 REVERSEweakly similar to ( 184) loc_os05g23990 12005.m06693 protein rp3 protein, putative, expressed seq=cds; coord=4:185565811..185567062:-1; parent_gene=GRMZM2G111928
ZmWUS1	0.95	GRMZM2G085438	moderately similar to ( 411) AT1G77420 | Symbols: | hydrolase, alpha/beta fold family protein | chr1:29093641-29095442 FORWARDhighly similar to ( 603) loc_os01g49380 12001.m11124 protein monoglyceride lipase, putative, expressed seq=cds; coord=8:151662177..151666316:-1; parent_gene=GRMZM2G085438
ZmWUS1	0.95	GRMZM5G833207	moderately similar to ( 476) AT2G47000 | Symbols: MDR4, PGP4, ABCB4, ATPGP4 | ABCB4 (ATP BINDING CASSETTE SUBFAMILY B4); ATPase, coupled to transmembrane movement of substances / xenobiotic-transporting ATPase | chr2:19310008-19314750 REVERSEmoderately similar to ( 367) MDR_ORYSA Putative multidrug resistance protein (P-glycoprotein) - Oryza sativa (Rice)highly similar to ( 597) loc_os01g50160 12…
ZmWUS1	0.95	GRMZM2G326734	highly similar to ( 564) loc_os06g44060 12006.m091750 protein phospholipase D. Active site motif family protein, expressed seq=cds; coord=6:95844767..95846986:1; parent_gene=GRMZM2G326734
ZmWUS1	0.95	GRMZM2G010017	highly similar to ( 551) AT3G51370 | Symbols: | protein phosphatase 2C, putative / PP2C, putative | chr3:19070387-19071975 FORWARDhighly similar to ( 686) loc_os03g04430 12003.m34777 protein protein phosphatase 2C, putative, expressed seq=cds; coord=9:151816140..151819668:1; parent_gene=GRMZM2G010017
ZmWUS1	0.95	GRMZM2G154229	highly similar to ( 620) AT1G29400 | Symbols: AML5 | AML5 (ARABIDOPSIS MEI2-LIKE PROTEIN 5); RNA binding / nucleic acid binding / nucleotide binding | chr1:10290393-10293696 REVERSEvery weakly similar to (86.7) PLA2_ORYSA Protein terminal ear1 homolog (Protein PLASTOCHRON2) (Protein LEAFY HEAD2) - Oryza sativa (Rice)nearly identical (1159) loc_os02g48790 12002.m33840 protein AML1, putative, expre…
ZmWUS1	0.95	GRMZM2G032376	weakly similar to ( 125) AT1G75900 | Symbols: | family II extracellular lipase 3 (EXL3) | chr1:28499179-28500943 FORWARDweakly similar to ( 114) APG_BRANA Anter-specific proline-rich protein APG (Protein CEX) (Fragment) - Brassica napus (Rape)weakly similar to ( 195) loc_os09g36880 12009.m060053 protein anther-specific proline-rich protein APG precursor, putative, expressed seq=cds; coord=7:17556…
ZmWUS1	0.95	GRMZM2G156246	seq=cds; coord=2:207762047..207764694:-1; parent_gene=GRMZM2G156246
ZmWUS1	0.95	GRMZM2G351347	moderately similar to ( 262) AT5G55630 | Symbols: KCO1, TPK1 | ATKCO1; calcium-activated potassium channel/ ion channel/ outward rectifier potassium channel | chr5:22531718-22532893 FORWARDmoderately similar to ( 362) loc_os07g01810 12007.m04659 protein calcium-activated outward-rectifying potassium channel 1, putative, expressed seq=cds; coord=4:19944459..19945853:1; parent_gene=GRMZM2G351347
ZmWUS1	0.95	GRMZM2G022252	moderately similar to ( 417) AT2G36230 | Symbols: APG10, HISN3 | APG10 (ALBINO AND PALE GREEN 10); 1-(5-phosphoribosyl)-5-[(5-phosphoribosylamino)methylideneamino]imidazole-4-carboxamide isomerase | chr2:15193878-15195509 REVERSEmoderately similar to ( 491) loc_os05g33260 12005.m27815 protein 1-(5-phosphoribosyl)-5-[(5-phosphoribosylamino)methylideneamino]imidazole-4-carboxamide isomerase, chloro…
ZmWUS1	0.95	GRMZM2G460012	moderately similar to ( 212) AT3G60600 | Symbols: VAP27-1 | VAP (VESICLE ASSOCIATED PROTEIN); protein binding | chr3:22400537-22401669 FORWARDmoderately similar to ( 328) loc_os10g36350 12010.m06445 protein VAP27-1, putative, expressed seq=cds; coord=1:225244638..225251012:1; parent_gene=GRMZM2G460012
ZmWUS1	0.95	GRMZM2G039630	very weakly similar to (83.2) loc_os12g32950 12012.m07093 protein membrane protein, putative, expressed seq=cds; coord=4:4477136..4477981:1; parent_gene=GRMZM2G039630
ZmWUS1	0.94	GRMZM2G002555	moderately similar to ( 300) AT4G32300 | Symbols: SD2-5 | SD2-5 (S-DOMAIN-2 5); carbohydrate binding / kinase/ protein kinase | chr4:15599970-15602435 FORWARDmoderately similar to ( 226) P21_SOYBN Protein P21 - Glycine max (Soybean)moderately similar to ( 452) loc_os01g02310 12001.m06873 protein protein kinase/ transmembrane receptor protein serine/threonine kinase, putative, expressed seq=cds; c…
ZmWUS1	0.94	GRMZM2G154958	highly similar to ( 520) AT1G08230 | Symbols: | amino acid transporter family protein | chr1:2583715-2586700 REVERSEhighly similar to ( 711) loc_os01g63854 12001.m12500 protein amino acid permease, putative, expressed seq=cds; coord=3:177491977..177497333:1; parent_gene=GRMZM2G154958
ZmWUS1	0.94	GRMZM2G128880	moderately similar to ( 282) AT2G22570 | Symbols: ATNIC1, NIC1 | NIC1 (NICOTINAMIDASE 1); catalytic/ nicotinamidase | chr2:9590021-9590846 REVERSEmoderately similar to ( 360) loc_os02g39400 12002.m09028 protein isochorismatase hydrolase, putative, expressed seq=cds; coord=5:182244213..182248069:-1; parent_gene=GRMZM2G128880
ZmWUS1	0.94	joint_Locus_1364	HGA4
ZmWUS1	0.94	GRMZM2G024444	moderately similar to ( 275) AT3G18170 | Symbols: | transferase, transferring glycosyl groups | chr3:6228393-6229547 FORWARDhighly similar to ( 699) loc_os02g22190 12002.m07457 protein HGA1, putative, expressed seq=cds; coord=5:162845381..162849678:-1; parent_gene=GRMZM2G024444
ZmWUS1	0.94	GRMZM2G351074	highly similar to ( 671) AT5G14720 | Symbols: | protein kinase family protein | chr5:4748212-4752642 REVERSEweakly similar to ( 131) M2K1_ORYSA Mitogen-activated protein kinase kinase 1 (EC 2.7.12.2) (MAP kinase kinase 1) (MAPKK1) (OsMEK1) - Oryza sativa (Rice)highly similar to ( 963) loc_os06g29120 12006.m32083 protein ATP binding protein, putative, expressed seq=cds; coord=9:48675397..48685455:…
ZmWUS1	0.94	GRMZM2G433591	moderately similar to ( 398) AT5G25220 | Symbols: KNAT3 | KNAT3 (KNOTTED1-LIKE HOMEOBOX GENE 3); transcription activator/ transcription factor | chr5:8736208-8738087 FORWARDmoderately similar to ( 397) KNAP3_MALDO Homeobox protein knotted-1-like 3 (KNAP3) - Malus domestica (Apple) (Malus sylvestris)moderately similar to ( 474) loc_os02g08544 12002.m33583 protein homeobox protein knotted-1-like 3,…
ZmWUS1	0.94	joint_Locus_119553	Putative uncharacterized protein
ZmWUS1	0.94	joint_Locus_13874
ZmWUS1	0.94	GRMZM2G020775	moderately similar to ( 375) AT4G26620 | Symbols: | sucrase-related | chr4:13427599-13429877 REVERSEhighly similar to ( 515) loc_os02g49320 12002.m09966 protein sucrose cleavage protein-like, putative, expressed seq=cds; coord=4:162677644..162687691:1; parent_gene=GRMZM2G020775
ZmWUS1	0.94	GRMZM2G103937	weakly similar to ( 135) AT4G26790 | Symbols: | GDSL-motif lipase/hydrolase family protein | chr4:13487859-13489149 FORWARDvery weakly similar to (80.9) APG_BRANA Anter-specific proline-rich protein APG (Protein CEX) (Fragment) - Brassica napus (Rape)weakly similar to ( 179) loc_os02g09620 12002.m06259 protein anther-specific proline-rich protein APG, putative, expressed seq=cds; coord=5:99923617…
ZmWUS1	0.94	GRMZM5G858197	weakly similar to ( 124) loc_os01g64730 12001.m43299 protein G-box-binding factor 4, putative, expressed seq=cds; coord=3:175629682..175630604:1; parent_gene=GRMZM5G858197
ZmWUS1	0.94	GRMZM2G393272	moderately similar to ( 215) AT2G42620 | Symbols: MAX2, ORE9, PP2 | MAX2 (MORE AXILLARY BRANCHES 2); ubiquitin-protein ligase | chr2:17756170-17758251 FORWARDmoderately similar to ( 422) MAX2_ORYSA F-box/LRR-repeat MAX2 homolog (F-box and leucine-rich repeat MAX2 homolog) - Oryza sativa (Rice)moderately similar to ( 422) loc_os06g06050 12006.m05331 protein F-box/LRR-repeat MAX2, putative, express…
ZmWUS1	0.94	GRMZM2G365957	nearly identical (1002) AT3G62700 | Symbols: ATMRP10 | ATMRP10; ATPase, coupled to transmembrane movement of substances | chr3:23190428-23195727 REVERSEweakly similar to ( 123) MDR_ORYSA Putative multidrug resistance protein (P-glycoprotein) - Oryza sativa (Rice)nearly identical (1480) loc_os04g13210 12004.m06561 protein multidrug resistance-associated protein 4, putative, expressed seq=cds; coor…
ZmWUS1	0.94	GRMZM2G147756	highly similar to ( 568) AT1G70370 | Symbols: | BURP domain-containing protein / polygalacturonase, putative | chr1:26513003-26514998 REVERSEhighly similar to ( 933) loc_os08g29200 12008.m06924 protein polygalacturonase-1 non-catalytic beta subunit precursor, putative, expressed seq=cds; coord=4:72815461..72818160:1; parent_gene=GRMZM2G147756
ZmWUS1	0.94	GRMZM2G438253	weakly similar to ( 136) loc_os03g43770 12003.m09417 protein F-box domain containing protein, expressed seq=cds; coord=5:17622750..17623904:-1; parent_gene=GRMZM2G438253
ZmWUS1	0.94	GRMZM2G448710	very weakly similar to (84.3) AT1G18390 | Symbols: | ATP binding / kinase/ protein kinase/ protein serine/threonine kinase/ protein tyrosine kinase | chr1:6327463-6329935 FORWARDmoderately similar to ( 201) loc_os01g49580 12001.m11145 protein protein kinase domain containing protein, expressed seq=cds; coord=3:206934823..206936267:-1; parent_gene=GRMZM2G448710
ZmWUS1	0.94	GRMZM2G119527	moderately similar to ( 364) AT5G26820 | Symbols: ATIREG3 | ATIREG3 (IRON-REGULATED PROTEIN 3) | chr5:9433858-9437005 FORWARDhighly similar to ( 572) loc_os05g04120 12005.m04945 protein ferroportin1 family protein seq=cds; coord=8:131110992..131113793:-1; parent_gene=GRMZM2G119527
ZmWUS1	0.94	GRMZM5G870932	nearly identical (1030) AT4G37870 | Symbols: PCK1, PEPCK | PCK1 (PHOSPHOENOLPYRUVATE CARBOXYKINASE 1); ATP binding / phosphoenolpyruvate carboxykinase (ATP)/ phosphoenolpyruvate carboxykinase/ purine nucleotide binding | chr4:17802974-17806332 REVERSEnearly identical (1102) PEPCK_MAIZE Phosphoenolpyruvate carboxykinase [ATP] (EC 4.1.1.49) (PEP carboxykinase) (Phosphoenolpyruvate carboxylase) (PEP…
ZmWUS1	0.94	GRMZM2G155357	moderately similar to ( 492) AT2G38670 | Symbols: PECT1 | PECT1 (PHOSPHORYLETHANOLAMINE CYTIDYLYLTRANSFERASE 1); ethanolamine-phosphate cytidylyltransferase | chr2:16168979-16171680 FORWARDhighly similar to ( 738) loc_os08g12830 12008.m05410 protein ethanolamine-phosphate cytidylyltransferase, putative, expressed seq=cds; coord=10:66633378..66638541:1; parent_gene=GRMZM2G155357
ZmWUS1	0.94	GRMZM2G032977	weakly similar to ( 187) AT1G68290 | Symbols: ENDO 2 | ENDO 2 (endonuclease 2); T/G mismatch-specific endonuclease/ endonuclease/ nucleic acid binding / single-stranded DNA specific endodeoxyribonuclease | chr1:25596718-25598264 FORWARDmoderately similar to ( 300) loc_os04g55850 12004.m35489 protein nuclease PA3, putative, expressed seq=cds; coord=2:4847231..4848890:-1; parent_gene=GRMZM2G032977
ZmWUS1	0.94	GRMZM2G369340	moderately similar to ( 370) AT5G61530 | Symbols: | small G protein family protein / RhoGAP family protein | chr5:24742630-24744586 FORWARDhighly similar to ( 578) loc_os07g30300 12007.m29178 protein rho-GTPase-activating protein 8, putative, expressed seq=cds; coord=7:149356356..149364161:1; parent_gene=GRMZM2G369340
ZmWUS1	0.94	GRMZM2G474777	highly similar to ( 877) AT1G72300 | Symbols: | leucine-rich repeat transmembrane protein kinase, putative | chr1:27217679-27220966 REVERSEhighly similar to ( 739) PSKR_DAUCA Phytosulfokine receptor precursor (EC 2.7.11.1) (Phytosulfokine LRR receptor kinase) - Daucus carota (Carrot)nearly identical (1466) loc_os06g47650 12006.m09291 protein phytosulfokine receptor precursor, putative, expressed …
ZmWUS1	0.94	GRMZM2G416484	moderately similar to ( 220) AT3G57880 | Symbols: | C2 domain-containing protein | chr3:21431198-21433519 REVERSEmoderately similar to ( 252) loc_os07g30020 12007.m07273 protein phosphoribosylanthranilate transferase, putative, expressed seq=cds; coord=7:148849994..148855647:-1; parent_gene=GRMZM2G416484
ZmWUS1	0.94	GRMZM2G515595	moderately similar to ( 218) AT2G35360 | Symbols: | ubiquitin family protein | chr2:14889311-14890799 REVERSEmoderately similar to ( 283) loc_os09g39980 12009.m06935 protein expressed protein seq=cds; coord=7:48043044..48046234:1; parent_gene=GRMZM2G515595
ZmWUS1	0.94	GRMZM2G118265	weakly similar to ( 197) AT5G63970 | Symbols: | copine-related | chr5:25607006-25608916 REVERSEmoderately similar to ( 285) loc_os01g73000 12001.m97576 protein copine-4, putative, expressed seq=cds; coord=8:157288922..157294076:1; parent_gene=GRMZM2G118265
ZmWUS1	0.94	GRMZM2G101287	moderately similar to ( 220) AT2G21620 | Symbols: RD2 | RD2 | chr2:9248749-9249986 FORWARDmoderately similar to ( 273) loc_os02g47650 12002.m09799 protein pathogen induced protein 2-4, putative, expressed seq=cds; coord=5:200934680..200937975:1; parent_gene=GRMZM2G101287
ZmWUS1	0.94	GRMZM2G042136	moderately similar to ( 288) AT4G36750 | Symbols: | quinone reductase family protein | chr4:17324642-17326215 FORWARDmoderately similar to ( 248) loc_os03g53730 12003.m10343 protein flavoprotein wrbA, putative, expressed seq=cds; coord=5:33171348..33173977:-1; parent_gene=GRMZM2G042136
ZmWUS1	0.94	GRMZM5G868047	moderately similar to ( 206) AT2G45140 | Symbols: PVA12 | PVA12 (PLANT VAP HOMOLOG 12); structural molecule | chr2:18611029-18612971 FORWARDmoderately similar to ( 271) loc_os02g42940 12002.m09329 protein VAP27, putative, expressed seq=cds; coord=5:189212556..189216372:1; parent_gene=GRMZM5G868047
ZmWUS1	0.94	GRMZM2G016802	moderately similar to ( 221) AT3G46530 | Symbols: RPP13 | RPP13 (RECOGNITION OF PERONOSPORA PARASITICA 13); ATP binding | chr3:17130739-17133246 REVERSEnearly identical (1150) loc_os01g70080 12001.m13056 protein NB-ARC domain containing protein, expressed seq=cds; coord=8:160531062..160534322:1; parent_gene=GRMZM2G016802
ZmWUS1	0.94	GRMZM2G178398	moderately similar to ( 469) AT2G43160 | Symbols: | epsin N-terminal homology (ENTH) domain-containing protein | chr2:17948884-17952920 FORWARDnearly identical (1093) loc_os02g56270 12002.m10650 protein expressed protein seq=cds; coord=4:172748163..172754261:1; parent_gene=GRMZM2G178398
ZmWUS1	0.94	GRMZM2G133029	moderately similar to ( 477) AT5G22850 | Symbols: | aspartyl protease family protein | chr5:7633717-7636298 REVERSEweakly similar to ( 111) ASP1_ORYSA Aspartic proteinase Asp1 precursor (EC 3.4.23.-) (OsAsp1) (OSAP1) (Nucellin-like protein) - Oryza sativa (Rice)highly similar to ( 702) loc_os01g56930 12001.m150738 protein aspartic proteinase nepenthesin-2 precursor, putative, expressed seq=cds; c…
ZmWUS1	0.94	GRMZM2G096365	highly similar to ( 932) AT5G49890 | Symbols: CLC-C, ATCLC-C | CLC-C (CHLORIDE CHANNEL C); anion channel/ voltage-gated chloride channel | chr5:20288489-20292143 REVERSEnearly identical (1164) loc_os02g35190 12002.m33720 protein chloride channel protein CLC-c, putative, expressed seq=cds; coord=10:118916889..118930525:-1; parent_gene=GRMZM2G096365
ZmWUS1	0.94	GRMZM2G080851	highly similar to ( 863) AT1G79620 | Symbols: | leucine-rich repeat transmembrane protein kinase, putative | chr1:29957633-29962174 REVERSEmoderately similar to ( 237) NORK_PEA Nodulation receptor kinase precursor (EC 2.7.11.1) - Pisum sativum (Garden pea)nearly identical (1328) loc_os05g24010 12005.m083684 protein receptor protein kinase-like, putative, expressed seq=cds; coord=8:112896020..1129…
ZmWUS1	0.94	GRMZM2G047238	moderately similar to ( 313) AT2G25110 | Symbols: SDF2 | SDF2 (STROMAL CELL-DERIVED FACTOR 2-LIKE PROTEIN PRECURSOR) | chr2:10684428-10685838 FORWARDmoderately similar to ( 353) loc_os08g34190 12008.m07408 protein stromal cell-derived factor 2 precursor, putative, expressed seq=cds; coord=1:211670376..211674797:1; parent_gene=GRMZM2G047238
ZmWUS1	0.94	GRMZM2G162829	highly similar to ( 662) AT3G47110 | Symbols: | leucine-rich repeat transmembrane protein kinase, putative | chr3:17347103-17350296 REVERSEmoderately similar to ( 375) RPK1_IPONI Receptor-like protein kinase precursor (EC 2.7.11.1) - Ipomoea nil (Japanese morning glory) (Pharbitis nil)nearly identical (1069) loc_os06g45630 12006.m09091 protein ATP binding protein, putative, expressed seq=cds; coo…
ZmWUS1	0.94	GRMZM5G821611	highly similar to ( 511) AT3G26935 | Symbols: | zinc finger (DHHC type) family protein | chr3:9933001-9935218 REVERSEhighly similar to ( 699) loc_os08g42370 12008.m26764 protein palmitoyltransferase ZDHHC9, putative, expressed seq=cds; coord=4:46619815..46624744:-1; parent_gene=GRMZM5G821611
ZmWUS1	0.94	GRMZM2G174441	seq=cds; coord=6:69246217..69247100:-1; parent_gene=GRMZM2G174441
ZmWUS1	0.94	GRMZM5G878490	very weakly similar to (88.6) AT5G60440 | Symbols: AGL62 | AGL62 (Agamous-like 62); DNA binding / transcription factor | chr5:24306329-24307520 FORWARDweakly similar to ( 140) loc_os06g30810 12006.m07624 protein DNA binding protein, putative seq=cds; coord=2:233744332..233744988:1; parent_gene=GRMZM5G878490
ZmWUS1	0.94	GRMZM2G137161	moderately similar to ( 261) AT3G28960 | Symbols: | amino acid transporter family protein | chr3:10984245-10985767 REVERSEmoderately similar to ( 442) loc_os04g38680 12004.m08857 protein amino acid/polyamine transporter II, putative, expressed seq=cds; coord=2:42000195..42002952:-1; parent_gene=GRMZM2G137161
ZmWUS1	0.94	GRMZM2G099745	very weakly similar to (93.6) AT2G04410 | Symbols: | FUNCTIONS IN: molecular_function unknown; INVOLVED IN: biological_process unknown; LOCATED IN: plasma membrane; EXPRESSED IN: 24 plant structures; EXPRESSED DURING: 15 growth stages; CONTAINS InterPro DOMAIN/s: Defence response, Rin4 (InterPro:IPR008700); BEST Arabidopsis thaliana protein match is: NOI (TAIR:AT5G55850.1); Has 141 Blast hits to …
ZmWUS1	0.94	GRMZM2G110388	moderately similar to ( 331) AT3G48280 | Symbols: CYP71A25 | CYP71A25; electron carrier/ heme binding / iron ion binding / monooxygenase/ oxygen binding | chr3:17879594-17881164 FORWARDmoderately similar to ( 375) C71D8_SOYBN Cytochrome P450 71D8 (EC 1.14.-.-) (P450 CP7) - Glycine max (Soybean)highly similar to ( 692) loc_os06g43520 12006.m08882 protein cytochrome P450 71D7, putative, expressed s…
ZmWUS1	0.94	GRMZM2G116140	weakly similar to ( 108) AT1G62770 | Symbols: | invertase/pectin methylesterase inhibitor family protein | chr1:23246085-23246836 REVERSEvery weakly similar to (93.6) 21KD_DAUCA 21 kDa protein precursor (1.2 protein) - Daucus carota (Carrot)weakly similar to ( 192) loc_os06g49760 12006.m09500 protein ripening-related protein, putative, expressed seq=cds; coord=5:59973347..59975102:-1; parent_gene…
ZmWUS1	0.94	GRMZM2G042881	weakly similar to ( 110) AT3G29170 | Symbols: | unknown protein | chr3:11136240-11137542 REVERSEweakly similar to ( 139) loc_os12g03500 12012.m073753 protein expressed protein seq=cds; coord=1:75142183..75145950:1; parent_gene=GRMZM2G042881
ZmWUS1	0.94	GRMZM2G054803	moderately similar to ( 241) AT5G58770 | Symbols: | dehydrodolichyl diphosphate synthase, putative / DEDOL-PP synthase, putative | chr5:23734396-23735495 FORWARDmoderately similar to ( 321) loc_os01g63830 12001.m12498 protein undecaprenyl pyrophosphate synthetase, putative, expressed seq=cds; coord=7:45384708..45386649:1; parent_gene=GRMZM2G054803
ZmWUS1	0.94	GRMZM2G009166	highly similar to ( 627) AT5G35370 | Symbols: | ATP binding / carbohydrate binding / kinase/ protein kinase/ protein serine/threonine kinase/ protein tyrosine kinase/ sugar binding | chr5:13588564-13591182 REVERSEweakly similar to ( 196) KPRO_MAIZE Putative receptor protein kinase ZmPK1 precursor (EC 2.7.11.1) - Zea mays (Maize)nearly identical (1115) loc_os09g28180 12009.m05969 protein D-mannose…
ZmWUS1	0.94	GRMZM2G103892	seq=cds; coord=7:147719977..147727860:1; parent_gene=GRMZM2G103892
ZmWUS1	0.94	GRMZM2G095039	very weakly similar to (89.4) AT4G15800 | Symbols: RALFL33 | RALFL33 (ralf-like 33); signal transducer | chr4:8984915-8985265 FORWARDweakly similar to ( 114) loc_os02g44940 12002.m09534 protein rapid alkalinization factor 1 precursor, putative, expressed seq=cds; coord=3:66704976..66706053:-1; parent_gene=GRMZM2G095039
ZmWUS1	0.94	GRMZM2G411333	moderately similar to ( 251) AT1G05840 | Symbols: | aspartyl protease family protein | chr1:1762843-1766150 REVERSEmoderately similar to ( 342) loc_os02g27360 12002.m100207 protein pepsin A, putative, expressed seq=cds; coord=5:160164880..160166346:-1; parent_gene=GRMZM2G411333
ZmWUS1	0.94	GRMZM2G075140	moderately similar to ( 293) AT1G04220 | Symbols: KCS2 | KCS2 (3-KETOACYL-COA SYNTHASE 2); fatty acid elongase | chr1:1119853-1122483 REVERSEmoderately similar to ( 350) loc_os11g37900 12011.m07636 protein fatty acid elongase, putative, expressed seq=cds; coord=4:9739340..9742575:1; parent_gene=GRMZM2G075140
ZmWUS1	0.94	GRMZM2G081377	seq=cds; coord=2:227303145..227304513:1; parent_gene=GRMZM2G081377
ZmWUS1	0.94	GRMZM2G322728	highly similar to ( 757) AT4G21380 | Symbols: ARK3 | ARK3 (A. THALIANA RECEPTOR KINASE 3); kinase/ transmembrane receptor protein serine/threonine kinase | chr4:11389219-11393090 REVERSEmoderately similar to ( 336) SLSG3_BRAOL S-locus-specific glycoprotein S13 precursor (SLSG-13) (Fragment) - Brassica oleracea (Wild cabbage)nearly identical (1184) loc_os01g57510 12001.m11902 protein receptor prot…
ZmWUS1	0.94	joint_Locus_21240	Putative uncharacterized protein
ZmWUS1	0.94	joint_Locus_23451
ZmWUS1	0.94	joint_Locus_10714
ZmWUS1	0.94	GRMZM2G024476	highly similar to ( 600) AT1G75450 | Symbols: CKX5, ATCKX5, ATCKX6 | CKX5 (CYTOKININ OXIDASE 5); cytokinin dehydrogenase | chr1:28315248-28318064 REVERSEmoderately similar to ( 418) CKX1_MAIZE Cytokinin dehydrogenase 1 precursor (EC 1.5.99.12) (Cytokinin oxidase 1) (CKO 1) (COX 1) (ZmCKX1) - Zea mays (Maize)highly similar to ( 822) loc_os01g56810 12001.m11838 protein cytokinin dehydrogenase 5 pre…
ZmWUS1	0.94	GRMZM2G112039	moderately similar to ( 263) AT1G59740 | Symbols: | proton-dependent oligopeptide transport (POT) family protein | chr1:21968227-21972312 FORWARDmoderately similar to ( 321) loc_os04g36040 12004.m08693 protein peptide transporter PTR2, putative, expressed seq=cds; coord=2:47605515..47608510:1; parent_gene=GRMZM2G112039
ZmWUS1	0.94	GRMZM2G055437	moderately similar to ( 363) AT5G54200 | Symbols: | WD-40 repeat family protein | chr5:21993565-21997076 REVERSEhighly similar to ( 865) loc_os04g34080 12004.m08502 protein protein phosphatase type 2A regulator/ signal transducer, putative, expressed seq=cds; coord=10:115146360..115151286:-1; parent_gene=GRMZM2G055437
ZmWUS1	0.94	GRMZM2G425863	weakly similar to ( 175) loc_os10g35770 12010.m065306 protein expressed protein seq=cds; coord=1:226275617..226277581:-1; parent_gene=GRMZM2G425863
ZmWUS1	0.94	GRMZM2G099363	moderately similar to ( 352) AT4G34050 | Symbols: | caffeoyl-CoA 3-O-methyltransferase, putative | chr4:16310844-16311973 FORWARDmoderately similar to ( 410) CAMT2_MAIZE Caffeoyl-CoA O-methyltransferase 2 (EC 2.1.1.104) (Trans-caffeoyl-CoA 3-O-methyltransferase 2) (CCoAMT-2) (CCoAOMT-2) - Zea mays (Maize)moderately similar to ( 365) loc_os06g06980 12006.m31989 protein caffeoyl-CoA O-methyltransfe…
ZmWUS1	0.94	GRMZM2G001500	nearly identical (1008) AT4G24280 | Symbols: cpHsc70-1 | cpHsc70-1 (chloroplast heat shock protein 70-1); ATP binding | chr4:12590094-12593437 FORWARDnearly identical (1025) HSP7S_PEA Stromal 70 kDa heat shock-related protein, chloroplast precursor - Pisum sativum (Garden pea)nearly identical (1095) loc_os12g14070 12012.m05378 protein stromal 70 kDa heat shock-related protein, chloroplast precurs…
ZmWUS1	0.94	GRMZM2G130314	moderately similar to ( 293) AT1G13410 | Symbols: | FUNCTIONS IN: molecular_function unknown; INVOLVED IN: biological_process unknown; LOCATED IN: cellular_component unknown; EXPRESSED IN: 17 plant structures; EXPRESSED DURING: 8 growth stages; CONTAINS InterPro DOMAIN/s: Pentatricopeptide repeat (InterPro:IPR002885); BEST Arabidopsis thaliana protein match is: pentatricopeptide (PPR) repeat-cont…
ZmWUS1	0.94	GRMZM2G034019	highly similar to ( 522) AT3G10980 | Symbols: | unknown protein | chr3:3438810-3440501 FORWARDhighly similar to ( 813) loc_os05g39730 12005.m08151 protein SAG20, putative, expressed seq=cds; coord=8:118784488..118787885:-1; parent_gene=GRMZM2G034019
ZmWUS1	0.94	GRMZM2G015972	moderately similar to ( 269) AT1G60430 | Symbols: ARPC3 | ARPC3 (actin-related protein C3); structural molecule | chr1:22264797-22265682 REVERSEmoderately similar to ( 288) loc_os02g14000 12002.m34005 protein actin-related protein 2/3 complex subunit 3, putative, expressed seq=cds; coord=5:146917632..146920881:-1; parent_gene=GRMZM2G015972
ZmWUS1	0.94	GRMZM5G860976	weakly similar to ( 197) AT3G14205 | Symbols: | phosphoinositide phosphatase family protein | chr3:4716008-4720524 REVERSEmoderately similar to ( 255) loc_os03g08430 12003.m35047 protein SAC domain-containing protein 3, putative, expressed seq=cds; coord=9:150204687..150206055:-1; parent_gene=GRMZM5G860976
ZmWUS1	0.94	GRMZM2G409726	moderately similar to ( 296) AT5G03240 | Symbols: UBQ3 | UBQ3 (POLYUBIQUITIN 3); protein binding | chr5:771976-772896 REVERSEweakly similar to ( 150) UBIQ_WHEAT Ubiquitin - Triticum aestivum (Wheat)moderately similar to ( 298) loc_os06g46770 12006.m091761 protein polyubiquitin containing 7 ubiquitin monomers, putative, expressed seq=cds; coord=5:82443815..82446714:-1; parent_gene=GRMZM2G409726
ZmWUS1	0.94	GRMZM2G475897	highly similar to ( 880) AT1G18900 | Symbols: | pentatricopeptide (PPR) repeat-containing protein | chr1:6529778-6532360 FORWARDweakly similar to ( 139) RF1_ORYSA Rf1 protein, mitochondrial precursor (PPR protein) (Fertility restorer) (Restorer for CMS) - Oryza sativa (Rice)nearly identical (1410) loc_os12g44170 12012.m08188 protein ATP binding protein, putative, expressed seq=cds; coord=1:180517…
ZmWUS1	0.94	GRMZM2G162167	moderately similar to ( 342) AT5G24360 | Symbols: ATIRE1-1, IRE1-1 | IRE1-1 (INOSITOL REQUIRING 1-1); ATP binding / endoribonuclease, producing 5-phosphomonoesters / kinase/ protein kinase/ protein serine/threonine kinase | chr5:8316627-8319827 FORWARDhighly similar to ( 509) loc_os07g28820 12007.m07153 protein ire1 homolog-1, putative, expressed seq=cds; coord=7:144657571..144661929:-1; parent_g…
ZmWUS1	0.94	GRMZM5G814314	moderately similar to ( 300) AT4G27960 | Symbols: UBC9 | UBC9 (UBIQUITIN CONJUGATING ENZYME 9); ubiquitin-protein ligase | chr4:13916065-13917293 REVERSEweakly similar to ( 144) UBC2_WHEAT Ubiquitin-conjugating enzyme E2-17 kDa (EC 6.3.2.19) (Ubiquitin-protein ligase) (Ubiquitin carrier protein) - Triticum aestivum (Wheat)moderately similar to ( 312) loc_os01g46926 12001.m97531 protein ubiquitin-…
ZmWUS1	0.94	GRMZM2G004521	moderately similar to ( 243) AT5G60570 | Symbols: | kelch repeat-containing F-box family protein | chr5:24348713-24349894 FORWARDmoderately similar to ( 377) loc_os04g52830 12004.m10176 protein kelch motif family protein, expressed seq=cds; coord=2:227277639..227282413:1; parent_gene=GRMZM2G004521
ZmWUS1	0.94	GRMZM2G443829	highly similar to ( 605) AT2G37710 | Symbols: RLK | RLK (receptor lectin kinase); kinase | chr2:15814934-15816961 REVERSEmoderately similar to ( 216) PSKR_DAUCA Phytosulfokine receptor precursor (EC 2.7.11.1) (Phytosulfokine LRR receptor kinase) - Daucus carota (Carrot)highly similar to ( 899) loc_os07g38810 12007.m08126 protein lectin receptor-type protein kinase, putative, expressed seq=cds; co…
ZmWUS1	0.94	joint_Locus_21906
ZmWUS1	0.94	GRMZM2G016749	moderately similar to ( 485) AT3G16560 | Symbols: | protein phosphatase 2C-related / PP2C-related | chr3:5636051-5637702 REVERSEhighly similar to ( 867) loc_os04g33080 12004.m08403 protein protein phosphatase 2C containing protein, expressed seq=cds; coord=2:60629665..60634125:1; parent_gene=GRMZM2G016749
ZmWUS1	0.94	GRMZM2G180328	moderately similar to ( 328) AT1G01720 | Symbols: ATAF1, ANAC002 | ATAF1; transcription activator/ transcription factor | chr1:268471-269514 FORWARDmoderately similar to ( 411) NAC48_ORYSA NAC domain-containing protein 48 (ONAC048) - Oryza sativa (Rice)moderately similar to ( 472) loc_os05g34830 12005.m27596 protein NAC domain-containing protein 48, putative, expressed seq=cds; coord=6:147868257.…
ZmWUS1	0.94	GRMZM2G132898	moderately similar to ( 408) AT4G15130 | Symbols: ATCCT2, CCT2 | catalytic/ choline-phosphate cytidylyltransferase/ nucleotidyltransferase | chr4:8637793-8639388 FORWARDhighly similar to ( 501) loc_os10g42790 12010.m07031 protein choline-phosphate cytidylyltransferase B, putative, expressed seq=cds; coord=1:105671918..105675900:-1; parent_gene=GRMZM2G132898
ZmWUS1	0.94	GRMZM2G126865	nearly identical (1019) AT4G12650 | Symbols: | LOCATED IN: integral to membrane, Golgi apparatus, plasma membrane, vacuole; EXPRESSED IN: 25 plant structures; EXPRESSED DURING: 13 growth stages; CONTAINS InterPro DOMAIN/s: Nonaspanin (TM9SF) (InterPro:IPR004240); BEST Arabidopsis thaliana protein match is: unknown protein (TAIR:AT5G35160.1); Has 983 Blast hits to 980 proteins in 161 species: Arch…
ZmWUS1	0.94	GRMZM2G050912	weakly similar to ( 104) loc_os02g08540 12002.m06200 protein expressed protein seq=cds; coord=9:92659733..92665412:1; parent_gene=GRMZM2G050912
ZmWUS1	0.94	GRMZM2G067747	highly similar to ( 659) AT1G79610 | Symbols: ATNHX6, NHX6 | sodium proton exchanger, putative (NHX6) | chr1:29953089-29957070 REVERSEhighly similar to ( 755) loc_os09g11450 12009.m04407 protein sodium/hydrogen exchanger family protein, expressed seq=cds; coord=7:78791276..78813787:-1; parent_gene=GRMZM2G067747
ZmWUS1	0.94	GRMZM2G085111	nearly identical (1528) AT3G62150 | Symbols: PGP21 | PGP21 (P-GLYCOPROTEIN 21); ATPase, coupled to transmembrane movement of substances | chr3:23008755-23013579 REVERSEhighly similar to ( 887) MDR_ORYSA Putative multidrug resistance protein (P-glycoprotein) - Oryza sativa (Rice)nearly identical (1972) loc_os01g18670 12001.m08406 protein multidrug resistance protein 17, putative, expressed seq=cds…
ZmWUS1	0.94	GRMZM2G102923	weakly similar to ( 127) AT5G08200 | Symbols: | peptidoglycan-binding LysM domain-containing protein | chr5:2638385-2640508 FORWARDmoderately similar to ( 288) loc_os06g51360 12006.m32210 protein lysM domain containing protein, expressed seq=cds; coord=6:81714820..81716889:-1; parent_gene=GRMZM2G102923
ZmWUS1	0.94	GRMZM2G178025	highly similar to ( 684) AT5G49720 | Symbols: ATGH9A1, DEC, KOR, RSW2, IRX2, KOR1 | ATGH9A1 (ARABIDOPSIS THALIANA GLYCOSYL HYDROLASE 9A1); cellulase/ hydrolase, hydrolyzing O-glycosyl compounds | chr5:20197765-20200168 REVERSEnearly identical (1052) GUN12_ORYSA Endoglucanase 12 (EC 3.2.1.4) (Endo-1,4-beta glucanase 12) (OsGLU3) - Oryza sativa (Rice)nearly identical (1041) loc_os04g41970 12004.m09…
ZmWUS1	0.94	GRMZM2G027726	moderately similar to ( 266) AT5G47120 | Symbols: ATBI-1, BI-1, ATBI1 | ATBI1 (BAX INHIBITOR 1) | chr5:19136071-19137585 FORWARDmoderately similar to ( 314) BI1_ORYSA Bax inhibitor 1 (BI-1) (OsBI-1) - Oryza sativa (Rice)moderately similar to ( 314) loc_os02g03280 12002.m33531 protein bax inhibitor 1, putative, expressed seq=cds; coord=4:238738850..238741055:1; parent_gene=GRMZM2G027726
ZmWUS1	0.94	GRMZM2G130432	moderately similar to ( 286) AT5G51180 | Symbols: | unknown protein | chr5:20797360-20799929 FORWARDmoderately similar to ( 385) loc_os02g43850 12002.m100050 protein serine esterase family protein, putative, expressed seq=cds; coord=5:191480739..191485601:-1; parent_gene=GRMZM2G130432
ZmWUS1	0.94	GRMZM2G078890	highly similar to ( 643) AT1G18580 | Symbols: GAUT11 | GAUT11 (Galacturonosyltransferase 11); polygalacturonate 4-alpha-galacturonosyltransferase | chr1:6396144-6398005 FORWARDhighly similar to ( 874) loc_os03g30000 12003.m08261 protein transferase, transferring glycosyl groups, putative, expressed seq=cds; coord=9:123103198..123107371:1; parent_gene=GRMZM2G078890
ZmWUS1	0.94	GRMZM2G094768	moderately similar to ( 259) AT3G60320 | Symbols: | DNA binding | chr3:22292073-22295228 REVERSEhighly similar to ( 585) loc_os02g43770 12002.m09411 protein bZIP protein, putative, expressed seq=cds; coord=5:191128057..191130092:-1; parent_gene=GRMZM2G094768
ZmWUS1	0.94	GRMZM2G072744	highly similar to ( 556) AT5G09660 | Symbols: PMDH2 | PMDH2 (peroxisomal NAD-malate dehydrogenase 2); malate dehydrogenase | chr5:2993691-2995551 REVERSEhighly similar to ( 578) MDHG_ORYSA Malate dehydrogenase, glyoxysomal precursor (EC 1.1.1.37) - Oryza sativa (Rice)highly similar to ( 613) loc_os03g56280 12003.m10537 protein malate dehydrogenase, glyoxysomal precursor, putative, expressed seq=c…
ZmWUS1	0.94	GRMZM2G021704	highly similar to ( 565) AT4G22930 | Symbols: PYR4, DHOASE | PYR4 (PYRIMIDIN 4); dihydroorotase/ hydrolase/ hydrolase, acting on carbon-nitrogen (but not peptide) bonds, in cyclic amides | chr4:12019315-12021200 FORWARDhighly similar to ( 662) loc_os01g54370 12001.m11601 protein dihydroorotase, mitochondrial precursor, putative, expressed seq=cds; coord=3:197320834..197325336:1; parent_gene=GRMZM…
ZmWUS1	0.94	GRMZM2G014022	weakly similar to ( 150) AT2G36090 | Symbols: | F-box family protein | chr2:15158631-15159584 FORWARDmoderately similar to ( 350) loc_os04g33820 12004.m08477 protein F-box domain containing protein, expressed seq=cds; coord=10:114509346..114511007:-1; parent_gene=GRMZM2G014022
ZmWUS1	0.94	GRMZM2G171723	weakly similar to ( 103) AT3G54880 | Symbols: | unknown protein | chr3:20337078-20337786 REVERSEmoderately similar to ( 229) loc_os07g29640 12007.m29169 protein expressed protein seq=cds; coord=7:148280127..148283240:1; parent_gene=GRMZM2G171723
ZmWUS1	0.94	GRMZM2G113135	very weakly similar to (82.0) AT4G00880 | Symbols: | auxin-responsive family protein | chr4:366692-367060 REVERSEweakly similar to ( 151) loc_os10g36703 12010.m65409 protein OsSAUR56 - Auxin-responsive SAUR gene family member, expressed seq=cds; coord=5:22998056..22998869:1; parent_gene=GRMZM2G113135
ZmWUS1	0.94	GRMZM2G003563	weakly similar to ( 158) AT2G24190 | Symbols: | short-chain dehydrogenase/reductase (SDR) family protein | chr2:10283740-10284934 REVERSEmoderately similar to ( 233) loc_os07g48640 12007.m079798 protein oxidoreductase, putative, expressed seq=cds; coord=2:217355669..217358254:1; parent_gene=GRMZM2G003563
ZmWUS1	0.94	GRMZM2G106276	weakly similar to ( 146) AT5G06710 | Symbols: HAT14 | HAT14 (HOMEOBOX FROM ARABIDOPSIS THALIANA); DNA binding / transcription factor | chr5:2069093-2070284 REVERSEweakly similar to ( 175) loc_os06g04850 12006.m05214 protein homeobox-leucine zipper protein ATHB-4, putative, expressed seq=cds; coord=9:20869132..20870463:-1; parent_gene=GRMZM2G106276
ZmWUS1	0.94	GRMZM2G529313	nearly identical (1285) AT5G19660 | Symbols: ATSBT6.1, S1P, ATS1P | S1P (SITE-1 PROTEASE); endopeptidase/ serine-type endopeptidase | chr5:6642118-6646418 REVERSEnearly identical (1160) loc_os06g06810 12006.m05405 protein membrane-bound transcription factor site 1 protease precursor, putative, expressed seq=cds; coord=9:16682539..16693927:-1; parent_gene=GRMZM2G529313
ZmWUS1	0.94	GRMZM2G452580	moderately similar to ( 497) AT2G21520 | Symbols: | transporter | chr2:9215956-9218953 FORWARDhighly similar to ( 747) loc_os02g48990 12002.m09933 protein phosphatidylinositol transporter/ transporter, putative, expressed seq=cds; coord=5:203935163..203940957:-1; parent_gene=GRMZM2G452580
ZmWUS1	0.94	joint_Locus_102503	Putative uncharacterized protein Sb01g032150
ZmWUS1	0.94	GRMZM2G038893	moderately similar to ( 405) AT2G23450 | Symbols: | protein kinase family protein | chr2:9988926-9991244 REVERSEweakly similar to ( 179) CRI4_MAIZE Putative receptor protein kinase CRINKLY4 precursor (EC 2.7.11.1) - Zea mays (Maize)highly similar to ( 707) loc_os12g40419 12012.m07825 protein WAK-like kinase, putative, expressed seq=cds; coord=1:166799684..166806560:1; parent_gene=GRMZM2G038893
ZmWUS1	0.94	joint_Locus_16122	Alpha-expansin 20
ZmWUS1	0.94	GRMZM2G321839	moderately similar to ( 276) AT1G05260 | Symbols: RCI3, RCI3A | RCI3 (RARE COLD INDUCIBLE GENE 3); peroxidase | chr1:1529827-1531271 FORWARDmoderately similar to ( 279) PER1_ORYSA Peroxidase 1 precursor (EC 1.11.1.7) - Oryza sativa (Rice)moderately similar to ( 468) loc_os01g57730 12001.m11922 protein peroxidase 56 precursor, putative, expressed seq=cds; coord=3:189851386..189853042:1; parent_gen…
ZmWUS1	0.94	GRMZM2G076657	moderately similar to ( 290) AT2G03340 | Symbols: WRKY3 | WRKY3; transcription factor | chr2:1014724-1016936 REVERSEhighly similar to ( 619) loc_os12g32250 12012.m07031 protein SPF1-like DNA-binding protein, putative, expressed seq=cds; coord=3:134914898..134922903:-1; parent_gene=GRMZM2G076657
ZmWUS1	0.94	GRMZM2G017164	moderately similar to ( 346) AT5G60900 | Symbols: RLK1 | RLK1 (RECEPTOR-LIKE PROTEIN KINASE 1); ATP binding / carbohydrate binding / kinase/ protein kinase/ protein serine/threonine kinase/ protein tyrosine kinase/ sugar binding | chr5:24498467-24501494 REVERSEmoderately similar to ( 226) KPRO_MAIZE Putative receptor protein kinase ZmPK1 precursor (EC 2.7.11.1) - Zea mays (Maize)nearly identical …
ZmWUS1	0.94	GRMZM5G814945	highly similar to ( 513) loc_os02g34500 12002.m08539 protein expressed protein seq=cds; coord=5:171267257..171271268:1; parent_gene=GRMZM5G814945
ZmWUS1	0.94	GRMZM2G133226	weakly similar to ( 133) AT4G32272 | Symbols: | FUNCTIONS IN: molecular_function unknown; INVOLVED IN: biological_process unknown; LOCATED IN: cellular_component unknown; CONTAINS InterPro DOMAIN/s: Protein of unknown function DUF250 (InterPro:IPR004853); BEST Arabidopsis thaliana protein match is: UDP-glucuronic acid/UDP-N-acetylgalactosamine transporter-related (TAIR:AT4G31600.1); Has 1302 Blas…
ZmWUS1	0.94	GRMZM5G822426	moderately similar to ( 413) AT1G53300 | Symbols: TTL1 | TTL1 (TETRATRICOPETIDE-REPEAT THIOREDOXIN-LIKE 1); binding | chr1:19879726-19882375 FORWARDhighly similar to ( 558) loc_os01g42960 12001.m10559 protein electron transporter, putative, expressed seq=cds; coord=8:76510774..76513535:-1; parent_gene=GRMZM5G822426
ZmWUS1	0.94	GRMZM2G123461	seq=cds; coord=1:180695908..180697113:-1; parent_gene=GRMZM2G123461
ZmWUS1	0.94	GRMZM2G119886	weakly similar to ( 166) loc_os03g17020 12003.m101297 protein DNA binding protein, putative, expressed seq=cds; coord=1:41759382..41762409:-1; parent_gene=GRMZM2G119886
ZmWUS1	0.94	AC207888.3_FG009	seq=cds; coord=2:234264112..234266163:1; parent_gene=AC207888.3_FG009
ZmWUS1	0.94	GRMZM2G104339	seq=cds; coord=7:133377290..133377751:-1; parent_gene=GRMZM2G104339
ZmWUS1	0.94	GRMZM2G142660	moderately similar to ( 318) AT5G35730 | Symbols: | EXS family protein / ERD1/XPR1/SYG1 family protein | chr5:13893941-13896821 FORWARDmoderately similar to ( 376) loc_os12g40340 12012.m07818 protein EXS, C-terminal, putative, expressed seq=cds; coord=1:166714518..166718130:-1; parent_gene=GRMZM2G142660
ZmWUS1	0.94	GRMZM2G008216	very weakly similar to (98.6) AT5G28050 | Symbols: | cytidine/deoxycytidylate deaminase family protein | chr5:10044209-10045484 REVERSEweakly similar to ( 112) loc_os07g14150 12007.m079579 protein cytidine/deoxycytidylate deaminase family protein, putative, expressed seq=cds; coord=2:170226464..170227161:1; parent_gene=GRMZM2G008216
ZmWUS1	0.94	GRMZM5G812860	seq=cds; coord=2:115068521..115068982:-1; parent_gene=GRMZM5G812860
ZmWUS1	0.94	GRMZM2G085960	moderately similar to ( 435) AT2G36310 | Symbols: URH1 | URH1 (URIDINE-RIBOHYDROLASE 1); adenosine nucleosidase/ hydrolase/ inosine nucleosidase/ uridine nucleosidase | chr2:15224692-15226633 REVERSEhighly similar to ( 506) loc_os08g44370 12008.m26790 protein pyrimidine-specific ribonucleoside hydrolase rihA, putative, expressed seq=cds; coord=4:52564997..52568583:1; parent_gene=GRMZM2G085960
ZmWUS1	0.94	GRMZM2G099080	moderately similar to ( 276) AT5G58440 | Symbols: SNX2a | SNX2a (SORTING NEXIN 2a); phosphoinositide binding | chr5:23624154-23626676 REVERSEmoderately similar to ( 474) loc_os01g61150 12001.m12242 protein PX domain containing protein, expressed seq=cds; coord=3:183842983..183861040:1; parent_gene=GRMZM2G099080
ZmWUS1	0.94	AC195864.3_FG017	moderately similar to ( 350) AT1G26900 | Symbols: | pentatricopeptide (PPR) repeat-containing protein | chr1:9319756-9321474 REVERSEhighly similar to ( 662) loc_os08g38610 12008.m07845 protein selenium-binding protein-like, putative seq=cds; coord=7:167500409..167502067:1; parent_gene=AC195864.3_FG017
ZmWUS1	0.94	GRMZM2G042313	highly similar to ( 825) AT1G58030 | Symbols: CAT2 | CAT2 (CATIONIC AMINO ACID TRANSPORTER 2); amino acid transmembrane transporter | chr1:21464185-21468141 REVERSEnearly identical (1068) loc_os12g42850 12012.m26983 protein high-affinity cationic amino acid transporter 1, putative, expressed seq=cds; coord=1:176093108..176098219:-1; parent_gene=GRMZM2G042313
ZmWUS1	0.94	GRMZM2G076981	moderately similar to ( 237) AT4G03140 | Symbols: | binding / catalytic/ oxidoreductase | chr4:1392191-1393662 FORWARDweakly similar to ( 192) TS2_MAIZE Sex determination protein tasselseed-2 - Zea mays (Maize)moderately similar to ( 368) loc_os07g40250 12007.m08266 protein sex determination protein tasselseed-2, putative, expressed seq=cds; coord=7:162398192..162399451:1; parent_gene=GRMZM2G0769…
ZmWUS1	0.94	GRMZM2G078077	weakly similar to ( 119) AT5G23280 | Symbols: | TCP family transcription factor, putative | chr5:7843017-7843769 FORWARDweakly similar to ( 141) loc_os02g42380 12002.m09273 protein TCP-domain protein, putative, expressed seq=cds; coord=4:145614348..145615398:1; parent_gene=GRMZM2G078077
ZmWUS1	0.94	GRMZM2G341658	highly similar to ( 522) AT1G14780 | Symbols: | FUNCTIONS IN: molecular_function unknown; INVOLVED IN: biological_process unknown; LOCATED IN: cellular_component unknown; EXPRESSED IN: 13 plant structures; EXPRESSED DURING: 6 growth stages; CONTAINS InterPro DOMAIN/s: Membrane attack complex component/perforin/complement C9 (InterPro:IPR001862); BEST Arabidopsis thaliana protein match is: unknown…
ZmWUS1	0.94	GRMZM2G341302	highly similar to ( 671) AT2G37710 | Symbols: RLK | RLK (receptor lectin kinase); kinase | chr2:15814934-15816961 REVERSEweakly similar to ( 192) PSKR_DAUCA Phytosulfokine receptor precursor (EC 2.7.11.1) (Phytosulfokine LRR receptor kinase) - Daucus carota (Carrot)highly similar to ( 826) loc_os07g03830 12007.m04853 protein lectin-like receptor kinase 7, putative seq=cds; coord=10:82104342..8210…
ZmWUS1	0.94	GRMZM2G079583	moderately similar to ( 352) AT4G18640 | Symbols: MRH1 | MRH1 (morphogenesis of root hair 1); ATP binding / protein binding / protein kinase/ protein serine/threonine kinase/ protein tyrosine kinase | chr4:10260481-10263577 FORWARDweakly similar to ( 114) CRI4_MAIZE Putative receptor protein kinase CRINKLY4 precursor (EC 2.7.11.1) - Zea mays (Maize)moderately similar to ( 452) loc_os01g48390 1200…
ZmWUS1	0.94	GRMZM2G477139	moderately similar to ( 349) AT4G36010 | Symbols: | pathogenesis-related thaumatin family protein | chr4:17039472-17040976 REVERSEmoderately similar to ( 273) TP1A_MALDO Thaumatin-like protein 1a precursor (Allergen Mal d 2) (Mdtl1) (Pathogenesis-related protein 5a) (PR-5a) - Malus domestica (Apple) (Malus sylvestris)moderately similar to ( 438) loc_os10g05660 12010.m03970 protein thaumatin-like …
ZmWUS1	0.94	GRMZM2G478624	very weakly similar to (98.2) AT5G45320 | Symbols: | FUNCTIONS IN: molecular_function unknown; INVOLVED IN: biological_process unknown; LOCATED IN: endomembrane system; EXPRESSED IN: inflorescence meristem, flower, root; EXPRESSED DURING: petal differentiation and expansion stage; CONTAINS InterPro DOMAIN/s: Harpin-induced 1 (InterPro:IPR010847); BEST Arabidopsis thaliana protein match is: unknow…
ZmWUS1	0.94	GRMZM2G150024	moderately similar to ( 202) AT1G34210 | Symbols: SERK2, ATSERK2 | SERK2 (SOMATIC EMBRYOGENESIS RECEPTOR-LIKE KINASE 2); kinase | chr1:12459078-12462752 FORWARDvery weakly similar to (84.3) RPK1_IPONI Receptor-like protein kinase precursor (EC 2.7.11.1) - Ipomoea nil (Japanese morning glory) (Pharbitis nil)moderately similar to ( 218) loc_os08g07760 12008.m04913 protein BRASSINOSTEROID INSENSITIV…
ZmWUS1	0.94	GRMZM2G168890	moderately similar to ( 241) AT4G31410 | Symbols: | unknown protein | chr4:15244259-15245474 FORWARDhighly similar to ( 511) loc_os06g47860 12006.m31919 protein expressed protein seq=cds; coord=5:52764394..52767561:1; parent_gene=GRMZM2G168890
ZmWUS1	0.94	GRMZM2G374088	highly similar to ( 627) AT3G18040 | Symbols: MPK9 | MPK9 (MAP KINASE 9); MAP kinase | chr3:6175741-6178150 FORWARDhighly similar to ( 702) MPK13_ORYSA Mitogen-activated protein kinase 13 (EC 2.7.11.24) (MAP kinase 13) (Benzothiadiazole-induced MAP kinase 2) (OsBIMK2) (MAP kinase 2) (OsMAPK2) - Oryza sativa (Rice)highly similar to ( 702) loc_os02g04230 12002.m100091 protein OsMPK17-2 - putative M…
ZmWUS1	0.94	AC208110.2_FG007	weakly similar to ( 147) loc_os04g50970 12004.m09994 protein seed specific protein Bn15D1B, putative, expressed seq=cds; coord=10:140741524..140743307:-1; parent_gene=AC208110.2_FG007
ZmWUS1	0.94	GRMZM2G301699	seq=cds; coord=7:6437309..6440274:-1; parent_gene=GRMZM2G301699
ZmWUS1	0.94	GRMZM2G049755	moderately similar to ( 474) AT4G02750 | Symbols: | pentatricopeptide (PPR) repeat-containing protein | chr4:1221116-1223461 REVERSEvery weakly similar to (80.1) RF1_ORYSA Rf1 protein, mitochondrial precursor (PPR protein) (Fertility restorer) (Restorer for CMS) - Oryza sativa (Rice)moderately similar to ( 457) loc_os09g15800 12009.m04841 protein pentatricopeptide repeat protein PPR868-14, putati…
ZmWUS1	0.94	GRMZM2G357620	nearly identical (1301) AT3G57330 | Symbols: ACA11 | ACA11 (autoinhibited Ca2+-ATPase 11); calcium-transporting ATPase/ calmodulin binding | chr3:21211655-21216375 REVERSEnearly identical (1660) ACA4_ORYSA Probable calcium-transporting ATPase 4, plasma membrane-type (EC 3.6.3.8) (Ca(2+)-ATPase isoform 4) - Oryza sativa (Rice)nearly identical (1660) loc_os12g04220 12012.m04416 protein calcium-tran…
ZmWUS1	0.94	GRMZM2G425427	moderately similar to ( 242) AT5G49620 | Symbols: AtMYB78 | AtMYB78 (myb domain protein 78); DNA binding / transcription factor | chr5:20137491-20139384 REVERSEweakly similar to ( 153) MYBP_MAIZE Myb-related protein P - Zea mays (Maize)moderately similar to ( 266) loc_os05g04210 12005.m04954 protein cpm5, putative, expressed seq=cds; coord=10:85319450..85321023:-1; parent_gene=GRMZM2G425427
ZmWUS1	0.94	GRMZM2G102915	moderately similar to ( 426) AT5G20040 | Symbols: ATIPT9 | ATIPT9; ATP binding / tRNA isopentenyltransferase | chr5:6767939-6770980 REVERSEhighly similar to ( 566) loc_os06g51350 12006.m09658 protein ATIPT9, putative, expressed seq=cds; coord=6:81724299..81726565:-1; parent_gene=GRMZM2G102915
ZmWUS1	0.94	GRMZM2G068192	moderately similar to ( 467) AT2G40120 | Symbols: | protein kinase family protein | chr2:16755137-16757258 REVERSEweakly similar to ( 108) MPK10_ORYSA Mitogen-activated protein kinase 10 (EC 2.7.11.24) (MAP kinase 10) - Oryza sativa (Rice)highly similar to ( 871) loc_os05g39080 12005.m08087 protein ATP binding protein, putative, expressed seq=cds; coord=8:117869638..117874477:-1; parent_gene=GRMZ…
ZmWUS1	0.94	GRMZM2G416817	moderately similar to ( 427) AT1G02660 | Symbols: | lipase class 3 family protein | chr1:572187-574746 REVERSEhighly similar to ( 701) loc_os01g15000 12001.m42633 protein triacylglycerol lipase, putative, expressed seq=cds; coord=8:5529126..5532349:-1; parent_gene=GRMZM2G416817
ZmWUS1	0.94	GRMZM2G038412	weakly similar to ( 126) AT4G33690 | Symbols: | unknown protein | chr4:16175198-16176137 FORWARDmoderately similar to ( 267) loc_os07g11290 12007.m05584 protein expressed protein seq=cds; coord=7:19496879..19500841:-1; parent_gene=GRMZM2G038412
ZmWUS1	0.94	GRMZM2G068158	highly similar to ( 697) AT1G19430 | Symbols: | dehydration-responsive protein-related | chr1:6724669-6727533 REVERSEnearly identical (1042) loc_os03g56380 12003.m10547 protein ankyrin-like protein, putative, expressed seq=cds; coord=1:282788013..282792440:1; parent_gene=GRMZM2G068158
ZmWUS1	0.94	GRMZM2G026807	moderately similar to ( 411) AT5G61410 | Symbols: RPE | RPE; catalytic/ ribulose-phosphate 3-epimerase | chr5:24684085-24685836 REVERSEmoderately similar to ( 449) RPE_ORYSA Ribulose-phosphate 3-epimerase, chloroplast precursor (EC 5.1.3.1) (Pentose-5-phosphate 3-epimerase) (PPE) (RPE) (R5P3E) - Oryza sativa (Rice)moderately similar to ( 449) loc_os03g07300 12003.m101203 protein ribulose-phosphat…
ZmWUS1	0.94	GRMZM2G071154	weakly similar to ( 116) AT5G42050 | Symbols: | FUNCTIONS IN: molecular_function unknown; EXPRESSED IN: 22 plant structures; EXPRESSED DURING: 13 growth stages; CONTAINS InterPro DOMAIN/s: Development and cell death domain (InterPro:IPR013989), Kelch related (InterPro:IPR013089); BEST Arabidopsis thaliana protein match is: unknown protein (TAIR:AT3G27090.1); Has 5084 Blast hits to 2870 proteins i…
ZmWUS1	0.94	GRMZM2G066801	moderately similar to ( 434) AT3G13050 | Symbols: | transporter-related | chr3:4176866-4178868 FORWARDhighly similar to ( 650) loc_os03g43720 12003.m101412 protein synaptic vesicle 2-related protein, putative, expressed seq=cds; coord=1:252803990..252808266:1; parent_gene=GRMZM2G066801
ZmWUS1	0.94	GRMZM2G004157	moderately similar to ( 239) AT3G62240 | Symbols: | zinc finger (C2H2 type) family protein | chr3:23033592-23036653 REVERSEmoderately similar to ( 327) loc_os01g14840 12001.m08086 protein nucleic acid binding protein, putative, expressed seq=cds; coord=9:149278522..149280901:-1; parent_gene=GRMZM2G004157
ZmWUS1	0.94	GRMZM2G094490	highly similar to ( 507) AT1G53270 | Symbols: | ABC transporter family protein | chr1:19862878-19864650 FORWARDweakly similar to ( 160) PDR12_ORYSA Pleiotropic drug resistance protein 12 - Oryza sativa (Rice)highly similar to ( 806) loc_os01g42900 12001.m10554 protein ATPase, coupled to transmembrane movement of substances, putative, expressed seq=cds; coord=3:225352645..225354753:-1; parent_gene…
ZmWUS1	0.94	GRMZM2G427697	moderately similar to ( 428) AT1G10020 | Symbols: | unknown protein | chr1:3269939-3271732 REVERSEhighly similar to ( 676) loc_os03g56220 12003.m10532 protein expressed protein seq=cds; coord=1:281909151..281910725:-1; parent_gene=GRMZM2G427697
ZmWUS1	0.94	GRMZM2G142777	very weakly similar to (84.7) AT3G50520 | Symbols: | phosphoglycerate/bisphosphoglycerate mutase family protein | chr3:18748058-18749418 FORWARDweakly similar to ( 198) loc_os11g04300 12011.m04628 protein retrotransposon protein, putative, unclassified, expressed seq=cds; coord=4:186835239..186837134:-1; parent_gene=GRMZM2G142777
ZmWUS1	0.94	GRMZM2G163421	highly similar to ( 546) AT1G21750 | Symbols: ATPDIL1-1 | ATPDIL1-1 (PDI-LIKE 1-1); protein disulfide isomerase | chr1:7645767-7648695 FORWARDhighly similar to ( 817) PDI_MAIZE Protein disulfide-isomerase precursor (EC 5.3.4.1) (PDI) - Zea mays (Maize)highly similar to ( 778) loc_os11g09280 12011.m28750 protein OsPDIL1-1 - Oryza sativa protein disulfide isomerase, expressed seq=cds; coord=2:22053…
ZmWUS1	0.94	joint_Locus_10752
ZmWUS1	0.94	GRMZM2G012758	moderately similar to ( 350) AT4G34480 | Symbols: | catalytic/ cation binding / hydrolase, hydrolyzing O-glycosyl compounds | chr4:16481147-16483988 REVERSEmoderately similar to ( 228) E13B_WHEAT Glucan endo-1,3-beta-glucosidase precursor (EC 3.2.1.39) ((1->3)-beta-glucan endohydrolase) ((1->3)-beta-glucanase) (Beta-1,3-endoglucanase) - Triticum aestivum (Wheat)highly similar to ( 620) loc_os03g1…
ZmWUS1	0.94	GRMZM2G046402	very weakly similar to ( 100) AT1G36990 | Symbols: | unknown protein | chr1:14027594-14029711 REVERSEhighly similar to ( 579) loc_os04g37540 12004.m08743 protein expressed protein seq=cds; coord=2:44553002..44562139:-1; parent_gene=GRMZM2G046402
ZmWUS1	0.94	GRMZM2G047474	moderately similar to ( 389) AT5G39590 | Symbols: | FUNCTIONS IN: molecular_function unknown; INVOLVED IN: N-terminal protein myristoylation; LOCATED IN: cellular_component unknown; EXPRESSED IN: 24 plant structures; EXPRESSED DURING: 15 growth stages; CONTAINS InterPro DOMAIN/s: TLDc (InterPro:IPR006571); Has 144 Blast hits to 144 proteins in 62 species: Archae - 0; Bacteria - 0; Metazoa - 76; F…
ZmWUS1	0.94	GRMZM2G046163	moderately similar to ( 340) AT4G02610 | Symbols: | tryptophan synthase, alpha subunit, putative | chr4:1147662-1149217 FORWARDmoderately similar to ( 401) TRPA_MAIZE Indole-3-glycerol phosphate lyase, chloroplast precursor (EC 4.1.2.8) (Indole synthase) (Tryptophan synthase alpha chain) (EC 4.2.1.20) (Benzoxazineless 1) - Zea mays (Maize)moderately similar to ( 406) loc_os03g58320 12003.m10742 p…
ZmWUS1	0.94	GRMZM2G156026	moderately similar to ( 340) AT4G01070 | Symbols: GT72B1, UGT72B1 | GT72B1; UDP-glucosyltransferase/ UDP-glycosyltransferase/ transferase, transferring glycosyl groups | chr4:461858-463300 REVERSEweakly similar to ( 165) IAAG_MAIZE Indole-3-acetate beta-glucosyltransferase (EC 2.4.1.121) (IAA-Glu synthetase) ((Uridine 5-diphosphate-glucose:indol-3-ylacetyl)-beta-D-glucosyl transferase) - Zea mays…
ZmWUS1	0.94	GRMZM2G181605	moderately similar to ( 241) AT5G07680 | Symbols: ANAC080 | ANAC080 (ARABIDOPSIS NAC DOMAIN CONTAINING PROTEIN 80); transcription factor | chr5:2436134-2437322 FORWARDmoderately similar to ( 230) NAC77_ORYSA NAC domain-containing protein 77 (ONAC077) (ONAC300) - Oryza sativa (Rice)moderately similar to ( 298) loc_os07g48550 12007.m09066 protein NAC domain-containing protein 21/22, putative, expre…
ZmWUS1	0.94	GRMZM5G867798	highly similar to ( 539) AT5G10290 | Symbols: | leucine-rich repeat family protein / protein kinase family protein | chr5:3235462-3238171 REVERSEmoderately similar to ( 234) PSKR_DAUCA Phytosulfokine receptor precursor (EC 2.7.11.1) (Phytosulfokine LRR receptor kinase) - Daucus carota (Carrot)highly similar to ( 756) loc_os11g39370 12011.m28845 protein BRASSINOSTEROID INSENSITIVE 1-associated rec…
ZmWUS1	0.94	GRMZM2G054969	moderately similar to ( 486) AT3G60070 | Symbols: | FUNCTIONS IN: molecular_function unknown; INVOLVED IN: biological_process unknown; LOCATED IN: membrane; EXPRESSED IN: 24 plant structures; EXPRESSED DURING: 15 growth stages; CONTAINS InterPro DOMAIN/s: Major facilitator superfamily, general substrate transporter (InterPro:IPR016196); BEST Arabidopsis thaliana protein match is: unknown protein …
ZmWUS1	0.94	GRMZM2G045366	highly similar to ( 509) AT3G58760 | Symbols: | ankyrin protein kinase, putative | chr3:21728756-21731740 FORWARDweakly similar to ( 107) CIPK1_ORYSA CIPK-like protein 1 (EC 2.7.11.1) (OsCK1) - Oryza sativa (Rice)highly similar to ( 778) loc_os01g54480 12001.m150710 protein serine/threonine-protein kinase TNNI3K, putative, expressed seq=cds; coord=3:197516992..197521537:-1; parent_gene=GRMZM2G045…
ZmWUS1	0.94	GRMZM2G027272	very weakly similar to ( 100) AT3G25070 | Symbols: RIN4 | RIN4 (RPM1 INTERACTING PROTEIN 4); protein binding | chr3:9132458-9133747 FORWARDmoderately similar to ( 304) loc_os04g31030 12004.m08207 protein nitrate-induced NOI protein, expressed seq=cds; coord=2:74090219..74094699:-1; parent_gene=GRMZM2G027272
ZmWUS1	0.94	joint_Locus_13274
ZmWUS1	0.94	GRMZM2G104999	moderately similar to ( 446) AT2G36310 | Symbols: URH1 | URH1 (URIDINE-RIBOHYDROLASE 1); adenosine nucleosidase/ hydrolase/ inosine nucleosidase/ uridine nucleosidase | chr2:15224692-15226633 REVERSEhighly similar to ( 530) loc_os09g39440 12009.m06882 protein pyrimidine-specific ribonucleoside hydrolase rihB, putative, expressed seq=cds; coord=2:165379892..165383823:1; parent_gene=GRMZM2G104999
ZmWUS1	0.94	GRMZM2G020514	seq=cds; coord=1:244170344..244170968:1; parent_gene=GRMZM2G020514
ZmWUS1	0.94	GRMZM2G358830	moderately similar to ( 395) AT3G24550 | Symbols: ATPERK1 | ATPERK1 (PROLINE EXTENSIN-LIKE RECEPTOR KINASE 1); ATP binding / protein kinase | chr3:8960411-8963303 FORWARDmoderately similar to ( 224) PSKR_DAUCA Phytosulfokine receptor precursor (EC 2.7.11.1) (Phytosulfokine LRR receptor kinase) - Daucus carota (Carrot)highly similar to ( 608) loc_os01g54700 12001.m11633 protein receptor protein ki…
ZmWUS1	0.94	GRMZM5G872578	moderately similar to ( 281) loc_os03g43770 12003.m09417 protein F-box domain containing protein, expressed seq=cds; coord=1:252631960..252633015:1; parent_gene=GRMZM5G872578
ZmWUS1	0.94	joint_Locus_15290	Putative uncharacterized protein
ZmWUS1	0.94	GRMZM2G061156	moderately similar to ( 250) AT1G20110 | Symbols: | zinc finger (FYVE type) family protein | chr1:6971554-6974578 FORWARDmoderately similar to ( 353) loc_os07g38580 12007.m08104 protein zinc ion binding protein, putative, expressed seq=cds; coord=7:159777641..159783160:1; parent_gene=GRMZM2G061156
ZmWUS1	0.94	GRMZM2G077215	highly similar to ( 580) AT2G31810 | Symbols: | acetolactate synthase small subunit, putative | chr2:13524271-13528246 FORWARDhighly similar to ( 699) loc_os11g14950 12011.m05631 protein acetolactate synthase/ amino acid binding protein, putative, expressed seq=cds; coord=2:220097517..220104740:-1; parent_gene=GRMZM2G077215
ZmWUS1	0.94	GRMZM2G142870	moderately similar to ( 214) AT3G62700 | Symbols: ATMRP10 | ATMRP10; ATPase, coupled to transmembrane movement of substances | chr3:23190428-23195727 REVERSEmoderately similar to ( 389) loc_os01g25386 12001.m09002 protein multidrug resistance-associated protein 4, putative, expressed seq=cds; coord=8:45274278..45275982:-1; parent_gene=GRMZM2G142870
ZmWUS1	0.94	GRMZM2G181551	very weakly similar to (98.6) AT2G41430 | Symbols: ERD15, LSR1, CID1 | ERD15 (EARLY RESPONSIVE TO DEHYDRATION 15); protein binding | chr2:17269736-17270314 FORWARDweakly similar to ( 189) loc_os03g23010 12003.m35608 protein expressed protein seq=cds; coord=9:148225279..148226869:1; parent_gene=GRMZM2G181551
ZmWUS1	0.94	GRMZM2G092101	moderately similar to ( 403) AT1G14330 | Symbols: | kelch repeat-containing F-box family protein | chr1:4890375-4891700 REVERSEhighly similar to ( 640) loc_os11g38980 12011.m080036 protein kelch motif family protein, expressed seq=cds; coord=4:6531476..6533746:1; parent_gene=GRMZM2G092101
ZmWUS1	0.94	GRMZM2G082191	nearly identical (1261) AT2G33170 | Symbols: | leucine-rich repeat transmembrane protein kinase, putative | chr2:14056371-14059829 REVERSEmoderately similar to ( 440) RPK1_IPONI Receptor-like protein kinase precursor (EC 2.7.11.1) - Ipomoea nil (Japanese morning glory) (Pharbitis nil)nearly identical (1732) loc_os04g42700 12004.m09235 protein receptor-like protein kinase precursor, putative, expr…
ZmWUS1	0.94	GRMZM2G127072	moderately similar to ( 243) AT4G38400 | Symbols: ATEXLA2, EXPL2, ATEXPL2, ATHEXP BETA 2.2 | ATEXLA2 (ARABIDOPSIS THALIANA EXPANSIN-LIKE A2) | chr4:17978675-17979665 REVERSEmoderately similar to ( 350) EXLA1_ORYSA Expansin-like A1 precursor (OsEXLA1) (OsEXPL1) (OsaEXPb2.1) - Oryza sativa (Rice)moderately similar to ( 350) loc_os03g04020 12003.m101177 protein expansin-like 3 precursor, putative, e…
ZmWUS1	0.94	GRMZM2G134889	highly similar to ( 581) AT5G60640 | Symbols: ATPDIL1-4 | ATPDIL1-4 (PDI-LIKE 1-4); protein disulfide isomerase | chr5:24371416-24373993 REVERSEmoderately similar to ( 222) PDI_MEDSA Protein disulfide-isomerase precursor (EC 5.3.4.1) (PDI) - Medicago sativa (Alfalfa)highly similar to ( 789) loc_os02g01010 12002.m05451 protein OsPDIL1-4 - Oryza sativa protein disulfide isomerase, expressed seq=cds…
ZmWUS1	0.94	joint_Locus_12557
ZmWUS1	0.94	AC202107.3_FG001	seq=cds; coord=10:6529797..6530246:1; parent_gene=AC202107.3_FG001
ZmWUS1	0.94	GRMZM2G114634	seq=cds; coord=5:5930683..5931456:-1; parent_gene=GRMZM2G114634
ZmWUS1	0.94	GRMZM2G158890	weakly similar to ( 139) loc_os08g43770 12008.m08351 protein conserved hypothetical protein seq=cds; coord=1:206384264..206385241:-1; parent_gene=GRMZM2G158890
ZmWUS1	0.94	GRMZM5G874896	seq=cds; coord=2:130359763..130361194:-1; parent_gene=GRMZM5G874896
ZmWUS1	0.94	GRMZM2G179985	moderately similar to ( 480) AT5G18520 | Symbols: | LOCATED IN: endomembrane system, integral to membrane; EXPRESSED IN: 24 plant structures; EXPRESSED DURING: 14 growth stages; CONTAINS InterPro DOMAIN/s: Transmembrane receptor, eukaryota (InterPro:IPR009637); BEST Arabidopsis thaliana protein match is: unknown protein (TAIR:AT3G09570.1); Has 385 Blast hits to 381 proteins in 83 species: Archae …
ZmWUS1	0.94	GRMZM2G135470	highly similar to ( 792) AT3G48170 | Symbols: ALDH10A9 | ALDH10A9; 3-chloroallyl aldehyde dehydrogenase/ oxidoreductase | chr3:17786290-17789918 REVERSEhighly similar to ( 931) BADH_ORYSA Betaine-aldehyde dehydrogenase (EC 1.2.1.8) (BADH) - Oryza sativa (Rice)highly similar to ( 931) loc_os04g39020 12004.m08891 protein betaine-aldehyde dehydrogenase, putative, expressed seq=cds; coord=10:12337348…
ZmWUS1	0.94	GRMZM2G099207	highly similar to ( 655) AT4G08810 | Symbols: SUB1 | SUB1; calcium ion binding | chr4:5616204-5617862 REVERSEhighly similar to ( 949) loc_os07g43990 12007.m08622 protein expressed protein seq=cds; coord=7:168005392..168007659:-1; parent_gene=GRMZM2G099207
ZmWUS1	0.94	GRMZM2G028928	highly similar to ( 556) AT5G39900 | Symbols: | GTP binding / GTPase/ translation elongation factor | chr5:15976719-15978925 REVERSEweakly similar to ( 102) EF2_BETVU Elongation factor 2 (EF-2) - Beta vulgaris (Sugar beet)highly similar to ( 695) loc_os06g05250 12006.m05254 protein GTP-binding protein lepA, putative, expressed seq=cds; coord=9:20226931..20229754:1; parent_gene=GRMZM2G028928
ZmWUS1	0.94	GRMZM2G178797	weakly similar to ( 180) AT5G05930 | Symbols: | guanylyl cyclase-related (GC1) | chr5:1780270-1782532 REVERSEmoderately similar to ( 296) loc_os05g37950 12005.m07974 protein guanylyl cyclase, putative, expressed seq=cds; coord=6:150843958..150845785:-1; parent_gene=GRMZM2G178797
ZmWUS1	0.94	GRMZM2G044394	moderately similar to ( 399) AT5G07720 | Symbols: | galactosyl transferase GMA12/MNN10 family protein | chr5:2455757-2457130 FORWARDmoderately similar to ( 479) loc_os12g05380 12012.m04531 protein glycosyltransferase 3, putative, expressed seq=cds; coord=10:5449412..5453701:-1; parent_gene=GRMZM2G044394
ZmWUS1	0.94	GRMZM2G064679	weakly similar to ( 132) AT4G08330 | Symbols: | unknown protein | chr4:5255384-5256525 REVERSEmoderately similar to ( 212) loc_os05g39060 12005.m08085 protein expressed protein seq=cds; coord=6:152431251..152435434:-1; parent_gene=GRMZM2G064679
ZmWUS1	0.94	GRMZM2G059497	moderately similar to ( 482) AT5G45840 | Symbols: | leucine-rich repeat transmembrane protein kinase, putative | chr5:18594080-18597221 REVERSEweakly similar to ( 119) CRI4_MAIZE Putative receptor protein kinase CRINKLY4 precursor (EC 2.7.11.1) - Zea mays (Maize)highly similar to ( 912) loc_os01g48390 12001.m150432 protein ATP binding protein, putative, expressed seq=cds; coord=8:150315942..15032…
ZmWUS1	0.94	GRMZM2G177617	weakly similar to ( 142) AT3G21610 | Symbols: | FUNCTIONS IN: molecular_function unknown; INVOLVED IN: biological_process unknown; LOCATED IN: cellular_component unknown; EXPRESSED IN: 23 plant structures; EXPRESSED DURING: 15 growth stages; CONTAINS InterPro DOMAIN/s: Acid phosphatase/vanadium-dependent haloperoxidase related (InterPro:IPR003832); BEST Arabidopsis thaliana protein match is: unkn…
ZmWUS1	0.94	GRMZM2G030097	moderately similar to ( 451) AT3G45740 | Symbols: | hydrolase family protein / HAD-superfamily protein | chr3:16790830-16793280 FORWARDhighly similar to ( 611) loc_os03g17590 12003.m07184 protein cat eye syndrome critical region protein 5 precursor, putative, expressed seq=cds; coord=9:138550408..138555596:1; parent_gene=GRMZM2G030097
ZmWUS1	0.94	GRMZM2G103628	moderately similar to ( 221) AT1G27600 | Symbols: | glycosyl transferase family 43 protein | chr1:9604083-9605881 REVERSEhighly similar to ( 569) loc_os05g48600 12005.m27970 protein galactosylgalactosylxylosylprotein 3-beta-glucuronosyltransferase 1, putative, expressed seq=cds; coord=8:68291256..68293846:1; parent_gene=GRMZM2G103628
ZmWUS1	0.94	GRMZM2G165325	very weakly similar to (90.5) loc_os11g41600 12011.m28854 protein expressed protein seq=cds; coord=4:4786254..4787622:1; parent_gene=GRMZM2G165325
ZmWUS1	0.94	GRMZM2G164482	very weakly similar to (92.8) AT2G37050 | Symbols: | kinase | chr2:15569290-15573477 FORWARDweakly similar to ( 142) loc_os01g74550 12001.m13480 protein transposon protein, putative, unclassified seq=cds; coord=3:143819458..143820172:1; parent_gene=GRMZM2G164482
ZmWUS1	0.94	GRMZM2G154549	weakly similar to ( 105) loc_os10g39800 12010.m06751 protein conserved hypothetical protein seq=cds; coord=1:85991729..85994928:1; parent_gene=GRMZM2G154549
ZmWUS1	0.94	GRMZM2G157267	weakly similar to ( 140) loc_os05g41000 12005.m08276 protein type I inositol-1,4,5-trisphosphate 5-phosphatase CVP2, putative, expressed seq=cds; coord=6:155223874..155225916:1; parent_gene=GRMZM2G157267
ZmWUS1	0.94	GRMZM2G113439	highly similar to ( 564) AT1G34320 | Symbols: | unknown protein | chr1:12520713-12524046 FORWARDhighly similar to ( 551) loc_os01g65330 12001.m43307 protein expressed protein seq=cds; coord=5:171963385..171967846:-1; parent_gene=GRMZM2G113439
ZmWUS1	0.94	GRMZM2G044104	very weakly similar to (88.6) AT5G42510 | Symbols: | disease resistance-responsive family protein | chr5:16998268-16998816 REVERSEweakly similar to ( 192) loc_os11g10850 12011.m05278 protein dirigent-like protein pDIR14, putative seq=cds; coord=4:5149611..5150695:-1; parent_gene=GRMZM2G044104
ZmWUS1	0.94	GRMZM2G078566	moderately similar to ( 354) AT1G64760 | Symbols: | glycosyl hydrolase family 17 protein | chr1:24054220-24056194 REVERSEweakly similar to ( 120) E13B_WHEAT Glucan endo-1,3-beta-glucosidase precursor (EC 3.2.1.39) ((1->3)-beta-glucan endohydrolase) ((1->3)-beta-glucanase) (Beta-1,3-endoglucanase) - Triticum aestivum (Wheat)moderately similar to ( 436) loc_os03g45390 12003.m09567 protein glucan en…
ZmWUS1	0.94	GRMZM2G152135	very weakly similar to ( 100) AT5G52570 | Symbols: BETA-OHASE 2, B2, CHY2 | BETA-OHASE 2 (BETA-CAROTENE HYDROXYLASE 2); carotene beta-ring hydroxylase | chr5:21334911-21336887 REVERSEweakly similar to ( 104) loc_os04g48880 12004.m09823 protein beta-carotene hydroxylase, putative, expressed seq=cds; coord=10:136057214..136060219:-1; parent_gene=GRMZM2G152135
ZmWUS1	0.94	AC203957.3_FG004	weakly similar to ( 113) loc_os09g13570 12009.m04620 protein ocs element-binding factor 1, putative, expressed seq=cds; coord=2:174469495..174470137:-1; parent_gene=AC203957.3_FG004
ZmWUS1	0.94	GRMZM2G329636	very weakly similar to (99.4) ATMG00410 | Symbols: ATP6-1, ATP6 | ATPase subunit 6 | chrM:111750-112907 FORWARDweakly similar to ( 157) ATP6_MAIZE ATP synthase a chain (EC 3.6.3.14) (ATPase protein 6) - Zea mays (Maize)weakly similar to ( 104) loc_os01g58010 12001.m11948 protein ATP synthase a chain, putative seq=cds; coord=6:50938806..50942716:-1; parent_gene=GRMZM2G329636
ZmWUS1	0.94	GRMZM2G126900	moderately similar to ( 484) AT1G14520 | Symbols: MIOX1 | MIOX1 (MYO-INISITOL OXYGENASE); inositol oxygenase/ oxidoreductase | chr1:4968376-4969954 REVERSEhighly similar to ( 580) MIOX_ORYSA Probable inositol oxygenase (EC 1.13.99.1) (Myo-inositol oxygenase) - Oryza sativa (Rice)highly similar to ( 580) loc_os06g36560 12006.m32098 protein inositol oxygenase, putative, expressed seq=cds; coord=9:5…
ZmWUS1	0.94	GRMZM2G159641	moderately similar to ( 248) AT3G62160 | Symbols: | transferase family protein | chr3:23014333-23015808 REVERSEvery weakly similar to (95.9) HCBT1_DIACA Anthranilate N-benzoyltransferase protein 1 (EC 2.3.1.144) (Anthranilate N-hydroxycinnamoyl/benzoyltransferase 1) - Dianthus caryophyllus (Carnation) (Clove pink)highly similar to ( 634) loc_os06g39470 12006.m08485 protein 10-deacetylbaccatin III…
ZmWUS1	0.94	GRMZM2G176677	weakly similar to ( 110) AT1G43890 | Symbols: ATRAB18, RAB18-1, RABC1 | ATRAB18 (ARABIDOPSIS RAB GTPASE HOMOLOG B18); GTP binding | chr1:16646934-16648395 FORWARDvery weakly similar to (85.1) YPTM2_MAIZE GTP-binding protein YPTM2 - Zea mays (Maize)very weakly similar to (85.1) loc_os02g43690 12002.m34025 protein GTP-binding protein YPTM2, putative, expressed seq=cds; coord=2:26434901..26435505:1;…
ZmWUS1	0.94	GRMZM2G044011	highly similar to ( 571) AT4G27650 | Symbols: PEL1 | PEL1 (PELOTA); translation release factor | chr4:13803459-13807556 REVERSEhighly similar to ( 660) loc_os04g56480 12004.m101682 protein protein pelota, putative, expressed seq=cds; coord=2:3923303..3934103:-1; parent_gene=GRMZM2G044011
ZmWUS1	0.94	GRMZM5G878070	highly similar to ( 862) AT1G79600 | Symbols: | ABC1 family protein | chr1:29950105-29952516 REVERSEhighly similar to ( 714) loc_os05g25840 12005.m27780 protein ubiquinone biosynthesis protein ubiB, putative, expressed seq=cds; coord=6:135873432..135877237:1; parent_gene=GRMZM5G878070
ZmWUS1	0.94	GRMZM2G034551	weakly similar to ( 101) AT2G30080 | Symbols: ZIP6, ATZIP6 | ZIP6; cation transmembrane transporter/ metal ion transmembrane transporter | chr2:12838730-12840112 REVERSEmoderately similar to ( 313) loc_os05g07210 12005.m05246 protein ZIP zinc/iron transport family protein, expressed seq=cds; coord=8:125742223..125744033:-1; parent_gene=GRMZM2G034551
ZmWUS1	0.94	GRMZM2G104133	weakly similar to ( 139) AT1G27000 | Symbols: | bZIP family transcription factor | chr1:9374068-9376422 FORWARDweakly similar to ( 193) loc_os05g08980 12005.m083639 protein expressed protein seq=cds; coord=8:89257027..89261078:-1; parent_gene=GRMZM2G104133
ZmWUS1	0.94	GRMZM2G013378	weakly similar to ( 155) AT1G03350 | Symbols: | BSD domain-containing protein | chr1:822834-824246 REVERSEmoderately similar to ( 393) loc_os01g16670 12001.m08263 protein BSD domain containing protein, expressed seq=cds; coord=3:41599676..41602007:1; parent_gene=GRMZM2G013378
ZmWUS1	0.94	GRMZM2G041463	highly similar to ( 567) AT5G58380 | Symbols: CIPK10, PKS2, SIP1, SNRK3.8 | SIP1 (SOS3-INTERACTING PROTEIN 1); ATP binding / kinase/ protein kinase/ protein serine/threonine kinase | chr5:23597092-23598531 REVERSEmoderately similar to ( 434) CIPK1_ORYSA CIPK-like protein 1 (EC 2.7.11.1) (OsCK1) - Oryza sativa (Rice)highly similar to ( 771) loc_os05g26820 12005.m06974 protein CBL-interacting serin…
ZmWUS1	0.94	GRMZM2G111697	moderately similar to ( 460) AT3G01990 | Symbols: ACR6 | ACR6; amino acid binding | chr3:330256-332066 FORWARDhighly similar to ( 657) loc_os04g32110 12004.m08309 protein ACR4, putative, expressed seq=cds; coord=2:67930910..67933124:-1; parent_gene=GRMZM2G111697
ZmWUS1	0.94	GRMZM2G062009	very weakly similar to (85.5) AT4G28530 | Symbols: anac074 | anac074 (Arabidopsis NAC domain containing protein 74); transcription factor | chr4:14090725-14094603 REVERSEweakly similar to ( 102) loc_os04g43560 12004.m09316 protein NAC domain-containing protein 21/22, putative, expressed seq=cds; coord=4:142249356..142251781:1; parent_gene=GRMZM2G062009
ZmWUS1	0.93	GRMZM2G005187	moderately similar to ( 301) loc_os01g42140 12001.m150646 protein expressed protein seq=cds; coord=8:141996127..141997453:-1; parent_gene=GRMZM2G005187
ZmWUS1	0.93	GRMZM2G070708	highly similar to ( 546) AT1G77810 | Symbols: | galactosyltransferase family protein | chr1:29260899-29263001 REVERSEhighly similar to ( 756) loc_os02g35870 12002.m08675 protein avr9 elicitor response protein, putative, expressed seq=cds; coord=5:175436854..175443774:-1; parent_gene=GRMZM2G070708
ZmWUS1	0.93	GRMZM2G132184	highly similar to ( 599) AT5G15080 | Symbols: | protein kinase, putative | chr5:4886414-4888555 FORWARDmoderately similar to ( 217) NORK_PEA Nodulation receptor kinase precursor (EC 2.7.11.1) - Pisum sativum (Garden pea)highly similar to ( 795) loc_os09g19700 12009.m05178 protein protein kinase APK1A, chloroplast precursor, putative, expressed seq=cds; coord=7:97336351..97341253:1; parent_gene=GR…
ZmWUS1	0.93	GRMZM5G810727	moderately similar to ( 497) AT4G21760 | Symbols: BGLU47 | BGLU47 (Beta-glucosidase 47); catalytic/ cation binding / hydrolase, hydrolyzing O-glycosyl compounds | chr4:11561229-11563871 FORWARDmoderately similar to ( 339) BGLC_MAIZE Beta-glucosidase, chloroplast precursor (EC 3.2.1.21) (Gentiobiase) (Cellobiase) (Beta-D-glucoside glucohydrolase) - Zea mays (Maize)highly similar to ( 626) loc_os04…
ZmWUS1	0.93	GRMZM2G067176	moderately similar to ( 379) AT5G20990 | Symbols: B73, SIR4, CNX, CHL6, CNX1 | B73; molybdenum ion binding | chr5:7128737-7133397 REVERSEmoderately similar to ( 464) loc_os04g56620 12004.m101683 protein molybdopterin biosynthesis CNX1 protein, putative, expressed seq=cds; coord=10:146668953..146673200:1; parent_gene=GRMZM2G067176
ZmWUS1	0.93	GRMZM2G066820	highly similar to ( 579) AT2G20780 | Symbols: | mannitol transporter, putative | chr2:8947496-8949170 REVERSEweakly similar to ( 169) HEX6_RICCO Hexose carrier protein HEX6 - Ricinus communis (Castor bean)highly similar to ( 809) loc_os04g44750 12004.m09432 protein arabinose-proton symporter, putative, expressed seq=cds; coord=2:23669090..23671685:1; parent_gene=GRMZM2G066820
ZmWUS1	0.93	GRMZM5G852776	highly similar to ( 536) AT3G02130 | Symbols: RPK2, TOAD2 | RPK2 (RECEPTOR-LIKE PROTEIN KINASE 2); ATP binding / kinase/ protein serine/threonine kinase | chr3:381224-384181 FORWARDmoderately similar to ( 226) PSKR_DAUCA Phytosulfokine receptor precursor (EC 2.7.11.1) (Phytosulfokine LRR receptor kinase) - Daucus carota (Carrot)highly similar to ( 605) loc_os03g54900 12003.m35418 protein phytosul…
ZmWUS1	0.93	GRMZM2G301738	moderately similar to ( 469) AT2G19130 | Symbols: | S-locus lectin protein kinase family protein | chr2:8293789-8296275 FORWARDmoderately similar to ( 212) KPRO_MAIZE Putative receptor protein kinase ZmPK1 precursor (EC 2.7.11.1) - Zea mays (Maize)highly similar to ( 884) loc_os01g12430 12001.m07858 protein receptor-like protein kinase, putative, expressed seq=cds; coord=2:202642948..202645418:-1…
ZmWUS1	0.93	GRMZM2G037204	moderately similar to ( 333) AT5G47200 | Symbols: ATRABD2B, ATRAB1A | ATRAB1A; GTP binding | chr5:19167029-19168718 FORWARDmoderately similar to ( 362) YPTM2_MAIZE GTP-binding protein YPTM2 - Zea mays (Maize)moderately similar to ( 360) loc_os02g43690 12002.m34025 protein GTP-binding protein YPTM2, putative, expressed seq=cds; coord=4:151534065..151538889:1; parent_gene=GRMZM2G037204
ZmWUS1	0.93	AC234203.1_FG004	nearly identical (1592) AT3G59140 | Symbols: ATMRP14 | ATMRP14; ATPase, coupled to transmembrane movement of substances | chr3:21863519-21868701 REVERSEweakly similar to ( 195) MDR_ORYSA Putative multidrug resistance protein (P-glycoprotein) - Oryza sativa (Rice)nearly identical (2150) loc_os06g06440 12006.m05369 protein multidrug resistance-associated protein 14, putative, expressed seq=cds; coo…
ZmWUS1	0.93	GRMZM2G124365	moderately similar to ( 267) AT1G69370 | Symbols: CM3, cm-3 | CM3 (chorismate mutase 3); chorismate mutase | chr1:26080098-26081559 FORWARDmoderately similar to ( 347) loc_os01g55870 12001.m11743 protein chorismate mutase, chloroplast precursor, putative, expressed seq=cds; coord=8:173103213..173107637:1; parent_gene=GRMZM2G124365
ZmWUS1	0.93	GRMZM2G023992	moderately similar to ( 236) AT3G10915 | Symbols: | reticulon family protein | chr3:3416101-3417497 REVERSEmoderately similar to ( 356) loc_os03g21840 12003.m07588 protein seed maturation protein, putative, expressed seq=cds; coord=9:130924728..130927275:1; parent_gene=GRMZM2G023992
ZmWUS1	0.93	GRMZM2G130232	seq=cds; coord=1:141037445..141038905:-1; parent_gene=GRMZM2G130232
ZmWUS1	0.93	GRMZM2G114140	weakly similar to ( 103) AT4G26830 | Symbols: | catalytic/ cation binding / hydrolase, hydrolyzing O-glycosyl compounds | chr4:13494726-13496487 REVERSEweakly similar to ( 120) loc_os02g53200 12002.m10349 protein glucan endo-1,3-beta-glucosidase 7 precursor, putative, expressed seq=cds; coord=7:154898661..154899792:1; parent_gene=GRMZM2G114140
ZmWUS1	0.93	GRMZM2G010061	moderately similar to ( 239) AT2G26280 | Symbols: CID7 | CID7; ATP binding / damaged DNA binding / protein binding | chr2:11188143-11190579 REVERSEmoderately similar to ( 299) loc_os06g09890 12006.m31858 protein smr domain containing protein, expressed seq=cds; coord=8:36481493..36483687:-1; parent_gene=GRMZM2G010061
ZmWUS1	0.93	GRMZM2G048482	highly similar to ( 529) AT2G37570 | Symbols: SLT1 | SLT1 (sodium- and lithium-tolerant 1) | chr2:15761466-15762950 REVERSEhighly similar to ( 872) loc_os03g16910 12003.m35161 protein SLT1 protein, putative, expressed seq=cds; coord=1:41275719..41278755:1; parent_gene=GRMZM2G048482
ZmWUS1	0.93	GRMZM2G479018	nearly identical (1245) AT2G29940 | Symbols: PDR3, ATPDR3 | PDR3 (PLEIOTROPIC DRUG RESISTANCE 3); ATPase, coupled to transmembrane movement of substances | chr2:12760139-12766455 FORWARDnearly identical (1462) PDR13_ORYSA Pleiotropic drug resistance protein 13 - Oryza sativa (Rice)nearly identical (1002) loc_os02g11760 12002.m06425 protein PDR5-like ABC transporter, putative, expressed seq=cds; c…
ZmWUS1	0.93	GRMZM2G380291	very weakly similar to (94.0) loc_os08g09890 12008.m05123 protein expressed protein seq=cds; coord=5:9729724..9737108:1; parent_gene=GRMZM2G380291
ZmWUS1	0.93	GRMZM2G328356	seq=cds; coord=7:163111474..163113041:-1; parent_gene=GRMZM2G328356
ZmWUS1	0.93	GRMZM2G047131	weakly similar to ( 161) loc_os06g05710 12006.m05297 protein pollen-specific protein, putative, expressed seq=cds; coord=6:74072600..74074099:-1; parent_gene=GRMZM2G047131
ZmWUS1	0.93	GRMZM2G152461	moderately similar to ( 208) AT1G19310 | Symbols: | zinc finger (C3HC4-type RING finger) family protein | chr1:6676424-6677104 REVERSEmoderately similar to ( 306) loc_os01g56070 12001.m150727 protein RING finger protein 5, putative, expressed seq=cds; coord=3:194053568..194055123:1; parent_gene=GRMZM2G152461
ZmWUS1	0.93	GRMZM2G315199	seq=cds; coord=6:156121696..156123466:-1; parent_gene=GRMZM2G315199
ZmWUS1	0.93	joint_Locus_10026	Putative uncharacterized protein Sb10g022060
ZmWUS1	0.93	GRMZM2G161255	weakly similar to ( 103) loc_os09g26200 12009.m05772 protein zinc finger protein 3, putative seq=cds; coord=9:118825230..118825766:1; parent_gene=GRMZM2G161255
ZmWUS1	0.93	GRMZM2G370081	moderately similar to ( 227) AT1G74160 | Symbols: | unknown protein | chr1:27887164-27891151 FORWARDhighly similar to ( 967) loc_os07g41200 12007.m08356 protein expressed protein seq=cds; coord=7:163923474..163929308:-1; parent_gene=GRMZM2G370081
ZmWUS1	0.93	GRMZM2G129428	moderately similar to ( 433) AT1G34370 | Symbols: STOP1 | STOP1 (sensitive to proton rhizotoxicity 1); nucleic acid binding / transcription factor/ zinc ion binding | chr1:12551449-12552501 FORWARDhighly similar to ( 763) loc_os01g65080 12001.m150442 protein nucleic acid binding protein, putative, expressed seq=cds; coord=3:174461511..174465217:-1; parent_gene=GRMZM2G129428
ZmWUS1	0.93	GRMZM2G097129	seq=cds; coord=7:136254855..136256815:-1; parent_gene=GRMZM2G097129
ZmWUS1	0.93	GRMZM2G100758	seq=cds; coord=7:159729302..159731777:-1; parent_gene=GRMZM2G100758
ZmWUS1	0.93	GRMZM2G158625	moderately similar to ( 303) AT2G01170 | Symbols: BAT1 | BAT1 (BIDIRECTIONAL AMINO ACID TRANSPORTER 1); amino acid transmembrane transporter | chr2:102364-104462 REVERSEmoderately similar to ( 397) loc_os01g71740 12001.m13213 protein amino-acid permease C584.13, putative, expressed seq=cds; coord=3:151630201..151633159:1; parent_gene=GRMZM2G158625
ZmWUS1	0.93	GRMZM2G333049	very weakly similar to (99.8) loc_os06g45570 12006.m09085 protein VQ motif family protein, expressed seq=cds; coord=9:110319842..110320893:1; parent_gene=GRMZM2G333049
ZmWUS1	0.93	joint_Locus_2125	Ribonuclease 2
ZmWUS1	0.93	GRMZM2G318220	weakly similar to ( 125) loc_os09g32730 12009.m06359 protein zinc finger-like protein, putative, expressed seq=cds; coord=2:191770877..191772561:-1; parent_gene=GRMZM2G318220
ZmWUS1	0.93	GRMZM2G149132	moderately similar to ( 349) AT2G25620 | Symbols: | protein phosphatase 2C, putative / PP2C, putative | chr2:10903154-10904978 REVERSEhighly similar to ( 578) loc_os06g08140 12006.m05536 protein DNA-binding protein phosphatase 2C, putative, expressed seq=cds; coord=9:14014949..14019990:1; parent_gene=GRMZM2G149132
ZmWUS1	0.93	GRMZM2G150374	weakly similar to ( 119) AT3G45870 | Symbols: | integral membrane family protein / nodulin MtN21-related | chr3:16867633-16868838 FORWARDweakly similar to ( 167) loc_os02g47500 12002.m09784 protein nodulin-like protein, putative, expressed seq=cds; coord=5:200683728..200686987:1; parent_gene=GRMZM2G150374
ZmWUS1	0.93	GRMZM5G812228	moderately similar to ( 452) AT4G23850 | Symbols: | long-chain-fatty-acid--CoA ligase / long-chain acyl-CoA synthetase | chr4:12403720-12408263 REVERSEhighly similar to ( 593) loc_os06g06350 12006.m05361 protein ACS-like protein, putative, expressed seq=cds; coord=9:18307445..18314160:-1; parent_gene=GRMZM5G812228
ZmWUS1	0.93	GRMZM2G143400	moderately similar to ( 392) AT4G23030 | Symbols: | MATE efflux protein-related | chr4:12072857-12074365 FORWARDhighly similar to ( 642) loc_os09g35600 12009.m06511 protein antiporter/ drug transporter/ transporter, putative, expressed seq=cds; coord=7:141512327..141514174:-1; parent_gene=GRMZM2G143400
ZmWUS1	0.93	GRMZM5G851490	very weakly similar to (95.1) AT4G01720 | Symbols: WRKY47, AtWRKY47 | WRKY47; transcription factor | chr4:744949-748219 FORWARDweakly similar to ( 141) loc_os05g04640 12005.m04995 protein OsWRKY5 - Superfamily of rice TFs having WRKY and zinc finger domains, expressed seq=cds; coord=10:87094728..87099466:-1; parent_gene=GRMZM5G851490
ZmWUS1	0.93	GRMZM5G849919	moderately similar to ( 246) AT5G60710 | Symbols: | zinc finger (C3HC4-type RING finger) family protein | chr5:24410953-24414849 REVERSEmoderately similar to ( 288) loc_os10g32760 12010.m06112 protein protein binding protein, putative, expressed seq=cds; coord=1:9122876..9124362:-1; parent_gene=GRMZM5G849919
ZmWUS1	0.93	GRMZM2G009009	moderately similar to ( 203) loc_os08g40120 12008.m07992 protein hypothetical protein seq=cds; coord=1:189188469..189190473:1; parent_gene=GRMZM2G009009
ZmWUS1	0.93	GRMZM2G050984	highly similar to ( 924) AT4G34890 | Symbols: ATXDH1, XDH1 | XDH1 (XANTHINE DEHYDROGENASE 1); xanthine dehydrogenase | chr4:16618736-16624983 REVERSEmoderately similar to ( 307) ALDO2_ORYSA Probable aldehyde oxidase 2 (EC 1.2.3.1) (AO-2) - Oryza sativa (Rice)nearly identical (1061) loc_os03g31550 12003.m34889 protein xanthine dehydrogenase/oxidase, putative, expressed seq=cds; coord=1:78701399..7…
ZmWUS1	0.93	GRMZM2G180612	moderately similar to ( 204) AT5G47860 | Symbols: | unknown protein | chr5:19381656-19384310 FORWARDmoderately similar to ( 266) loc_os04g33280 12004.m101523 protein expressed protein seq=cds; coord=2:59627549..59633582:1; parent_gene=GRMZM2G180612
ZmWUS1	0.93	GRMZM2G409245	weakly similar to ( 134) AT4G22580 | Symbols: | exostosin family protein | chr4:11889382-11890689 REVERSEmoderately similar to ( 241) loc_os10g40559 12010.m06823 protein xyloglucan galactosyltransferase KATAMARI 1, putative, expressed seq=cds; coord=9:117055014..117058734:-1; parent_gene=GRMZM2G409245
ZmWUS1	0.93	GRMZM2G038217	weakly similar to ( 118) AT1G55265 | Symbols: | unknown protein | chr1:20617326-20617853 FORWARDweakly similar to ( 169) loc_os03g48626 12003.m35577 protein expressed protein seq=cds; coord=1:262610581..262615251:-1; parent_gene=GRMZM2G038217
ZmWUS1	0.93	GRMZM2G006352	moderately similar to ( 214) AT3G49690 | Symbols: RAX3, MYB84, ATMYB84 | MYB84 (MYB DOMAIN PROTEIN 84); DNA binding / transcription factor | chr3:18427941-18429100 FORWARDweakly similar to ( 167) MYB4_ORYSA Myb-related protein Myb4 (OsMyb4) (Transcription factor RLTR1) - Oryza sativa (Rice)moderately similar to ( 309) loc_os01g49160 12001.m11104 protein myb-like DNA-binding domain containing prot…
ZmWUS1	0.93	GRMZM2G011932	weakly similar to ( 180) AT2G46270 | Symbols: GBF3 | GBF3 (G-BOX BINDING FACTOR 3); sequence-specific DNA binding / transcription factor | chr2:19000859-19002901 FORWARDweakly similar to ( 195) CPRF1_PETCR Common plant regulatory factor CPRF-1 - Petroselinum crispum (Parsley) (Petroselinum hortense)moderately similar to ( 478) loc_os05g49420 12005.m09012 protein G-box-binding factor 3, putative, …
ZmWUS1	0.93	joint_Locus_12463
ZmWUS1	0.93	GRMZM2G151801	moderately similar to ( 398) AT3G29770 | Symbols: ATMES11, MES11 | MES11 (METHYL ESTERASE 11); hydrolase | chr3:11648471-11650565 FORWARDweakly similar to ( 154) PIR7A_ORYSA Probable esterase PIR7A (EC 3.1.-.-) - Oryza sativa (Rice)highly similar to ( 550) loc_os07g41230 12007.m08359 protein esterase PIR7B, putative, expressed seq=cds; coord=7:163964195..163968081:1; parent_gene=GRMZM2G151801
ZmWUS1	0.93	GRMZM2G169929	very weakly similar to ( 100) AT1G10660 | Symbols: | unknown protein | chr1:3533009-3534781 FORWARDweakly similar to ( 159) loc_os01g07700 12001.m150494 protein expressed protein seq=cds; coord=3:12413630..12415406:1; parent_gene=GRMZM2G169929
ZmWUS1	0.93	GRMZM2G004748	nearly identical (1776) AT4G25960 | Symbols: PGP2 | PGP2 (P-GLYCOPROTEIN 2); ATPase, coupled to transmembrane movement of substances | chr4:13177438-13183425 FORWARDhighly similar to ( 981) MDR_ORYSA Putative multidrug resistance protein (P-glycoprotein) - Oryza sativa (Rice)nearly identical (2120) loc_os02g46680 12002.m33438 protein multidrug resistance protein 2, putative, expressed seq=cds; co…
ZmWUS1	0.93	GRMZM2G123537	highly similar to ( 764) AT2G29200 | Symbols: APUM1 | APUM1 (Arabidopsis Pumilio 1); RNA binding / binding | chr2:12549483-12553185 REVERSEnearly identical (1492) loc_os02g57390 12002.m10761 protein RNA binding protein, putative, expressed seq=cds; coord=4:170977604..170983440:-1; parent_gene=GRMZM2G123537
ZmWUS1	0.93	GRMZM2G018189	highly similar to ( 578) AT2G37570 | Symbols: SLT1 | SLT1 (sodium- and lithium-tolerant 1) | chr2:15761466-15762950 REVERSEhighly similar to ( 832) loc_os01g62300 12001.m12352 protein SLT1 protein, putative, expressed seq=cds; coord=3:181098205..181100512:1; parent_gene=GRMZM2G018189
ZmWUS1	0.93	GRMZM2G143187	moderately similar to ( 399) AT1G12600 | Symbols: | FUNCTIONS IN: molecular_function unknown; INVOLVED IN: biological_process unknown; LOCATED IN: cellular_component unknown; EXPRESSED IN: leaf whorl, petal, male gametophyte, flower, pollen tube; EXPRESSED DURING: L mature pollen stage, 4 anthesis, petal differentiation and expansion stage; CONTAINS InterPro DOMAIN/s: UAA transporter (InterPro:IP…
ZmWUS1	0.93	GRMZM2G132547	highly similar to ( 831) AT3G12670 | Symbols: emb2742 | emb2742 (embryo defective 2742); CTP synthase/ catalytic | chr3:4020351-4024086 REVERSEhighly similar to ( 990) loc_os01g46570 12001.m43120 protein CTP synthase, putative, expressed seq=cds; coord=8:147644958..147652344:1; parent_gene=GRMZM2G132547
ZmWUS1	0.93	GRMZM2G077531	moderately similar to ( 206) AT2G21280 | Symbols: GC1, ATSULA, SULA | SULA; binding / catalytic/ coenzyme binding | chr2:9110502-9112679 REVERSEmoderately similar to ( 234) loc_os02g58790 12002.m100430 protein expressed protein seq=cds; coord=5:217614074..217628049:1; parent_gene=GRMZM2G077531
ZmWUS1	0.93	GRMZM2G092817	moderately similar to ( 347) AT4G15093 | Symbols: | catalytic LigB subunit of aromatic ring-opening dioxygenase family | chr4:8618454-8619472 FORWARDmoderately similar to ( 457) loc_os01g65680 12001.m12677 protein 4,5-DOPA dioxygenase extradiol, putative, expressed seq=cds; coord=8:165272948..165276224:1; parent_gene=GRMZM2G092817
ZmWUS1	0.93	joint_Locus_144705
ZmWUS1	0.93	GRMZM5G813363	moderately similar to ( 226) AT5G56750 | Symbols: | Ndr family protein | chr5:22957986-22960606 FORWARDweakly similar to ( 184) SF21_HELAN Pollen-specific protein SF21 - Helianthus annuus (Common sunflower)moderately similar to ( 272) loc_os05g10740 12005.m083644 protein pollen-specific protein SF21, putative, expressed seq=cds; coord=6:132623918..132626988:1; parent_gene=GRMZM5G813363
ZmWUS1	0.93	GRMZM2G053916	moderately similar to ( 400) AT1G50940 | Symbols: ETFALPHA | ETFALPHA (electron transfer flavoprotein alpha); FAD binding / electron carrier | chr1:18878038-18879939 REVERSEhighly similar to ( 525) loc_os03g61920 12003.m11071 protein electron transfer flavoprotein alpha-subunit, mitochondrial precursor, putative, expressed seq=cds; coord=1:295996730..296001956:1; parent_gene=GRMZM2G053916
ZmWUS1	0.93	AC208892.3_FG005	weakly similar to ( 124) AT3G05500 | Symbols: | rubber elongation factor (REF) family protein | chr3:1593540-1594802 FORWARDweakly similar to ( 121) SRP_PHAVU Stress-related protein (PvSRP) - Phaseolus vulgaris (Kidney bean) (French bean)weakly similar to ( 191) loc_os07g47510 12007.m079784 protein stress-related protein, putative, expressed seq=cds; coord=2:216323284..216324425:1; parent_gene=AC…
ZmWUS1	0.93	GRMZM2G030809	weakly similar to ( 112) loc_os07g16150 12007.m06058 protein expressed protein seq=cds; coord=7:27764413..27766605:1; parent_gene=GRMZM2G030809
ZmWUS1	0.93	GRMZM2G051043	moderately similar to ( 305) AT1G32790 | Symbols: CID11 | RNA-binding protein, putative | chr1:11875028-11877188 REVERSEmoderately similar to ( 414) loc_os01g11120 12001.m07732 protein CID11, putative, expressed seq=cds; coord=3:4160378..4163818:1; parent_gene=GRMZM2G051043
ZmWUS1	0.93	GRMZM2G060723	weakly similar to ( 194) AT2G41370 | Symbols: BOP2 | BOP2 (BLADE ON PETIOLE2); protein binding | chr2:17238019-17240203 REVERSEmoderately similar to ( 228) loc_os01g72020 12001.m43379 protein BOP2, putative, expressed seq=cds; coord=8:158986011..158987166:1; parent_gene=GRMZM2G060723
ZmWUS1	0.93	joint_Locus_15307
ZmWUS1	0.93	GRMZM2G041493	seq=cds; coord=2:117455994..117456806:-1; parent_gene=GRMZM2G041493
ZmWUS1	0.93	GRMZM2G179155	moderately similar to ( 245) AT1G56423 | Symbols: | unknown protein | chr1:21129075-21130558 FORWARDmoderately similar to ( 336) loc_os03g19400 12003.m07357 protein expressed protein seq=cds; coord=1:49192807..49195929:1; parent_gene=GRMZM2G179155
ZmWUS1	0.93	GRMZM2G055698	weakly similar to ( 189) AT1G63120 | Symbols: ATRBL2 | ATRBL2 (Arabidopsis thaliana Rhomboid-like 2); serine-type endopeptidase | chr1:23409054-23410725 REVERSEmoderately similar to ( 236) loc_os03g02530 12003.m05794 protein membrane protein, putative, expressed seq=cds; coord=1:3468644..3470620:1; parent_gene=GRMZM2G055698
ZmWUS1	0.93	joint_Locus_23806	Adenylate kinase
ZmWUS1	0.93	GRMZM2G109070	moderately similar to ( 475) AT5G13800 | Symbols: | hydrolase, alpha/beta fold family protein | chr5:4452063-4454141 REVERSEhighly similar to ( 644) loc_os06g24730 12006.m31876 protein hydrolase, alpha/beta fold family protein, expressed seq=cds; coord=5:76950190..76953397:1; parent_gene=GRMZM2G109070
ZmWUS1	0.93	GRMZM2G173341	moderately similar to ( 449) AT5G16510 | Symbols: | reversibly glycosylated polypeptide, putative | chr5:5393296-5394342 FORWARDmoderately similar to ( 343) UPTG_PEA Alpha-1,4-glucan-protein synthase [UDP-forming] (EC 2.4.1.112) (UDP-glucose:protein transglucosylase) (UPTG) (Reversibly glycosylated polypeptide) - Pisum sativum (Garden pea)highly similar to ( 637) loc_os04g56520 12004.m35219 prote…
ZmWUS1	0.93	GRMZM2G149211	moderately similar to ( 320) AT3G05290 | Symbols: PNC1 | PNC1 (PEROXISOMAL ADENINE NUCLEOTIDE CARRIER 1); ADP transmembrane transporter/ ATP transmembrane transporter/ binding | chr3:1506129-1507614 REVERSEmoderately similar to ( 446) loc_os05g32630 12005.m07496 protein peroxisomal carrier protein, putative, expressed seq=cds; coord=8:114426296..114431050:-1; parent_gene=GRMZM2G149211
ZmWUS1	0.93	GRMZM5G811633	weakly similar to ( 178) AT3G19380 | Symbols: PUB25 | PUB25 (PLANT U-BOX 25); binding / ubiquitin-protein ligase | chr3:6714602-6715867 REVERSEvery weakly similar to (97.4) SPL11_ORYSA Spotted leaf protein 11 (Spotted leaf11) (Cell death-related protein SPL11) - Oryza sativa (Rice)moderately similar to ( 239) loc_os02g34410 12002.m08530 protein ubiquitin-protein ligase, putative, expressed seq=cd…
ZmWUS1	0.93	GRMZM2G038501	seq=cds; coord=10:68529958..68531119:1; parent_gene=GRMZM2G038501
ZmWUS1	0.93	GRMZM2G074479	moderately similar to ( 309) AT2G02760 | Symbols: ATUBC2, UBC2 | ATUBC2 (UBIQUITING-CONJUGATING ENZYME 2); ubiquitin-protein ligase | chr2:774271-775149 FORWARDmoderately similar to ( 315) UBC2_WHEAT Ubiquitin-conjugating enzyme E2-17 kDa (EC 6.3.2.19) (Ubiquitin-protein ligase) (Ubiquitin carrier protein) - Triticum aestivum (Wheat)moderately similar to ( 319) loc_os07g07240 12007.m05183 protein…
ZmWUS1	0.93	joint_Locus_16444	Putative uncharacterized protein Sb03g032030
ZmWUS1	0.93	GRMZM2G083812	highly similar to ( 615) AT5G34940 | Symbols: AtGUS3 | AtGUS3 (Arabidopsis thaliana glucuronidase 3); beta-glucuronidase | chr5:13236566-13238718 REVERSEhighly similar to ( 883) loc_os02g55870 12002.m10611 protein heparanase-like protein 3 precursor, putative, expressed seq=cds; coord=5:214166462..214170119:1; parent_gene=GRMZM2G083812
ZmWUS1	0.93	GRMZM5G817964	highly similar to ( 536) AT1G17840 | Symbols: WBC11, ABCG11, DSO, COF1, ATWBC11 | WBC11 (WHITE-BROWN COMPLEX HOMOLOG PROTEIN 11); ATPase, coupled to transmembrane movement of substances / fatty acid transporter | chr1:6142870-6145894 FORWARDweakly similar to ( 160) PDR13_ORYSA Pleiotropic drug resistance protein 13 - Oryza sativa (Rice)highly similar to ( 872) loc_os07g18874 12007.m06326 protein …
ZmWUS1	0.93	GRMZM2G300589	weakly similar to ( 187) AT1G55530 | Symbols: | zinc finger (C3HC4-type RING finger) family protein | chr1:20729472-20730527 REVERSEmoderately similar to ( 333) loc_os05g40980 12005.m083766 protein RHC1A, putative, expressed seq=cds; coord=8:119642221..119645620:-1; parent_gene=GRMZM2G300589
ZmWUS1	0.93	GRMZM2G588223	weakly similar to ( 150) AT4G21670 | Symbols: CPL1, FRY2, ATCPL1 | CPL1 (C-TERMINAL DOMAIN PHOSPHATASE-LIKE 1); double-stranded RNA binding / nucleotide phosphatase | chr4:11511511-11516922 FORWARDmoderately similar to ( 377) loc_os02g42600 12002.m09295 protein CPL1, putative, expressed seq=cds; coord=5:188751505..188757328:1; parent_gene=GRMZM2G588223
ZmWUS1	0.93	GRMZM2G338333	highly similar to ( 740) AT3G12360 | Symbols: ITN1 | ITN1 (INCREASED TOLERANCE TO NACL); protein binding | chr3:3934146-3936495 FORWARDnearly identical (1038) loc_os03g17240 12003.m07154 protein protein binding protein, putative, expressed seq=cds; coord=1:42514665..42517691:1; parent_gene=GRMZM2G338333
ZmWUS1	0.93	GRMZM2G328171	weakly similar to ( 122) AT5G24090 | Symbols: | acidic endochitinase (CHIB1) | chr5:8143805-8145153 REVERSEmoderately similar to ( 256) XIP1_WHEAT Xylanase inhibitor protein 1 precursor (Class III chitinase homolog) (XIP-I protein) - Triticum aestivum (Wheat)moderately similar to ( 258) loc_os07g43820 12007.m08607 protein xylanase inhibitor protein 1 precursor, putative, expressed seq=cds; coord=…
ZmWUS1	0.93	GRMZM2G161377	moderately similar to ( 369) AT1G04970 | Symbols: | lipid-binding serum glycoprotein family protein | chr1:1411924-1413431 FORWARDhighly similar to ( 642) loc_os09g30474 12009.m060013 protein lipid binding protein, putative, expressed seq=cds; coord=7:132057407..132064668:-1; parent_gene=GRMZM2G161377
ZmWUS1	0.93	GRMZM2G156800	moderately similar to ( 460) AT5G66850 | Symbols: MAPKKK5 | MAPKKK5; ATP binding / kinase/ protein kinase/ protein serine/threonine kinase | chr5:26695965-26699159 REVERSEweakly similar to ( 125) M2K1_ORYSA Mitogen-activated protein kinase kinase 1 (EC 2.7.12.2) (MAP kinase kinase 1) (MAPKK1) (OsMEK1) - Oryza sativa (Rice)highly similar to ( 900) loc_os03g55560 12003.m35425 protein MAPKKK5, putat…
ZmWUS1	0.93	GRMZM2G037627	weakly similar to ( 119) AT4G33565 | Symbols: | protein binding / zinc ion binding | chr4:16136821-16137924 FORWARDvery weakly similar to (82.8) EL5_ORYSA E3 ubiquitin-protein ligase EL5 (EC 6.3.2.-) - Oryza sativa (Rice)moderately similar to ( 308) loc_os09g29370 12009.m06088 protein RING-H2 finger protein ATL5F, putative, expressed seq=cds; coord=7:128741873..128743726:-1; parent_gene=GRMZM2G03…
ZmWUS1	0.93	GRMZM2G039757	highly similar to ( 709) AT4G01870 | Symbols: | tolB protein-related | chr4:808473-810431 REVERSEnearly identical (1036) loc_os07g44410 12007.m08662 protein WD40-like Beta Propeller Repeat family protein, expressed seq=cds; coord=7:168744978..168747272:1; parent_gene=GRMZM2G039757
ZmWUS1	0.93	GRMZM2G346837	weakly similar to ( 147) loc_os02g33600 12002.m08453 protein VQ motif family protein, expressed seq=cds; coord=5:170825684..170827402:-1; parent_gene=GRMZM2G346837
ZmWUS1	0.93	GRMZM2G365035	very weakly similar to (92.8) loc_os07g22710 12007.m29138 protein CDPK-related protein kinase, putative, expressed seq=cds; coord=2:157290493..157291806:-1; parent_gene=GRMZM2G365035
ZmWUS1	0.93	GRMZM2G169220	seq=cds; coord=6:33723911..33725008:1; parent_gene=GRMZM2G169220
ZmWUS1	0.93	GRMZM2G150383	moderately similar to ( 402) AT1G14330 | Symbols: | kelch repeat-containing F-box family protein | chr1:4890375-4891700 REVERSEhighly similar to ( 630) loc_os11g38980 12011.m080036 protein kelch motif family protein, expressed seq=cds; coord=2:228858710..228861008:1; parent_gene=GRMZM2G150383
ZmWUS1	0.93	GRMZM2G165231	highly similar to ( 523) AT5G50180 | Symbols: | protein kinase, putative | chr5:20431116-20432883 FORWARDvery weakly similar to (83.6) CDC22_ORYSA Cell division control protein 2 homolog 2 (EC 2.7.11.22) - Oryza sativa (Rice)highly similar to ( 644) loc_os02g38080 12002.m100261 protein mitogen-activated protein kinase kinase kinase 7, putative, expressed seq=cds; coord=4:130026925..130030147:1; p…
ZmWUS1	0.93	GRMZM2G066041	moderately similar to ( 446) AT1G79330 | Symbols: AMC6, ATMCP2B, ATMC5 | ATMC5 (ARABIDOPSIS THALIANA METACASPASE 5); cysteine-type endopeptidase | chr1:29838722-29840137 FORWARDhighly similar to ( 602) loc_os05g41670 12005.m08341 protein latex-abundant protein, putative, expressed seq=cds; coord=8:120870569..120872926:1; parent_gene=GRMZM2G066041
ZmWUS1	0.93	GRMZM2G066441	highly similar to ( 510) AT2G45510 | Symbols: CYP704A2 | CYP704A2; electron carrier/ heme binding / iron ion binding / monooxygenase/ oxygen binding | chr2:18753085-18754944 FORWARDweakly similar to ( 125) C97B1_PEA Cytochrome P450 97B1 (EC 1.14.-.-) (P450 97A2) - Pisum sativum (Garden pea)highly similar to ( 769) loc_os10g38110 12010.m21797 protein cytochrome P450 94A2, putative, expressed seq=c…
ZmWUS1	0.93	GRMZM2G375904	highly similar to ( 615) AT4G14350 | Symbols: | protein kinase family protein | chr4:8256353-8259934 REVERSEweakly similar to ( 156) KPK1_PHAVU Protein kinase PVPK-1 (EC 2.7.11.1) - Phaseolus vulgaris (Kidney bean) (French bean)highly similar to ( 760) loc_os05g43570 12005.m083775 protein serine/threonine-protein kinase 38-like, putative, expressed seq=cds; coord=6:158185179..158193422:1; parent_…
ZmWUS1	0.93	GRMZM2G092244	moderately similar to ( 313) AT4G32600 | Symbols: | zinc finger (C3HC4-type RING finger) family protein | chr4:15724010-15725737 FORWARDmoderately similar to ( 495) loc_os05g08610 12005.m083637 protein protein binding protein, putative, expressed seq=cds; coord=6:128159684..128163445:-1; parent_gene=GRMZM2G092244
ZmWUS1	0.93	GRMZM2G103137	moderately similar to ( 400) AT1G29120 | Symbols: | unknown protein | chr1:10174481-10177869 FORWARDmoderately similar to ( 223) loc_os08g34750 12008.m080173 protein serine esterase family protein, putative, expressed seq=cds; coord=9:18878722..18882013:-1; parent_gene=GRMZM2G103137
ZmWUS1	0.93	GRMZM2G150367	weakly similar to ( 177) AT3G05500 | Symbols: | rubber elongation factor (REF) family protein | chr3:1593540-1594802 FORWARDmoderately similar to ( 307) Y5940_ORYSA Putative REF/SRPP-like protein Os05g0151300 - Oryza sativa (Rice)moderately similar to ( 307) loc_os05g05940 12005.m05121 protein stress-related protein, putative, expressed seq=cds; coord=8:126699195..126701403:1; parent_gene=GRMZM2G…
ZmWUS1	0.93	GRMZM2G368410	highly similar to ( 526) AT1G06750 | Symbols: | unknown protein | chr1:2073882-2076350 FORWARDhighly similar to ( 731) loc_os05g43300 12005.m27906 protein expressed protein seq=cds; coord=6:157738013..157743490:-1; parent_gene=GRMZM2G368410
ZmWUS1	0.93	GRMZM2G456123	highly similar to ( 685) AT3G22150 | Symbols: | pentatricopeptide (PPR) repeat-containing protein | chr3:7813028-7815490 FORWARDvery weakly similar to (97.8) RF1_ORYSA Rf1 protein, mitochondrial precursor (PPR protein) (Fertility restorer) (Restorer for CMS) - Oryza sativa (Rice)nearly identical (1175) loc_os04g51350 12004.m10031 protein pentatricopeptide repeat protein PPR1106-17, putative, expr…
ZmWUS1	0.93	GRMZM2G081774	highly similar to ( 521) AT3G13050 | Symbols: | transporter-related | chr3:4176866-4178868 FORWARDhighly similar to ( 789) loc_os09g38690 12009.m22260 protein major Facilitator Superfamily protein, expressed seq=cds; coord=2:198432407..198441286:1; parent_gene=GRMZM2G081774
ZmWUS1	0.93	GRMZM2G117836	highly similar to ( 551) AT5G57710 | Symbols: | heat shock protein-related | chr5:23384794-23388052 FORWARDnearly identical (1225) loc_os08g15230 12008.m05646 protein expressed protein seq=cds; coord=10:53478171..53482054:1; parent_gene=GRMZM2G117836
ZmWUS1	0.93	GRMZM2G085038	highly similar to ( 537) AT2G47060 | Symbols: | serine/threonine protein kinase, putative | chr2:19333116-19334759 REVERSEmoderately similar to ( 212) CRI4_MAIZE Putative receptor protein kinase CRINKLY4 precursor (EC 2.7.11.1) - Zea mays (Maize)highly similar to ( 638) loc_os05g04520 12005.m27688 protein pto kinase interactor 1, putative, expressed seq=cds; coord=8:271252..367057:-1; parent_gene…
ZmWUS1	0.93	GRMZM5G896560	seq=cds; coord=7:39873483..39874398:1; parent_gene=GRMZM5G896560
ZmWUS1	0.93	GRMZM2G134382	weakly similar to ( 113) loc_os06g30130 12006.m07557 protein serine/threonine-protein kinase receptor precursor, putative, expressed seq=cds; coord=9:46651304..46652007:-1; parent_gene=GRMZM2G134382
ZmWUS1	0.93	GRMZM2G077002	weakly similar to ( 175) AT4G17570 | Symbols: | zinc finger (GATA type) family protein | chr4:9784329-9786974 REVERSEmoderately similar to ( 459) loc_os04g46020 12004.m35399 protein GATA transcription factor 29, putative, expressed seq=cds; coord=2:21398564..21402338:-1; parent_gene=GRMZM2G077002
ZmWUS1	0.93	GRMZM5G883969	highly similar to ( 592) AT2G38290 | Symbols: ATAMT2, AMT2;1 | ATAMT2 (AMMONIUM TRANSPORTER 2); ammonium transmembrane transporter/ high affinity secondary active ammonium transmembrane transporter | chr2:16039672-16042291 REVERSEhighly similar to ( 793) loc_os03g62200 12003.m11098 protein ammonium transporter 2, putative, expressed seq=cds; coord=1:296708313..296710564:-1; parent_gene=GRMZM5G883…
ZmWUS1	0.93	joint_Locus_1878	Putative uncharacterized protein
ZmWUS1	0.93	GRMZM2G104125	highly similar to ( 710) AT5G12480 | Symbols: CPK7 | CPK7 (calmodulin-domain protein kinase 7); ATP binding / calcium ion binding / calmodulin-dependent protein kinase/ kinase/ protein kinase/ protein serine/threonine kinase | chr5:4047817-4050035 REVERSEmoderately similar to ( 494) CDPK2_ORYSA Calcium-dependent protein kinase, isoform 2 (EC 2.7.11.1) (CDPK 2) - Oryza sativa (Rice)highly similar …
ZmWUS1	0.93	GRMZM2G101270	moderately similar to ( 409) AT4G18820 | Symbols: | ATP binding / DNA binding / DNA-directed DNA polymerase/ nucleoside-triphosphatase/ nucleotide binding | chr4:10330371-10334090 FORWARDhighly similar to ( 745) loc_os05g45340 12005.m08659 protein nucleoside-triphosphatase/ nucleotide binding protein, putative, expressed seq=cds; coord=6:159717486..159719492:-1; parent_gene=GRMZM2G101270
ZmWUS1	0.93	GRMZM5G809587	moderately similar to ( 472) AT3G51860 | Symbols: CAX3, ATHCX1, CAX1-LIKE, ATCAX3 | CAX3 (CATION EXCHANGER 3); calcium:cation antiporter/ calcium:hydrogen antiporter/ cation:cation antiporter | chr3:19239458-19242519 FORWARDhighly similar to ( 576) CAX1B_ORYSA Vacuolar cation/proton exchanger 1b (Ca(2+)/H(+) exchanger 1b) (OsCAX1b) - Oryza sativa (Rice)highly similar to ( 576) loc_os05g51610 1200…
ZmWUS1	0.93	GRMZM2G038388	moderately similar to ( 418) AT3G14470 | Symbols: | disease resistance protein (NBS-LRR class), putative | chr3:4857940-4861104 FORWARDhighly similar to ( 872) loc_os07g17250 12007.m06166 protein disease resistance RPP13-like protein 1, putative, expressed seq=cds; coord=7:28319273..28323150:1; parent_gene=GRMZM2G038388
ZmWUS1	0.93	GRMZM2G062179	highly similar to ( 525) AT5G08260 | Symbols: scpl35 | scpl35 (serine carboxypeptidase-like 35); serine-type carboxypeptidase | chr5:2657236-2661272 FORWARDmoderately similar to ( 395) CBP23_HORVU Serine carboxypeptidase II-3 precursor (EC 3.4.16.6) (CP-MII.3) [Contains: Serine carboxypeptidase II-3 chain A; Serine carboxypeptidase II-3 chain B] - Hordeum vulgare (Barley)moderately similar to ( 4…
ZmWUS1	0.93	GRMZM2G060183	moderately similar to ( 421) AT3G18830 | Symbols: ATPLT5 | ATPLT5 (POLYOL TRANSPORTER 5); D-ribose transmembrane transporter/ D-xylose transmembrane transporter/ carbohydrate transmembrane transporter/ galactose transmembrane transporter/ glucose transmembrane transporter/ glycerol transmembrane transporter/ mann | chr3:6489000-6491209 REVERSEweakly similar to ( 130) HEX6_RICCO Hexose carrier pro…
ZmWUS1	0.93	GRMZM5G817559	highly similar to ( 516) AT3G26840 | Symbols: | esterase/lipase/thioesterase family protein | chr3:9892808-9896154 FORWARDhighly similar to ( 803) loc_os09g33530 12009.m22161 protein acyltransferase/ catalytic, putative, expressed seq=cds; coord=7:135808269..135814222:1; parent_gene=GRMZM5G817559
ZmWUS1	0.93	GRMZM2G166281	highly similar to ( 626) AT1G47128 | Symbols: RD21, RD21A | RD21 (responsive to dehydration 21); cysteine-type endopeptidase/ cysteine-type peptidase | chr1:17283139-17285609 REVERSEhighly similar to ( 761) ORYA_ORYSA Oryzain alpha chain precursor (EC 3.4.22.-) - Oryza sativa (Rice)highly similar to ( 550) loc_os04g57440 12004.m101443 protein cysteine protease 1 precursor, putative, expressed seq…
ZmWUS1	0.93	GRMZM2G139773	weakly similar to ( 191) AT1G15130 | Symbols: | hydroxyproline-rich glycoprotein family protein | chr1:5206217-5209848 REVERSEmoderately similar to ( 360) loc_os02g42580 12002.m09293 protein vacuolar protein-sorting protein bro1, putative, expressed seq=cds; coord=5:188661911..188665404:-1; parent_gene=GRMZM2G139773
ZmWUS1	0.93	GRMZM2G071294	moderately similar to ( 219) AT2G18250 | Symbols: ATCOAD | ATCOAD (4-phosphopantetheine adenylyltransferase); nucleotidyltransferase/ pantetheine-phosphate adenylyltransferase | chr2:7940025-7941499 FORWARDmoderately similar to ( 295) loc_os07g08210 12007.m29083 protein bifunctional coenzyme A synthase, putative, expressed seq=cds; coord=7:9905141..9907454:-1; parent_gene=GRMZM2G071294
ZmWUS1	0.93	GRMZM2G468747	weakly similar to ( 131) AT1G09310 | Symbols: | unknown protein | chr1:3009109-3009648 FORWARDmoderately similar to ( 248) loc_os07g02850 12007.m04756 protein expressed protein seq=cds; coord=2:4422119..4422900:1; parent_gene=GRMZM2G468747
ZmWUS1	0.93	GRMZM2G034638	weakly similar to ( 166) AT3G27010 | Symbols: AT-TCP20, PCF1, TCP20 | AT-TCP20; transcription factor | chr3:9957810-9958754 REVERSEmoderately similar to ( 253) loc_os01g69980 12001.m43355 protein TCP-domain protein, putative, expressed seq=cds; coord=8:160977903..160979738:-1; parent_gene=GRMZM2G034638
ZmWUS1	0.93	GRMZM2G018398	weakly similar to ( 117) AT1G53910 | Symbols: RAP2.12 | RAP2.12; DNA binding / transcription factor | chr1:20135242-20136581 FORWARDmoderately similar to ( 354) ERF1_ORYSA Ethylene-responsive transcription factor 1 (Ethylene-responsive element-binding factor 1) (EREBP-1) (OsEREBP1) - Oryza sativa (Rice)moderately similar to ( 354) loc_os02g54160 12002.m10445 protein ethylene response element bind…
ZmWUS1	0.93	GRMZM2G421604	moderately similar to ( 455) AT5G54860 | Symbols: | integral membrane transporter family protein | chr5:22284721-22287025 FORWARDhighly similar to ( 641) loc_os01g14100 12001.m08016 protein folate/biopterin transporter family protein, expressed seq=cds; coord=3:9863000..9866501:1; parent_gene=GRMZM2G421604
ZmWUS1	0.93	GRMZM2G135816	highly similar to ( 566) AT2G31955 | Symbols: CNX2 | CNX2 (COFACTOR OF NITRATE REDUCTASE AND XANTHINE DEHYDROGENASE 2); catalytic | chr2:13584635-13586484 REVERSEhighly similar to ( 655) loc_os12g32230 12012.m073841 protein molybdenum cofactor biosynthesis protein 1 A, putative, expressed seq=cds; coord=5:174623161..174627933:-1; parent_gene=GRMZM2G135816
ZmWUS1	0.93	GRMZM2G145944	nearly identical (1019) AT4G35790 | Symbols: ATPLDDELTA, PLDDELTA | ATPLDDELTA; phospholipase D | chr4:16955774-16959875 REVERSEhighly similar to ( 704) PLDA1_TOBAC Phospholipase D alpha 1 (EC 3.1.4.4) (PLD alpha 1) (Choline phosphatase 1) (Phosphatidylcholine-hydrolyzing phospholipase D 1) - Nicotiana tabacum (Common tobacco)nearly identical (1541) loc_os07g15680 12007.m06012 protein phospholipa…
ZmWUS1	0.93	GRMZM2G028432	weakly similar to ( 171) AT4G34720 | Symbols: AVA-P1, VHA-C1, ATVHA-C1 | AVA-P1; ATPase/ proton-transporting ATPase, rotational mechanism | chr4:16568223-16569165 REVERSEweakly similar to ( 176) VATL_ORYSA Vacuolar ATP synthase 16 kDa proteolipid subunit (EC 3.6.3.14) - Oryza sativa (Rice)weakly similar to ( 176) loc_os11g06890 12011.m28741 protein vacuolar ATP synthase 16 kDa proteolipid subunit…
ZmWUS1	0.93	GRMZM2G064083	seq=cds; coord=8:57210736..57211285:1; parent_gene=GRMZM2G064083
ZmWUS1	0.93	GRMZM2G139710	highly similar to ( 503) AT5G04940 | Symbols: SUVH1 | SUVH1 (SU(VAR)3-9 HOMOLOG 1); histone methyltransferase | chr5:1454616-1456628 REVERSEnearly identical (1051) loc_os01g59620 12001.m12097 protein histone-lysine N-methyltransferase, H3 lysine-9 specific SUVH1, putative, expressed seq=cds; coord=3:187029016..187032243:-1; parent_gene=GRMZM2G139710
ZmWUS1	0.93	GRMZM2G050625	moderately similar to ( 221) loc_os06g05890 12006.m05315 protein zinc finger B-box protein, putative, expressed seq=cds; coord=8:97274747..97276763:1; parent_gene=GRMZM2G050625
ZmWUS1	0.93	GRMZM2G077187	moderately similar to ( 350) AT1G15080 | Symbols: ATPAP2, ATLPP2, LPP2 | LPP2 (LIPID PHOSPHATE PHOSPHATASE 2); acid phosphatase/ phosphatidate phosphatase | chr1:5188080-5189476 FORWARDmoderately similar to ( 473) loc_os01g49820 12001.m43153 protein lipid phosphate phosphatase 3, chloroplast precursor, putative, expressed seq=cds; coord=8:152432818..152438814:1; parent_gene=GRMZM2G077187
ZmWUS1	0.93	GRMZM2G031107	highly similar to ( 800) AT5G40760 | Symbols: G6PD6 | G6PD6 (GLUCOSE-6-PHOSPHATE DEHYDROGENASE 6); glucose-6-phosphate dehydrogenase | chr5:16311284-16314556 FORWARDhighly similar to ( 816) G6PD_SOLTU Glucose-6-phosphate 1-dehydrogenase, cytoplasmic isoform (EC 1.1.1.49) (G6PD) - Solanum tuberosum (Potato)highly similar to ( 922) loc_os02g38840 12002.m77828 protein glucose-6-phosphate 1-dehydroge…
ZmWUS1	0.93	GRMZM5G801436	weakly similar to ( 183) AT5G26667 | Symbols: PYR6 | PYR6; cytidylate kinase/ uridylate kinase | chr5:9276659-9278091 FORWARDvery weakly similar to (84.7) KADC_MAIZE Adenylate kinase, chloroplast (EC 2.7.4.3) (ATP-AMP transphosphorylase) - Zea mays (Maize)moderately similar to ( 211) loc_os07g43170 12007.m08545 protein UMP-CMP kinase family protein, expressed seq=cds; coord=5:211975266..211979302…
ZmWUS1	0.93	GRMZM2G362368	moderately similar to ( 203) loc_os04g39950 12004.m08979 protein expressed protein seq=cds; coord=2:38322572..38323377:1; parent_gene=GRMZM2G362368
ZmWUS1	0.93	GRMZM5G898668	highly similar to ( 730) AT1G27440 | Symbols: GUT2, IRX10, ATGUT1 | GUT2; catalytic/ glucuronoxylan glucuronosyltransferase | chr1:9529265-9531213 REVERSEhighly similar to ( 796) loc_os01g70200 12001.m13068 protein secondary cell wall-related glycosyltransferase family 47, putative, expressed seq=cds; coord=3:157017753..157020044:1; parent_gene=GRMZM5G898668
ZmWUS1	0.93	GRMZM2G315125	highly similar to ( 902) AT1G79600 | Symbols: | ABC1 family protein | chr1:29950105-29952516 REVERSEhighly similar to ( 771) loc_os05g25840 12005.m27780 protein ubiquinone biosynthesis protein ubiB, putative, expressed seq=cds; coord=8:91775747..91779470:1; parent_gene=GRMZM2G315125
ZmWUS1	0.93	GRMZM2G139250	moderately similar to ( 459) AT3G11030 | Symbols: | unknown protein | chr3:3457300-3459300 REVERSEhighly similar to ( 567) loc_os03g60340 12003.m10923 protein expressed protein seq=cds; coord=1:292516991..292521771:-1; parent_gene=GRMZM2G139250
ZmWUS1	0.93	GRMZM2G033641	moderately similar to ( 382) AT4G09160 | Symbols: | SEC14 cytosolic factor family protein / phosphoglyceride transfer family protein | chr4:5839761-5842158 FORWARDhighly similar to ( 588) loc_os05g35460 12005.m07776 protein patellin-1, putative, expressed seq=cds; coord=6:148590842..148593721:1; parent_gene=GRMZM2G033641
ZmWUS1	0.93	GRMZM2G002131	weakly similar to ( 176) AT4G36990 | Symbols: HSF4, HSFB1, AT-HSFB1, ATHSF4 | HSF4 (HEAT SHOCK FACTOR 4); DNA binding / transcription factor/ transcription repressor | chr4:17440660-17441706 FORWARDmoderately similar to ( 325) loc_os09g28354 12009.m05986 protein heat shock factor protein 4, putative, expressed seq=cds; coord=2:186183204..186187268:1; parent_gene=GRMZM2G002131
ZmWUS1	0.93	GRMZM2G131155	weakly similar to ( 129) AT1G45688 | Symbols: | unknown protein | chr1:17191502-17192870 FORWARDmoderately similar to ( 209) loc_os04g35130 12004.m08603 protein expressed protein seq=cds; coord=2:51238575..51240561:-1; parent_gene=GRMZM2G131155
ZmWUS1	0.93	GRMZM2G133048	highly similar to ( 503) AT3G45040 | Symbols: | phosphatidate cytidylyltransferase family protein | chr3:16472801-16475702 REVERSEhighly similar to ( 626) loc_os02g05320 12002.m77771 protein phosphatidate cytidylyltransferase, putative, expressed seq=cds; coord=5:78904639..78918850:1; parent_gene=GRMZM2G133048
ZmWUS1	0.93	GRMZM2G041885	moderately similar to ( 434) AT4G33410 | Symbols: | signal peptide peptidase family protein | chr4:16081640-16083119 FORWARDmoderately similar to ( 479) loc_os10g25360 12010.m05485 protein signal peptide peptidase-like 3, putative, expressed seq=cds; coord=4:51564876..51566984:1; parent_gene=GRMZM2G041885
ZmWUS1	0.93	GRMZM2G015344	moderately similar to ( 369) AT2G36310 | Symbols: URH1 | URH1 (URIDINE-RIBOHYDROLASE 1); adenosine nucleosidase/ hydrolase/ inosine nucleosidase/ uridine nucleosidase | chr2:15224692-15226633 REVERSEmoderately similar to ( 431) loc_os08g44370 12008.m26790 protein pyrimidine-specific ribonucleoside hydrolase rihA, putative, expressed seq=cds; coord=1:205185962..205190007:1; parent_gene=GRMZM2G0153…
ZmWUS1	0.93	GRMZM2G128268	moderately similar to ( 348) AT1G44130 | Symbols: | nucellin protein, putative | chr1:16787508-16789318 REVERSEmoderately similar to ( 391) ASP1_ORYSA Aspartic proteinase Asp1 precursor (EC 3.4.23.-) (OsAsp1) (OSAP1) (Nucellin-like protein) - Oryza sativa (Rice)highly similar to ( 635) loc_os11g08100 12011.m05006 protein aspartic proteinase Asp1 precursor, putative, expressed seq=cds; coord=2:130…
ZmWUS1	0.93	GRMZM2G057820	moderately similar to ( 286) AT5G26820 | Symbols: ATIREG3 | ATIREG3 (IRON-REGULATED PROTEIN 3) | chr5:9433858-9437005 FORWARDmoderately similar to ( 489) loc_os12g37530 12012.m26930 protein expressed protein seq=cds; coord=1:147720210..147724862:-1; parent_gene=GRMZM2G057820
ZmWUS1	0.93	GRMZM2G404207	highly similar to ( 647) AT5G56890 | Symbols: | protein kinase family protein | chr5:23010801-23015559 REVERSEmoderately similar to ( 240) NORK_PEA Nodulation receptor kinase precursor (EC 2.7.11.1) - Pisum sativum (Garden pea)highly similar to ( 963) loc_os01g51290 12001.m42702 protein ATP binding protein, putative, expressed seq=cds; coord=8:154385267..154389796:-1; parent_gene=GRMZM2G404207
ZmWUS1	0.93	GRMZM2G024211	weakly similar to ( 127) AT5G19630 | Symbols: | unknown protein | chr5:6628147-6629937 REVERSEweakly similar to ( 193) loc_os02g48590 12002.m09893 protein expressed protein seq=cds; coord=5:203173179..203174776:1; parent_gene=GRMZM2G024211
ZmWUS1	0.93	GRMZM2G329909	highly similar to ( 621) AT1G05630 | Symbols: AT5PTASE13, 5PTASE13 | 5PTASE13; inositol or phosphatidylinositol phosphatase | chr1:1682483-1687153 FORWARDhighly similar to ( 892) loc_os08g41270 12008.m080213 protein inositol 1,4,5-trisphosphate 5-phosphatase, putative, expressed seq=cds; coord=1:191852368..191856417:1; parent_gene=GRMZM2G329909
ZmWUS1	0.93	GRMZM2G055320	highly similar to ( 653) AT1G51680 | Symbols: 4CL1, 4CL.1, AT4CL1 | 4CL1 (4-COUMARATE:COA LIGASE 1); 4-coumarate-CoA ligase | chr1:19159080-19161464 REVERSEhighly similar to ( 681) 4CL2_SOLTU 4-coumarate--CoA ligase 2 (EC 6.2.1.12) (4CL 2) (4-coumaroyl-CoA synthase 2) - Solanum tuberosum (Potato)highly similar to ( 852) loc_os06g44620 12006.m31911 protein 4-coumarate--CoA ligase 1, putative, expr…
ZmWUS1	0.93	GRMZM2G095698	moderately similar to ( 222) AT3G03210 | Symbols: | unknown protein | chr3:740987-742093 FORWARDmoderately similar to ( 430) loc_os10g39400 12010.m06708 protein expressed protein seq=cds; coord=1:84068507..84070354:-1; parent_gene=GRMZM2G095698
ZmWUS1	0.93	GRMZM2G405178	moderately similar to ( 278) AT2G43940 | Symbols: | thiol methyltransferase, putative | chr2:18196091-18197664 REVERSEmoderately similar to ( 396) loc_os06g06040 12006.m091609 protein S-adenosylmethionine-dependent methyltransferase/ methyltransferase/ thiopurine S-methyltransferase, putative, expressed seq=cds; coord=9:18888374..18895631:1; parent_gene=GRMZM2G405178
ZmWUS1	0.93	GRMZM2G056804	weakly similar to ( 167) loc_os03g05570 12003.m06080 protein RING-H2 finger protein ATL3F, putative, expressed seq=cds; coord=1:10977780..10978867:-1; parent_gene=GRMZM2G056804
ZmWUS1	0.93	GRMZM2G029692	very weakly similar to (84.7) loc_os12g41860 12012.m07967 protein class III HD-Zip protein 4, putative, expressed seq=cds; coord=7:6142721..6143051:-1; parent_gene=GRMZM2G029692
ZmWUS1	0.93	GRMZM2G050072	moderately similar to ( 224) AT3G62160 | Symbols: | transferase family protein | chr3:23014333-23015808 REVERSEvery weakly similar to (92.0) HCBT2_DIACA Anthranilate N-benzoyltransferase protein 2 (EC 2.3.1.144) (Anthranilate N-hydroxycinnamoyl/benzoyltransferase 2) - Dianthus caryophyllus (Carnation) (Clove pink)highly similar to ( 575) loc_os01g42870 12001.m10551 protein 10-deacetylbaccatin III…
ZmWUS1	0.93	GRMZM5G856071	weakly similar to ( 107) AT2G29550 | Symbols: TUB7 | TUB7; structural constituent of cytoskeleton | chr2:12644258-12645932 REVERSEweakly similar to ( 106) TBB5_ORYSA Tubulin beta-5 chain (Beta-5 tubulin) - Oryza sativa (Rice)weakly similar to ( 106) loc_os06g46000 12006.m31916 protein tubulin beta-3 chain, putative, expressed seq=cds; coord=2:235332433..235334687:-1; parent_gene=GRMZM5G856071
ZmWUS1	0.93	GRMZM2G089021	weakly similar to ( 184) AT1G71750 | Symbols: | phosphoribosyltransferase family protein | chr1:26987954-26989144 REVERSEmoderately similar to ( 266) loc_os05g08950 12005.m05409 protein bifunctional protein tilS/hprT, putative, expressed seq=cds; coord=6:127898463..127901020:-1; parent_gene=GRMZM2G089021
ZmWUS1	0.93	GRMZM5G896337	moderately similar to ( 345) AT1G25500 | Symbols: | choline transporter-related | chr1:8955437-8957294 REVERSEhighly similar to ( 516) loc_os02g36960 12002.m100252 protein expressed protein seq=cds; coord=5:177663621..177668212:-1; parent_gene=GRMZM5G896337
ZmWUS1	0.93	GRMZM2G048129	moderately similar to ( 341) AT5G61820 | Symbols: | FUNCTIONS IN: molecular_function unknown; INVOLVED IN: biological_process unknown; LOCATED IN: vacuole; EXPRESSED IN: 24 plant structures; EXPRESSED DURING: 15 growth stages; CONTAINS InterPro DOMAIN/s: Stress up-regulated Nod 19 (InterPro:IPR011692); Has 27 Blast hits to 27 proteins in 10 species: Archae - 0; Bacteria - 0; Metazoa - 0; Fungi - …
ZmWUS1	0.93	GRMZM2G111269	highly similar to ( 573) AT3G22750 | Symbols: | protein kinase, putative | chr3:8037364-8039096 REVERSEvery weakly similar to (94.0) NORK_PEA Nodulation receptor kinase precursor (EC 2.7.11.1) - Pisum sativum (Garden pea)highly similar to ( 738) loc_os03g43760 12003.m09416 protein ATP binding protein, putative, expressed seq=cds; coord=1:252926380..252931075:1; parent_gene=GRMZM2G111269
ZmWUS1	0.93	GRMZM2G313162	moderately similar to ( 458) AT1G16540 | Symbols: SIR3, LOS5, ABA3, ATABA3 | ABA3 (ABA DEFICIENT 3); Mo-molybdopterin cofactor sulfurase/ selenocysteine lyase | chr1:5659465-5665201 FORWARDmoderately similar to ( 493) MOCOS_ORYSA Molybdenum cofactor sulfurase (EC 4.4.-.-) (MoCo sulfurase) (MOS) - Oryza sativa (Rice)moderately similar to ( 493) loc_os06g45860 12006.m09114 protein molybdenum cofact…
ZmWUS1	0.93	GRMZM2G014508	highly similar to ( 503) AT2G34630 | Symbols: GPPS, GPS1 | geranyl diphosphate synthase, putative / GPPS, putative / dimethylallyltransferase, putative / prenyl transferase, putative | chr2:14578689-14581632 FORWARDvery weakly similar to (95.9) GGPPS_HEVBR Geranylgeranyl pyrophosphate synthetase, chloroplast precursor (GGPP synthetase) [Includes: Dimethylallyltranstransferase (EC 2.5.1.1); Gerany…
ZmWUS1	0.93	GRMZM2G041181	moderately similar to ( 402) AT1G61250 | Symbols: SC3 | SC3 (SECRETORY CARRIER 3); transmembrane transporter | chr1:22586035-22588664 FORWARDhighly similar to ( 532) loc_os07g37740 12007.m08024 protein SC3 protein, putative, expressed seq=cds; coord=7:157898154..157903107:-1; parent_gene=GRMZM2G041181
ZmWUS1	0.93	GRMZM2G044498	seq=cds; coord=7:7414204..7416229:-1; parent_gene=GRMZM2G044498
ZmWUS1	0.93	GRMZM2G175396	moderately similar to ( 246) AT5G51920 | Symbols: | catalytic/ pyridoxal phosphate binding | chr5:21097202-21098914 REVERSEhighly similar to ( 791) loc_os08g43180 12008.m08292 protein expressed protein seq=cds; coord=1:197260011..197262816:-1; parent_gene=GRMZM2G175396
ZmWUS1	0.93	GRMZM2G025182	weakly similar to ( 169) AT4G02320 | Symbols: | pectinesterase family protein | chr4:1022725-1026118 REVERSEweakly similar to ( 157) PME1_CITSI Pectinesterase-1 precursor (EC 3.1.1.11) (Pectin methylesterase) (PE) - Citrus sinensis (Sweet orange)moderately similar to ( 373) loc_os07g47830 12007.m08998 protein pectinesterase-1 precursor, putative, expressed seq=cds; coord=7:172737849..172739488:-1…
ZmWUS1	0.93	GRMZM2G009443	nearly identical (1333) AT5G50920 | Symbols: CLPC, ATHSP93-V, HSP93-V, DCA1, CLPC1 | CLPC1; ATP binding / ATP-dependent peptidase/ ATPase | chr5:20715710-20719800 REVERSEnearly identical (1335) CLPC_PEA ATP-dependent Clp protease ATP-binding subunit clpC homolog, chloroplast precursor - Pisum sativum (Garden pea)nearly identical (1495) loc_os12g12850 12012.m56478 protein ATP-dependent Clp proteas…
ZmWUS1	0.93	GRMZM5G834303	moderately similar to ( 287) AT1G22360 | Symbols: AtUGT85A2 | AtUGT85A2 (UDP-glucosyl transferase 85A2); UDP-glycosyltransferase/ glucuronosyltransferase/ transferase, transferring glycosyl groups | chr1:7895068-7897527 REVERSEweakly similar to ( 178) UFOG_HORVU Anthocyanidin 3-O-glucosyltransferase (EC 2.4.1.115) (Flavonol 3-O-glucosyltransferase) (UDP-glucose flavonoid 3-O-glucosyltransferase) …
ZmWUS1	0.93	GRMZM2G395778	moderately similar to ( 322) AT1G66920 | Symbols: | serine/threonine protein kinase, putative | chr1:24965410-24967432 REVERSEweakly similar to ( 194) KPRO_MAIZE Putative receptor protein kinase ZmPK1 precursor (EC 2.7.11.1) - Zea mays (Maize)highly similar to ( 722) loc_os01g02390 12001.m42838 protein TAK14, putative, expressed seq=cds; coord=8:8917988..8923504:-1; parent_gene=GRMZM2G395778
ZmWUS1	0.93	GRMZM2G042933	moderately similar to ( 412) AT5G23810 | Symbols: AAP7 | AAP7; amino acid transmembrane transporter | chr5:8028461-8030138 FORWARDhighly similar to ( 594) loc_os04g56470 12004.m101680 protein AAP7, putative, expressed seq=cds; coord=2:3935464..3938281:-1; parent_gene=GRMZM2G042933
ZmWUS1	0.93	GRMZM2G178537	weakly similar to ( 184) AT2G24530 | Symbols: | unknown protein | chr2:10422597-10423820 FORWARDweakly similar to ( 199) loc_os04g56300 12004.m10520 protein expressed protein seq=cds; coord=10:104183031..104186764:-1; parent_gene=GRMZM2G178537
ZmWUS1	0.93	GRMZM5G833774	highly similar to ( 555) AT3G51370 | Symbols: | protein phosphatase 2C, putative / PP2C, putative | chr3:19070387-19071975 FORWARDhighly similar to ( 694) loc_os03g04430 12003.m34777 protein protein phosphatase 2C, putative, expressed seq=cds; coord=1:8271537..8275361:-1; parent_gene=GRMZM5G833774
ZmWUS1	0.93	GRMZM2G014136	highly similar to ( 890) AT1G06290 | Symbols: ACX3, ATACX3 | ACX3 (ACYL-COA OXIDASE 3); acyl-CoA oxidase | chr1:1922423-1926002 FORWARDmoderately similar to ( 339) ACOX2_CUCMA Acyl-coenzyme A oxidase, peroxisomal precursor (EC 1.3.3.6) (AOX) (Long-chain acyl-CoA oxidase) - Cucurbita maxima (Pumpkin) (Winter squash)nearly identical (1103) loc_os06g24704 12006.m07120 protein acyl-coenzyme A oxidase…
ZmWUS1	0.93	GRMZM2G092182	weakly similar to ( 158) AT4G26480 | Symbols: | KH domain-containing protein | chr4:13372885-13378390 REVERSEweakly similar to ( 184) loc_os02g49080 12002.m09942 protein nucleic acid binding protein, putative, expressed seq=cds; coord=4:163095040..163099917:-1; parent_gene=GRMZM2G092182
ZmWUS1	0.93	GRMZM5G861756	highly similar to ( 874) AT3G16620 | Symbols: ATTOC120, TOC120 | ATTOC120; GTP binding | chr3:5658469-5661738 REVERSEweakly similar to ( 130) TOC34_PEA Translocase of chloroplast 34 (EC 3.6.5.-) (34 kDa chloroplast outer envelope protein) (GTP-binding protein OEP34) (GTP-binding protein IAP34) - Pisum sativum (Garden pea)nearly identical (1175) loc_os10g40110 12010.m06783 protein ATTOC132/TOC132,…
ZmWUS1	0.93	GRMZM2G095778	moderately similar to ( 268) loc_os02g53810 12002.m10410 protein expressed protein seq=cds; coord=5:211985113..211987249:1; parent_gene=GRMZM2G095778
ZmWUS1	0.93	GRMZM5G897005	moderately similar to ( 315) AT4G18250 | Symbols: | receptor serine/threonine kinase, putative | chr4:10087343-10091963 REVERSEweakly similar to ( 193) KPRO_MAIZE Putative receptor protein kinase ZmPK1 precursor (EC 2.7.11.1) - Zea mays (Maize)highly similar to ( 594) loc_os01g02790 12001.m06919 protein receptor kinase LRK14, putative, expressed seq=cds; coord=10:96756643..96758099:1; parent_gene…
ZmWUS1	0.93	GRMZM2G089713	nearly identical (1207) AT3G43190 | Symbols: SUS4, ATSUS4 | SUS4; UDP-glycosyltransferase/ sucrose synthase/ transferase, transferring glycosyl groups | chr3:15179204-15182577 REVERSEnearly identical (1544) SUS1_MAIZE Sucrose synthase 1 (EC 2.4.1.13) (Sucrose-UDP glucosyltransferase 1) (Shrunken-1) - Zea mays (Maize)nearly identical (1484) loc_os06g09450 12006.m091637 protein sucrose synthase 1, …
ZmWUS1	0.93	GRMZM2G042074	highly similar to ( 778) AT1G02890 | Symbols: | AAA-type ATPase family protein | chr1:645372-651797 REVERSEweakly similar to ( 164) CDC48_SOYBN Cell division cycle protein 48 homolog (Valosin-containing protein homolog) (VCP) - Glycine max (Soybean)nearly identical (1255) loc_os03g22420 12003.m101338 protein ATP binding protein, putative, expressed seq=cds; coord=1:58048571..58057894:-1; parent_g…
ZmWUS1	0.93	GRMZM2G165007	moderately similar to ( 449) AT5G60570 | Symbols: | kelch repeat-containing F-box family protein | chr5:24348713-24349894 FORWARDhighly similar to ( 808) loc_os04g52830 12004.m10176 protein kelch motif family protein, expressed seq=cds; coord=2:9361163..9364444:-1; parent_gene=GRMZM2G165007
ZmWUS1	0.93	AC191283.3_FG004	moderately similar to ( 252) AT1G06840 | Symbols: | leucine-rich repeat transmembrane protein kinase, putative | chr1:2097854-2103479 REVERSEmoderately similar to ( 325) loc_os01g72990 12001.m150451 protein ATP binding protein, putative, expressed seq=cds; coord=2:114763714..114769341:1; parent_gene=AC191283.3_FG004
ZmWUS1	0.93	GRMZM2G412085	highly similar to ( 506) loc_os01g12230 12001.m07838 protein peptidase C45, acyl-coenzyme A/6-aminopenicillanic acid acyl-transferase, putative, expressed seq=cds; coord=3:2811806..2813735:1; parent_gene=GRMZM2G412085
ZmWUS1	0.93	AC220927.3_FG007	moderately similar to ( 327) AT4G08950 | Symbols: EXO | EXO (EXORDIUM) | chr4:5740378-5741322 FORWARDmoderately similar to ( 468) loc_os02g52040 12002.m10235 protein phi-1-like phosphate-induced protein, putative, expressed seq=cds; coord=5:208675421..208676365:1; parent_gene=AC220927.3_FG007
ZmWUS1	0.93	GRMZM2G087291	seq=cds; coord=1:232474625..232475668:-1; parent_gene=GRMZM2G087291
ZmWUS1	0.93	joint_Locus_16016
ZmWUS1	0.93	GRMZM2G166719	moderately similar to ( 253) AT1G33260 | Symbols: | protein kinase family protein | chr1:12064796-12066114 FORWARDweakly similar to ( 166) CRI4_MAIZE Putative receptor protein kinase CRINKLY4 precursor (EC 2.7.11.1) - Zea mays (Maize)moderately similar to ( 478) loc_os10g37190 12010.m06516 protein protein kinase domain containing protein, expressed seq=cds; coord=5:22355892..22357850:1; parent_ge…
ZmWUS1	0.93	GRMZM2G312661	weakly similar to ( 146) AT4G20780 | Symbols: | calcium-binding protein, putative | chr4:11133309-11133884 REVERSEweakly similar to ( 124) CAST_SOLTU Calcium-binding protein CAST - Solanum tuberosum (Potato)moderately similar to ( 241) loc_os03g21380 12003.m35206 protein calcium-binding protein CAST, putative, expressed seq=cds; coord=1:54602421..54604709:-1; parent_gene=GRMZM2G312661
ZmWUS1	0.93	GRMZM2G039362	moderately similar to ( 219) loc_os12g32190 12012.m07025 protein expressed protein seq=cds; coord=6:18646167..18647732:1; parent_gene=GRMZM2G039362
ZmWUS1	0.93	GRMZM2G016637	weakly similar to ( 103) AT5G01380 | Symbols: | transcription factor | chr5:155784-157451 REVERSEweakly similar to ( 197) loc_os05g03740 12005.m04908 protein transcription factor GT-3b, putative seq=cds; coord=6:25704008..25705812:-1; parent_gene=GRMZM2G016637
ZmWUS1	0.93	GRMZM2G169372	seq=cds; coord=1:259304224..259305352:-1; parent_gene=GRMZM2G169372
ZmWUS1	0.93	GRMZM2G356714	weakly similar to ( 117) AT5G12300 | Symbols: | C2 domain-containing protein | chr5:3978508-3979632 REVERSEmoderately similar to ( 239) loc_os01g72420 12001.m13277 protein C2 domain containing protein, expressed seq=cds; coord=8:157882218..157883837:1; parent_gene=GRMZM2G356714
ZmWUS1	0.93	GRMZM5G876434	very weakly similar to (89.4) AT4G03020 | Symbols: | transducin family protein / WD-40 repeat family protein | chr4:1331704-1334472 REVERSEvery weakly similar to (91.7) loc_os05g05210 12005.m083566 protein LEC14B protein, putative, expressed seq=cds; coord=8:128486678..128487952:1; parent_gene=GRMZM5G876434
ZmWUS1	0.93	GRMZM2G064584	seq=cds; coord=4:42636338..42636947:-1; parent_gene=GRMZM2G064584
ZmWUS1	0.93	GRMZM2G136058	moderately similar to ( 260) AT1G09580 | Symbols: | emp24/gp25L/p24 family protein | chr1:3104657-3106092 FORWARDmoderately similar to ( 356) loc_os06g10760 12006.m05793 protein transmembrane emp24 domain-containing protein 10 precursor, putative, expressed seq=cds; coord=6:109829372..109834694:1; parent_gene=GRMZM2G136058
ZmWUS1	0.93	GRMZM2G077036	highly similar to ( 790) AT4G00750 | Symbols: | dehydration-responsive family protein | chr4:314405-317507 FORWARDnearly identical (1069) loc_os04g48230 12004.m35188 protein ankyrin protein kinase-like, putative, expressed seq=cds; coord=10:136709655..136713380:1; parent_gene=GRMZM2G077036
ZmWUS1	0.93	GRMZM2G022368	very weakly similar to (92.0) AT5G11970 | Symbols: | unknown protein | chr5:3863289-3863606 REVERSEweakly similar to ( 140) loc_os01g38660 12001.m10147 protein expressed protein seq=cds; coord=3:219253225..219253910:-1; parent_gene=GRMZM2G022368
ZmWUS1	0.93	GRMZM5G874903	moderately similar to ( 244) AT5G44520 | Symbols: | ribose 5-phosphate isomerase-related | chr5:17934610-17936441 REVERSEmoderately similar to ( 373) loc_os03g56869 12003.m10603 protein ribose-5-phosphate isomerase, putative, expressed seq=cds; coord=5:5199220..5201271:1; parent_gene=GRMZM5G874903
ZmWUS1	0.93	GRMZM2G148194	weakly similar to ( 107) AT3G14130 | Symbols: | (S)-2-hydroxy-acid oxidase, peroxisomal, putative / glycolate oxidase, putative / short chain alpha-hydroxy acid oxidase, putative | chr3:4685844-4687852 REVERSEweakly similar to ( 121) loc_os07g42440 12007.m079750 protein hydroxyacid oxidase 1, putative, expressed seq=cds; coord=2:211479287..211485001:1; parent_gene=GRMZM2G148194
ZmWUS1	0.93	GRMZM2G425545	seq=cds; coord=4:52458939..52459676:1; parent_gene=GRMZM2G425545
ZmWUS1	0.93	GRMZM2G084819	nearly identical (4648) AT5G23110 | Symbols: | zinc finger (C3HC4-type RING finger) family protein | chr5:7758307-7775509 FORWARD seq=cds; coord=2:1819020..1846914:-1; parent_gene=GRMZM2G084819
ZmWUS1	0.93	GRMZM2G003014	seq=cds; coord=5:3258185..3258425:1; parent_gene=GRMZM2G003014
ZmWUS1	0.93	GRMZM2G072513	moderately similar to ( 437) AT1G34320 | Symbols: | unknown protein | chr1:12520713-12524046 FORWARDhighly similar to ( 650) loc_os04g35410 12004.m35554 protein expressed protein seq=cds; coord=10:117556415..117560319:-1; parent_gene=GRMZM2G072513
ZmWUS1	0.93	GRMZM2G066426	very weakly similar to (84.0) AT1G30520 | Symbols: AAE14 | AAE14 (Acyl-Activating Enzyme 14); AMP binding / o-succinylbenzoate-CoA ligase | chr1:10811039-10813546 FORWARDweakly similar to ( 111) loc_os08g03630 12008.m04507 protein AMP binding protein, putative, expressed seq=cds; coord=6:9202221..9203512:-1; parent_gene=GRMZM2G066426
ZmWUS1	0.93	joint_Locus_111495	Milt1a putative polyprotein
ZmWUS1	0.93	GRMZM2G063875	highly similar to ( 530) AT2G37570 | Symbols: SLT1 | SLT1 (sodium- and lithium-tolerant 1) | chr2:15761466-15762950 REVERSEhighly similar to ( 878) loc_os03g16910 12003.m35161 protein SLT1 protein, putative, expressed seq=cds; coord=9:139517049..139519632:-1; parent_gene=GRMZM2G063875
ZmWUS1	0.93	GRMZM2G068590	weakly similar to ( 150) loc_os04g33030 12004.m08399 protein inhibitor of apoptosis-like protein, putative, expressed seq=cds; coord=2:60874151..60875696:-1; parent_gene=GRMZM2G068590
ZmWUS1	0.93	GRMZM2G022279	moderately similar to ( 320) AT1G28590 | Symbols: | lipase, putative | chr1:10047509-10049300 REVERSEweakly similar to ( 155) EST_HEVBR Esterase precursor (EC 3.1.1.-) (Early nodule-specific protein homolog) (Latex allergen Hev b 13) - Hevea brasiliensis (Para rubber tree)highly similar to ( 658) loc_os01g42730 12001.m10537 protein alpha-L-fucosidase 2 precursor, putative, expressed seq=cds; coor…
ZmWUS1	0.93	GRMZM2G107076	moderately similar to ( 383) AT5G58490 | Symbols: | cinnamoyl-CoA reductase family | chr5:23643068-23644455 FORWARDweakly similar to ( 187) DFRA_VITVI Dihydroflavonol-4-reductase (EC 1.1.1.219) (DFR) (Dihydrokaempferol 4-reductase) - Vitis vinifera (Grape)moderately similar to ( 496) loc_os03g60380 12003.m10928 protein dihydroflavonol-4-reductase, putative, expressed seq=cds; coord=5:2705885..270…
ZmWUS1	0.93	GRMZM2G142315	moderately similar to ( 237) AT1G01630 | Symbols: | SEC14 cytosolic factor, putative / phosphoglyceride transfer protein, putative | chr1:229206-230675 FORWARDmoderately similar to ( 340) loc_os01g70210 12001.m13069 protein phosphatidylinositol transfer protein CSR1, putative, expressed seq=cds; coord=3:156963148..156968490:-1; parent_gene=GRMZM2G142315
ZmWUS1	0.93	GRMZM2G149576	weakly similar to ( 191) AT2G36630 | Symbols: | unknown protein | chr2:15352767-15355050 REVERSEmoderately similar to ( 240) loc_os03g51650 12003.m10142 protein expressed protein seq=cds; coord=1:271215602..271222783:-1; parent_gene=GRMZM2G149576
ZmWUS1	0.93	GRMZM2G163200	weakly similar to ( 132) AT3G54810 | Symbols: BME3-ZF, BME3 | zinc finger (GATA type) family protein | chr3:20296957-20298236 FORWARDmoderately similar to ( 202) loc_os02g56250 12002.m10648 protein GATA zinc finger family protein, expressed seq=cds; coord=5:214528773..214531988:1; parent_gene=GRMZM2G163200
ZmWUS1	0.93	GRMZM2G418037	moderately similar to ( 291) AT2G36810 | Symbols: | binding | chr2:15425739-15439462 REVERSE seq=cds; coord=1:10361761..10375145:1; parent_gene=GRMZM2G418037
ZmWUS1	0.93	GRMZM2G178906	moderately similar to ( 236) AT3G02070 | Symbols: | OTU-like cysteine protease family protein | chr3:361368-363132 FORWARDmoderately similar to ( 287) loc_os04g32970 12004.m08394 protein cysteine-type peptidase, putative, expressed seq=cds; coord=10:112684004..112686694:-1; parent_gene=GRMZM2G178906
ZmWUS1	0.93	GRMZM2G106613	moderately similar to ( 361) AT4G02560 | Symbols: LD | LD (luminidependens); transcription factor | chr4:1123656-1128252 REVERSEhighly similar to ( 732) loc_os01g70810 12001.m13126 protein flowering-time protein isoform alpha, putative, expressed seq=cds; coord=3:154665171..154670278:-1; parent_gene=GRMZM2G106613
ZmWUS1	0.93	GRMZM2G379780	moderately similar to ( 346) AT4G23180 | Symbols: CRK10, RLK4 | CRK10 (CYSTEINE-RICH RLK10); ATP binding / kinase/ protein kinase/ protein serine/threonine kinase/ protein tyrosine kinase | chr4:12138171-12140780 FORWARDweakly similar to ( 155) PSKR_DAUCA Phytosulfokine receptor precursor (EC 2.7.11.1) (Phytosulfokine LRR receptor kinase) - Daucus carota (Carrot)highly similar to ( 623) loc_os07g…
ZmWUS1	0.93	GRMZM2G042516	moderately similar to ( 273) AT1G35420 | Symbols: | dienelactone hydrolase family protein | chr1:13026320-13027463 FORWARDmoderately similar to ( 362) loc_os05g35470 12005.m07777 protein hydrolase, putative, expressed seq=cds; coord=8:101872864..101874331:1; parent_gene=GRMZM2G042516
ZmWUS1	0.93	GRMZM2G413006	moderately similar to ( 381) AT5G57560 | Symbols: TCH4, XTH22 | TCH4 (Touch 4); hydrolase, acting on glycosyl bonds / xyloglucan:xyloglucosyl transferase | chr5:23307296-23308235 REVERSEmoderately similar to ( 346) BRU1_SOYBN Brassinosteroid-regulated protein BRU1 precursor - Glycine max (Soybean)moderately similar to ( 481) loc_os06g48160 12006.m09342 protein xyloglucan endotransglucosylase/hydr…
ZmWUS1	0.93	GRMZM2G446189	moderately similar to ( 309) AT5G15080 | Symbols: | protein kinase, putative | chr5:4886414-4888555 FORWARDweakly similar to ( 151) CRI4_MAIZE Putative receptor protein kinase CRINKLY4 precursor (EC 2.7.11.1) - Zea mays (Maize)moderately similar to ( 419) loc_os06g07230 12006.m05446 protein protein kinase APK1B, chloroplast precursor, putative, expressed seq=cds; coord=4:35220862..35224040:-1; pa…
ZmWUS1	0.93	GRMZM2G068212	highly similar to ( 835) AT5G13550 | Symbols: SULTR4;1 | SULTR4;1; sulfate transmembrane transporter | chr5:4355412-4359490 REVERSEmoderately similar to ( 214) NO70_SOYBN Early nodulin 70 - Glycine max (Soybean)nearly identical (1086) loc_os09g06499 12009.m059936 protein sulfate transporter 4.1, chloroplast precursor, putative, expressed seq=cds; coord=2:161403209..161463883:-1; parent_gene=GRMZM…
ZmWUS1	0.93	GRMZM2G093951	weakly similar to ( 138) AT1G65690 | Symbols: | harpin-induced protein-related / HIN1-related / harpin-responsive protein-related | chr1:24431642-24432898 REVERSEweakly similar to ( 131) loc_os02g30450 12002.m08188 protein NHL25, putative seq=cds; coord=1:228664950..228666474:1; parent_gene=GRMZM2G093951
ZmWUS1	0.93	GRMZM2G379005	weakly similar to ( 134) AT3G54810 | Symbols: BME3-ZF, BME3 | zinc finger (GATA type) family protein | chr3:20296957-20298236 FORWARDmoderately similar to ( 350) loc_os02g56250 12002.m10648 protein GATA zinc finger family protein, expressed seq=cds; coord=4:172760261..172763393:-1; parent_gene=GRMZM2G379005
ZmWUS1	0.92	GRMZM2G313481	moderately similar to ( 291) AT1G14590 | Symbols: | FUNCTIONS IN: molecular_function unknown; INVOLVED IN: biological_process unknown; LOCATED IN: chloroplast thylakoid lumen; CONTAINS InterPro DOMAIN/s: Nucleotide-diphospho-sugar transferase, predicted (InterPro:IPR005069); BEST Arabidopsis thaliana protein match is: unknown protein (TAIR:AT2G02061.1); Has 179 Blast hits to 175 proteins in 14 sp…
ZmWUS1	0.92	GRMZM2G090070	moderately similar to ( 224) AT5G42620 | Symbols: | metalloendopeptidase/ zinc ion binding | chr5:17066630-17071045 FORWARDmoderately similar to ( 238) loc_os03g52150 12003.m35401 protein metalloendopeptidase, putative, expressed seq=cds; coord=1:272844442..272844885:1; parent_gene=GRMZM2G090070
ZmWUS1	0.92	GRMZM2G405844	weakly similar to ( 147) loc_os07g18510 12007.m06291 protein ribosomal RNA apurinic site specific lyase, putative, expressed seq=cds; coord=8:119805846..119807124:-1; parent_gene=GRMZM2G405844
ZmWUS1	0.92	joint_Locus_18484	Putative uncharacterized protein Sb03g026840
ZmWUS1	0.92	GRMZM2G094428	moderately similar to ( 244) AT3G62160 | Symbols: | transferase family protein | chr3:23014333-23015808 REVERSEweakly similar to ( 115) HCBT3_DIACA Anthranilate N-benzoyltransferase protein 3 (EC 2.3.1.144) (Anthranilate N-hydroxycinnamoyl/benzoyltransferase 3) - Dianthus caryophyllus (Carnation) (Clove pink)highly similar to ( 737) loc_os01g42880 12001.m10552 protein 3-N-debenzoyl-2-deoxytaxol N…
ZmWUS1	0.92	GRMZM2G007939	highly similar to ( 529) AT4G17090 | Symbols: CT-BMY, BAM3, BMY8 | CT-BMY (CHLOROPLAST BETA-AMYLASE); beta-amylase | chr4:9605266-9607250 REVERSEmoderately similar to ( 343) AMYB_SOYBN Beta-amylase (EC 3.2.1.2) (1,4-alpha-D-glucan maltohydrolase) - Glycine max (Soybean)highly similar to ( 622) loc_os10g41550 12010.m06918 protein beta-amylase, putative, expressed seq=cds; coord=1:95188937..9519093…
ZmWUS1	0.92	GRMZM2G325008	moderately similar to ( 386) AT2G01630 | Symbols: | glycosyl hydrolase family 17 protein / beta-1,3-glucanase, putative | chr2:279564-281955 REVERSEweakly similar to ( 166) E13B_WHEAT Glucan endo-1,3-beta-glucosidase precursor (EC 3.2.1.39) ((1->3)-beta-glucan endohydrolase) ((1->3)-beta-glucanase) (Beta-1,3-endoglucanase) - Triticum aestivum (Wheat)highly similar to ( 645) loc_os07g32600 12007.m…
ZmWUS1	0.92	GRMZM2G104876	seq=cds; coord=6:30254663..30256358:-1; parent_gene=GRMZM2G104876
ZmWUS1	0.92	GRMZM2G130749	highly similar to ( 595) AT2G19450 | Symbols: TAG1, AS11, ABX45, DGAT1, RDS1, ATDGAT | TAG1 (TRIACYLGLYCEROL BIOSYNTHESIS DEFECT 1); diacylglycerol O-acyltransferase | chr2:8426436-8429455 FORWARDhighly similar to ( 770) loc_os05g10810 12005.m05551 protein diacylglycerol O-acyltransferase 1, putative, expressed seq=cds; coord=6:132466228..132472484:-1; parent_gene=GRMZM2G130749
ZmWUS1	0.92	GRMZM2G089317	weakly similar to ( 182) AT5G49940 | Symbols: NFU2, ATCNFU2 | NFU2 (NIFU-LIKE PROTEIN 2); structural molecule | chr5:20315464-20317067 FORWARDweakly similar to ( 164) NIFU1_ORYSA NifU-like protein 1, chloroplast precursor (OsNifu1) - Oryza sativa (Rice)moderately similar to ( 232) loc_os11g07916 12011.m61743 protein NFU3, putative, expressed seq=cds; coord=4:207282239..207283820:1; parent_gene=GR…
ZmWUS1	0.92	GRMZM2G015844	highly similar to ( 577) AT4G37030 | Symbols: | unknown protein | chr4:17452150-17454629 FORWARDhighly similar to ( 828) loc_os04g37670 12004.m08756 protein steroid nuclear receptor, ligand-binding, putative, expressed seq=cds; coord=2:44378673..44382847:1; parent_gene=GRMZM2G015844
ZmWUS1	0.92	GRMZM2G029824	very weakly similar to (90.5) AT2G45740 | Symbols: PEX11D | PEX11D | chr2:18839865-18841102 FORWARDweakly similar to ( 115) loc_os03g02590 12003.m101159 protein peroxisomal membrane protein PEX11-1, putative, expressed seq=cds; coord=1:3708104..3708775:-1; parent_gene=GRMZM2G029824
ZmWUS1	0.92	GRMZM2G057086	highly similar to ( 515) AT5G04660 | Symbols: CYP77A4 | CYP77A4; electron carrier/ heme binding / iron ion binding / monooxygenase/ oxygen binding | chr5:1336049-1337587 FORWARDmoderately similar to ( 500) C77A3_SOYBN Cytochrome P450 77A3 (EC 1.14.-.-) - Glycine max (Soybean)highly similar to ( 724) loc_os04g33370 12004.m08433 protein cytochrome P450 77A2, putative, expressed seq=cds; coord=2:587…
ZmWUS1	0.92	GRMZM2G363813	highly similar to ( 773) AT1G74790 | Symbols: | catalytic | chr1:28098912-28101673 FORWARDnearly identical (1037) loc_os03g48540 12003.m09862 protein expressed protein seq=cds; coord=1:262502009..262507789:1; parent_gene=GRMZM2G363813
ZmWUS1	0.92	GRMZM2G352607	weakly similar to ( 184) AT1G04970 | Symbols: | lipid-binding serum glycoprotein family protein | chr1:1411924-1413431 FORWARDmoderately similar to ( 270) loc_os06g20430 12006.m06700 protein lipid binding protein, putative, expressed seq=cds; coord=9:43236840..43243595:-1; parent_gene=GRMZM2G352607
ZmWUS1	0.92	GRMZM2G171254	weakly similar to ( 171) loc_os04g37750 12004.m08764 protein expressed protein seq=cds; coord=2:44190672..44200722:-1; parent_gene=GRMZM2G171254
ZmWUS1	0.92	GRMZM2G152258	moderately similar to ( 235) AT5G06060 | Symbols: | tropinone reductase, putative / tropine dehydrogenase, putative | chr5:1824066-1825833 REVERSEvery weakly similar to (93.2) FABG4_BRANA 3-oxoacyl-[acyl-carrier-protein] reductase 4 (EC 1.1.1.100) (3-ketoacyl-acyl carrier protein reductase 4) (Fragment) - Brassica napus (Rape)moderately similar to ( 281) loc_os11g43360 12011.m08171 protein tropin…
ZmWUS1	0.92	GRMZM2G087206	moderately similar to ( 401) AT2G37770 | Symbols: | aldo/keto reductase family protein | chr2:15834888-15836659 FORWARDmoderately similar to ( 241) ALDR_HORVU Aldose reductase (EC 1.1.1.21) (AR) (Aldehyde reductase) - Hordeum vulgare (Barley)moderately similar to ( 443) loc_os01g62870 12001.m43275 protein aldose reductase, putative, expressed seq=cds; coord=8:95631071..95638906:1; parent_gene=GRM…
ZmWUS1	0.92	GRMZM2G158069	moderately similar to ( 210) AT5G23520 | Symbols: | LOCATED IN: cytoplasm; EXPRESSED IN: 20 plant structures; EXPRESSED DURING: 13 growth stages; CONTAINS InterPro DOMAIN/s: Smr protein/MutS2 C-terminal (InterPro:IPR002625), Region of unknown function DUF1771 (InterPro:IPR013899); Has 91 Blast hits to 91 proteins in 45 species: Archae - 0; Bacteria - 6; Metazoa - 8; Fungi - 45; Plants - 27; Virus…
ZmWUS1	0.92	GRMZM2G128688	highly similar to ( 904) AT2G31060 | Symbols: | elongation factor family protein | chr2:13213496-13218544 REVERSEvery weakly similar to (85.1) EFGC_SOYBN Elongation factor G, chloroplast precursor (EF-G) - Glycine max (Soybean)nearly identical (1063) loc_os01g54910 12001.m11652 protein GTP-binding protein typA/bipA, putative, expressed seq=cds; coord=3:198666832..198683812:1; parent_gene=GRMZM2G1…
ZmWUS1	0.92	GRMZM2G104829	seq=cds; coord=3:26309456..26310733:-1; parent_gene=GRMZM2G104829
ZmWUS1	0.92	GRMZM2G042789	very weakly similar to (93.2) loc_os12g25090 12012.m56494 protein expressed protein seq=cds; coord=8:134378213..134378743:1; parent_gene=GRMZM2G042789
ZmWUS1	0.92	GRMZM2G084694	highly similar to ( 803) AT1G56560 | Symbols: | beta-fructofuranosidase, putative / invertase, putative / saccharase, putative / beta-fructosidase, putative | chr1:21192593-21194948 FORWARDnearly identical (1019) loc_os01g22900 12001.m42995 protein beta-fructofuranosidase, putative, expressed seq=cds; coord=3:60778016..60781883:1; parent_gene=GRMZM2G084694
ZmWUS1	0.92	GRMZM2G085941	highly similar to ( 505) AT1G28380 | Symbols: NSL1 | NSL1 (necrotic spotted lesions 1) | chr1:9963696-9966060 FORWARDhighly similar to ( 793) loc_os05g48360 12005.m27965 protein MAC/Perforin domain containing protein, expressed seq=cds; coord=6:163829457..163832522:-1; parent_gene=GRMZM2G085941
ZmWUS1	0.92	GRMZM2G158629	moderately similar to ( 281) AT1G76150 | Symbols: ECH2, ATECH2 | maoC-like dehydratase domain-containing protein | chr1:28575236-28577637 REVERSEmoderately similar to ( 388) loc_os09g37280 12009.m22186 protein peroxisomal multifunctional enzyme type 2, putative, expressed seq=cds; coord=2:196899018..196907124:-1; parent_gene=GRMZM2G158629
ZmWUS1	0.92	GRMZM5G841053	seq=cds; coord=1:61528844..61529128:1; parent_gene=GRMZM5G841053
ZmWUS1	0.92	GRMZM2G087806	highly similar to ( 830) AT5G20350 | Symbols: TIP1 | TIP1 (TIP GROWTH DEFECTIVE 1); S-acyltransferase/ acyl binding | chr5:6876772-6881102 FORWARDnearly identical (1095) loc_os06g43680 12006.m08898 protein palmitoyltransferase TIP1, putative, expressed seq=cds; coord=9:94028098..94039044:-1; parent_gene=GRMZM2G087806
ZmWUS1	0.92	GRMZM2G125635	moderately similar to ( 359) AT3G25570 | Symbols: | adenosylmethionine decarboxylase family protein | chr3:9287413-9288462 REVERSEhighly similar to ( 695) DCAM_MAIZE S-adenosylmethionine decarboxylase proenzyme (EC 4.1.1.50) (AdoMetDC) (SamDC) [Contains: S-adenosylmethionine decarboxylase alpha chain; S-adenosylmethionine decarboxylase beta chain] - Zea mays (Maize)highly similar to ( 615) loc_os…
ZmWUS1	0.92	GRMZM2G179106	highly similar to ( 548) AT3G01930 | Symbols: | nodulin family protein | chr3:319289-321488 REVERSEhighly similar to ( 700) loc_os04g31924 12004.m78931 protein nodulin-like protein, putative, expressed seq=cds; coord=2:69910672..69913883:-1; parent_gene=GRMZM2G179106
ZmWUS1	0.92	GRMZM2G168281	moderately similar to ( 402) AT4G17360 | Symbols: | formyltetrahydrofolate deformylase/ hydroxymethyl-, formyl- and related transferase/ methyltransferase | chr4:9703698-9705468 REVERSEhighly similar to ( 533) loc_os03g01222 12003.m35587 protein formyltetrahydrofolate deformylase, putative, expressed seq=cds; coord=9:155451718..155453474:-1; parent_gene=GRMZM2G168281
ZmWUS1	0.92	GRMZM2G330635	weakly similar to ( 191) AT1G10370 | Symbols: GST30, ATGSTU17, GST30B, ERD9 | ERD9 (EARLY-RESPONSIVE TO DEHYDRATION 9); glutathione transferase | chr1:3397274-3398273 REVERSEmoderately similar to ( 212) GSTU6_ORYSA Probable glutathione S-transferase GSTU6 (EC 2.5.1.18) (28 kDa cold-induced protein) - Oryza sativa (Rice)moderately similar to ( 246) loc_os10g38160 12010.m06599 protein glutathione S…
ZmWUS1	0.92	GRMZM2G157727	nearly identical (1391) AT1G09570 | Symbols: PHYA, FHY2, FRE1, HY8 | PHYA (PHYTOCHROME A); G-protein coupled photoreceptor/ protein histidine kinase/ red or far-red light photoreceptor/ signal transducer | chr1:3095498-3098892 REVERSEnearly identical (2032) PHYA1_MAIZE Phytochrome A - Zea mays (Maize)nearly identical (1902) loc_os03g51030 12003.m101474 protein phytochrome A, putative, expressed s…
ZmWUS1	0.92	GRMZM2G111657	moderately similar to ( 387) AT3G29400 | Symbols: ATEXO70E1 | ATEXO70E1 (exocyst subunit EXO70 family protein E1); protein binding | chr3:11297339-11299315 REVERSEhighly similar to ( 857) loc_os01g55799 12001.m150723 protein protein binding protein, putative, expressed seq=cds; coord=3:194800830..194803994:-1; parent_gene=GRMZM2G111657
ZmWUS1	0.92	GRMZM2G158083	highly similar to ( 576) AT5G48930 | Symbols: HCT | HCT (HYDROXYCINNAMOYL-COA SHIKIMATE/QUINATE HYDROXYCINNAMOYL TRANSFERASE); quinate O-hydroxycinnamoyltransferase/ shikimate O-hydroxycinnamoyltransferase/ transferase | chr5:19836654-19838092 REVERSEmoderately similar to ( 339) HCBT1_DIACA Anthranilate N-benzoyltransferase protein 1 (EC 2.3.1.144) (Anthranilate N-hydroxycinnamoyl/benzoyltransfer…
ZmWUS1	0.92	GRMZM2G164649	highly similar to ( 616) AT4G30490 | Symbols: | AFG1-like ATPase family protein | chr4:14899226-14901883 REVERSEhighly similar to ( 811) loc_os08g16480 12008.m05770 protein ATPase, putative, expressed seq=cds; coord=10:131998916..132004674:1; parent_gene=GRMZM2G164649
ZmWUS1	0.92	GRMZM2G057247	moderately similar to ( 419) AT5G67470 | Symbols: | formin homology 2 domain-containing protein / FH2 domain-containing protein | chr5:26926835-26930212 FORWARDhighly similar to ( 766) loc_os07g39920 12007.m08234 protein actin binding protein, putative, expressed seq=cds; coord=7:162068683..162075079:1; parent_gene=GRMZM2G057247
ZmWUS1	0.92	GRMZM2G114748	moderately similar to ( 453) AT5G60870 | Symbols: | regulator of chromosome condensation (RCC1) family protein | chr5:24485788-24487257 REVERSEweakly similar to ( 136) loc_os04g35570 12004.m35318 protein HECT domain and RCC1-like domain-containing protein 2, putative, expressed seq=cds; coord=7:145226314..145235356:-1; parent_gene=GRMZM2G114748
ZmWUS1	0.92	GRMZM2G073950	moderately similar to ( 476) AT2G27450 | Symbols: NLP1, ATNLP1, CPA | NLP1 (NITRILASE-LIKE PROTEIN 1); N-carbamoylputrescine amidase/ hydrolase, acting on carbon-nitrogen (but not peptide) bonds | chr2:11737666-11739577 REVERSEhighly similar to ( 551) AGUB_ORYSA N-carbamoylputrescine amidase (EC 3.5.1.53) - Oryza sativa (Rice)highly similar to ( 551) loc_os02g33080 12002.m33708 protein hydrolase,…
ZmWUS1	0.92	GRMZM2G055107	moderately similar to ( 254) AT1G13990 | Symbols: | unknown protein | chr1:4794810-4796476 FORWARDmoderately similar to ( 361) loc_os03g07190 12003.m06236 protein expressed protein seq=cds; coord=9:151401003..151403835:-1; parent_gene=GRMZM2G055107
ZmWUS1	0.92	GRMZM2G082670	weakly similar to ( 102) loc_os04g43310 12004.m09295 protein expressed protein seq=cds; coord=2:28702690..28703731:-1; parent_gene=GRMZM2G082670
ZmWUS1	0.92	GRMZM2G107838	weakly similar to ( 198) AT5G03080 | Symbols: | phosphatidic acid phosphatase-related / PAP2-related | chr5:721976-722656 FORWARDmoderately similar to ( 265) loc_os03g17940 12003.m07219 protein dolichyldiphosphatase 1, putative, expressed seq=cds; coord=1:44349622..44352583:-1; parent_gene=GRMZM2G107838
ZmWUS1	0.92	GRMZM2G043569	seq=cds; coord=1:30278423..30279326:-1; parent_gene=GRMZM2G043569
ZmWUS1	0.92	GRMZM2G154093	highly similar to ( 711) AT5G54080 | Symbols: HGO | HGO (HOMOGENTISATE 1,2-DIOXYGENASE); homogentisate 1,2-dioxygenase | chr5:21945920-21948070 FORWARDhighly similar to ( 806) HGD_ORYSA Homogentisate 1,2-dioxygenase (EC 1.13.11.5) (Homogentisicase) (Homogentisate oxygenase) (Homogentisic acid oxidase) - Oryza sativa (Rice)highly similar to ( 806) loc_os06g01360 12006.m31818 protein homogentisate …
ZmWUS1	0.92	GRMZM2G125649	seq=cds; coord=1:225135193..225137974:1; parent_gene=GRMZM2G125649
ZmWUS1	0.92	GRMZM2G418635	moderately similar to ( 259) AT3G09410 | Symbols: | pectinacetylesterase family protein | chr3:2898243-2900984 REVERSEmoderately similar to ( 346) loc_os01g66850 12001.m43520 protein carboxylic ester hydrolase, putative, expressed seq=cds; coord=8:164550604..164554464:1; parent_gene=GRMZM2G418635
ZmWUS1	0.92	GRMZM2G080775	highly similar to ( 800) AT5G56290 | Symbols: PEX5, ATPEX5 | PEX5 (PEROXIN 5); peroxisome matrix targeting signal-1 binding / protein binding | chr5:22786655-22791972 FORWARDnearly identical (1205) loc_os08g39080 12008.m26523 protein peroxisomal targeting signal receptor, putative, expressed seq=cds; coord=1:183993561..184006197:1; parent_gene=GRMZM2G080775
ZmWUS1	0.92	GRMZM5G879527	weakly similar to ( 113) AT2G42280 | Symbols: | basic helix-loop-helix (bHLH) family protein | chr2:17611891-17613163 REVERSEmoderately similar to ( 267) loc_os08g39630 12008.m26738 protein DNA binding protein, putative, expressed seq=cds; coord=1:188031610..188034600:1; parent_gene=GRMZM5G879527
ZmWUS1	0.92	GRMZM2G153920	highly similar to ( 592) AT3G18830 | Symbols: ATPLT5 | ATPLT5 (POLYOL TRANSPORTER 5); D-ribose transmembrane transporter/ D-xylose transmembrane transporter/ carbohydrate transmembrane transporter/ galactose transmembrane transporter/ glucose transmembrane transporter/ glycerol transmembrane transporter/ mann | chr3:6489000-6491209 REVERSEweakly similar to ( 163) STC_RICCO Sugar carrier protein C…
ZmWUS1	0.92	GRMZM2G148098	moderately similar to ( 340) AT4G34610 | Symbols: BLH6 | BLH6 (BELL1-LIKE HOMEODOMAIN 6); DNA binding / transcription factor | chr4:16530546-16532498 REVERSEhighly similar to ( 967) loc_os03g47740 12003.m34907 protein BEL1-related homeotic protein 30, putative, expressed seq=cds; coord=5:13661784..13666303:1; parent_gene=GRMZM2G148098
ZmWUS1	0.92	GRMZM2G417597	weakly similar to ( 162) AT2G42280 | Symbols: | basic helix-loop-helix (bHLH) family protein | chr2:17611891-17613163 REVERSEmoderately similar to ( 219) loc_os09g31300 12009.m22140 protein helix-loop-helix DNA-binding domain containing protein, expressed seq=cds; coord=2:189701055..189703654:1; parent_gene=GRMZM2G417597
ZmWUS1	0.92	GRMZM5G884407	seq=cds; coord=7:13204345..13204921:1; parent_gene=GRMZM5G884407
ZmWUS1	0.92	GRMZM2G166738	nearly identical (1079) AT2G40540 | Symbols: KT2, ATKT2, SHY3, KUP2, ATKUP2, TRK2 | KT2 (POTASSIUM TRANSPORTER 2); potassium ion transmembrane transporter | chr2:16931445-16934516 FORWARDnearly identical (1287) HAK9_ORYSA Probable potassium transporter 9 (OsHAK9) - Oryza sativa (Rice)nearly identical (1287) loc_os07g48130 12007.m079793 protein potassium transporter 9, putative, expressed seq=cds;…
ZmWUS1	0.92	GRMZM2G091118	moderately similar to ( 258) AT3G23730 | Symbols: | xyloglucan:xyloglucosyl transferase, putative / xyloglucan endotransglycosylase, putative / endo-xyloglucan transferase, putative | chr3:8550222-8551248 FORWARDmoderately similar to ( 250) BRU1_SOYBN Brassinosteroid-regulated protein BRU1 precursor - Glycine max (Soybean)moderately similar to ( 332) loc_os08g13980 12008.m05523 protein xyloglucan…
ZmWUS1	0.92	GRMZM2G575566	moderately similar to ( 286) AT1G63640 | Symbols: | kinesin motor protein-related | chr1:23589234-23595139 REVERSEhighly similar to ( 580) loc_os06g36080 12006.m08145 protein kinesin motor domain containing protein, expressed seq=cds; coord=6:105079817..105084687:1; parent_gene=GRMZM2G575566
ZmWUS1	0.92	GRMZM2G044724	moderately similar to ( 445) AT4G33300 | Symbols: ADR1-L1 | ADR1-L1 (ADR1-like 1); ATP binding / protein binding | chr4:16051162-16054005 REVERSEhighly similar to ( 763) loc_os12g39620 12012.m073872 protein disease resistance protein, putative, expressed seq=cds; coord=3:85659561..85663341:1; parent_gene=GRMZM2G044724
ZmWUS1	0.92	GRMZM2G073860	highly similar to ( 652) AT2G16430 | Symbols: PAP10, ATPAP10 | PAP10 (PURPLE ACID PHOSPHATASE 10); acid phosphatase/ protein serine/threonine phosphatase | chr2:7120502-7122772 REVERSEhighly similar to ( 650) PPAF_SOYBN Purple acid phosphatase precursor (EC 3.1.3.2) (Manganese(II) purple acid phosphatase) - Glycine max (Soybean)highly similar to ( 808) loc_os12g44020 12012.m073899 protein purple …
ZmWUS1	0.92	GRMZM2G361847	moderately similar to ( 400) AT5G06950 | Symbols: AHBP-1B, TGA2 | AHBP-1B; DNA binding / transcription activator/ transcription factor/ transcription repressor | chr5:2152323-2154174 FORWARDmoderately similar to ( 409) HBP1B_WHEAT Transcription factor HBP-1b(c38) - Triticum aestivum (Wheat)moderately similar to ( 493) loc_os07g48820 12007.m29342 protein transcription factor HBP-1b, putative, expr…
ZmWUS1	0.92	GRMZM2G468111	weakly similar to ( 104) loc_os01g32670 12001.m09587 protein expressed protein seq=cds; coord=3:201909064..201909949:-1; parent_gene=GRMZM2G468111
ZmWUS1	0.92	GRMZM2G091169	seq=cds; coord=2:59279524..59281052:-1; parent_gene=GRMZM2G091169
ZmWUS1	0.92	GRMZM2G343024	highly similar to ( 533) AT2G47060 | Symbols: | serine/threonine protein kinase, putative | chr2:19333116-19334759 REVERSEmoderately similar to ( 207) NORK_MEDTR Nodulation receptor kinase precursor (EC 2.7.11.1) (Does not make infections protein 2) (Symbiosis receptor-like kinase) (MtSYMRK) - Medicago truncatula (Barrel medic)highly similar to ( 642) loc_os05g04520 12005.m27688 protein pto kinas…
ZmWUS1	0.92	GRMZM2G075513	weakly similar to ( 186) AT3G29670 | Symbols: | transferase family protein | chr3:11527952-11529307 FORWARDhighly similar to ( 535) loc_os02g57480 12002.m10770 protein anthocyanin 5-aromatic acyltransferase, putative, expressed seq=cds; coord=4:170814386..170816284:1; parent_gene=GRMZM2G075513
ZmWUS1	0.92	GRMZM2G353076	very weakly similar to (99.4) AT3G28917 | Symbols: MIF2 | MIF2 (MINI ZINC FINGER 2); DNA binding | chr3:10925014-10925316 FORWARDweakly similar to ( 124) loc_os12g03110 12012.m04309 protein zinc finger homeodomain protein 1, putative seq=cds; coord=3:230393007..230394066:-1; parent_gene=GRMZM2G353076
ZmWUS1	0.92	GRMZM5G805387	weakly similar to ( 178) AT5G20240 | Symbols: PI | PI (PISTILLATA); DNA binding / transcription factor | chr5:6829203-6831208 FORWARDmoderately similar to ( 236) MADS2_ORYSA MADS-box transcription factor 2 (OsMADS2) (RMADS219) (NMADS1) - Oryza sativa (Rice)moderately similar to ( 241) loc_os05g34940 12005.m27831 protein MADS-box transcription factor 4, putative, expressed seq=cds; coord=8:1030198…
ZmWUS1	0.92	GRMZM2G049216	moderately similar to ( 445) AT1G65900 | Symbols: | unknown protein | chr1:24516023-24518325 REVERSEhighly similar to ( 602) loc_os03g02820 12003.m05821 protein expressed protein seq=cds; coord=1:4305746..4308934:1; parent_gene=GRMZM2G049216
ZmWUS1	0.92	GRMZM2G043182	moderately similar to ( 270) AT1G72820 | Symbols: | mitochondrial substrate carrier family protein | chr1:27403457-27404506 FORWARDmoderately similar to ( 371) loc_os10g25830 12010.m05527 protein mitochondrial carrier-like protein, putative, expressed seq=cds; coord=5:35709682..35711264:1; parent_gene=GRMZM2G043182
ZmWUS1	0.92	GRMZM2G072493	seq=cds; coord=2:219912352..219912891:1; parent_gene=GRMZM2G072493
ZmWUS1	0.92	GRMZM2G176029	weakly similar to ( 191) AT1G14360 | Symbols: ATUTR3, UTR3 | UTR3 (UDP-GALACTOSE TRANSPORTER 3); pyrimidine nucleotide sugar transmembrane transporter | chr1:4911362-4913029 REVERSEmoderately similar to ( 213) loc_os06g39260 12006.m08464 protein solute carrier family 35 member B1, putative, expressed seq=cds; coord=9:87822968..87824711:-1; parent_gene=GRMZM2G176029
ZmWUS1	0.92	GRMZM2G061980	highly similar to ( 520) AT5G01960 | Symbols: | zinc finger (C3HC4-type RING finger) family protein | chr5:370811-372775 FORWARDhighly similar to ( 677) loc_os05g25180 12005.m06811 protein zinc finger, C3HC4 type family protein, expressed seq=cds; coord=6:135452271..135467313:1; parent_gene=GRMZM2G061980
ZmWUS1	0.92	GRMZM2G103647	weakly similar to ( 105) AT5G24800 | Symbols: ATBZIP9, BZO2H2, BZIP9 | BZIP9 (BASIC LEUCINE ZIPPER 9); DNA binding / protein heterodimerization/ transcription factor | chr5:8515259-8516541 FORWARDvery weakly similar to (87.4) CPRF2_PETCR Light-inducible protein CPRF-2 - Petroselinum crispum (Parsley) (Petroselinum hortense)moderately similar to ( 244) loc_os06g45140 12006.m32135 protein light-ind…
ZmWUS1	0.92	GRMZM2G044457	moderately similar to ( 409) AT1G36050 | Symbols: | unknown protein | chr1:13450467-13453055 FORWARDhighly similar to ( 559) loc_os05g41120 12005.m27614 protein serologically defined breast cancer antigen NY-BR-84, putative, expressed seq=cds; coord=6:155398795..155402241:1; parent_gene=GRMZM2G044457
ZmWUS1	0.92	GRMZM2G066120	weakly similar to ( 166) AT4G08500 | Symbols: MEKK1, ATMEKK1, MAPKKK8, ARAKIN | MEKK1 (MAP KINASE KINASE KINASE 1); DNA binding / MAP kinase kinase kinase/ kinase/ kinase binding / protein binding | chr4:5404272-5407062 REVERSEmoderately similar to ( 404) loc_os03g15570 12003.m06994 protein mitogen-activated protein kinase 1, putative, expressed seq=cds; coord=1:37466206..37471599:-1; parent_gene…
ZmWUS1	0.92	GRMZM2G432722	highly similar to ( 816) AT3G46290 | Symbols: | protein kinase, putative | chr3:17013009-17015501 FORWARDmoderately similar to ( 211) NORK_MEDTR Nodulation receptor kinase precursor (EC 2.7.11.1) (Does not make infections protein 2) (Symbiosis receptor-like kinase) (MtSYMRK) - Medicago truncatula (Barrel medic)nearly identical (1319) loc_os06g22810 12006.m06934 protein protein kinase, putative, e…
ZmWUS1	0.92	GRMZM2G074404	weakly similar to ( 197) AT3G63310 | Symbols: | glutamate binding | chr3:23387938-23388882 REVERSEmoderately similar to ( 204) loc_os03g58150 12003.m10727 protein transmembrane BAX inhibitor motif-containing protein 4, putative, expressed seq=cds; coord=1:287705805..287706665:-1; parent_gene=GRMZM2G074404
ZmWUS1	0.92	GRMZM5G854613	moderately similar to ( 500) AT4G29010 | Symbols: AIM1 | AIM1 (ABNORMAL INFLORESCENCE MERISTEM); enoyl-CoA hydratase | chr4:14297312-14302016 REVERSEhighly similar to ( 665) MFP_ORYSA Peroxisomal fatty acid beta-oxidation multifunctional protein (MFP) [Includes: Enoyl-CoA hydratase (EC 4.2.1.17); 3-2-trans-enoyl-CoA isomerase (EC 5.3.3.8); 3-hydroxybutyryl-CoA epimerase (EC 5.1.2.3); 3-hydroxyacy…
ZmWUS1	0.92	GRMZM2G470882	weakly similar to ( 179) loc_os04g37760 12004.m08765 protein expressed protein seq=cds; coord=2:44188004..44189354:-1; parent_gene=GRMZM2G470882
ZmWUS1	0.92	joint_Locus_14592
ZmWUS1	0.92	GRMZM2G032253	weakly similar to ( 192) AT3G16250 | Symbols: NDF4 | NDF4 (NDH-DEPENDENT CYCLIC ELECTRON FLOW 1); electron carrier/ iron-sulfur cluster binding | chr3:5507091-5508320 REVERSEmoderately similar to ( 244) loc_os07g30670 12007.m079681 protein electron carrier/ electron transporter/ iron ion binding protein, putative, expressed seq=cds; coord=7:149563885..149565706:1; parent_gene=GRMZM2G032253
ZmWUS1	0.92	GRMZM2G398288	nearly identical (1226) AT5G04930 | Symbols: ALA1 | ALA1 (aminophospholipid ATPase1); ATPase, coupled to transmembrane movement of ions, phosphorylative mechanism | chr5:1445509-1449568 FORWARDvery weakly similar to (80.1) ACA2_ORYSA Calcium-transporting ATPase 2, plasma membrane-type (EC 3.6.3.8) (Ca(2+)-ATPase isoform 2) - Oryza sativa (Rice)nearly identical (2225) loc_os03g21680 12003.m35214 p…
ZmWUS1	0.92	GRMZM2G106420	seq=cds; coord=4:2676323..2678577:-1; parent_gene=GRMZM2G106420
ZmWUS1	0.92	joint_Locus_22172
ZmWUS1	0.92	GRMZM2G059129	moderately similar to ( 402) AT5G55480 | Symbols: SVL1 | SVL1 (SHV3-LIKE 1); glycerophosphodiester phosphodiesterase/ phosphoric diester hydrolase | chr5:22474277-22477819 FORWARDmoderately similar to ( 494) loc_os08g39350 12008.m07916 protein glycerophosphoryl diester phosphodiesterase family protein, putative, expressed seq=cds; coord=1:187091747..187095345:1; parent_gene=GRMZM2G059129
ZmWUS1	0.92	GRMZM2G099622	weakly similar to ( 142) AT5G58620 | Symbols: | zinc finger (CCCH-type) family protein | chr5:23693959-23695782 FORWARDmoderately similar to ( 220) loc_os07g38090 12007.m28994 protein nucleic acid binding protein, putative, expressed seq=cds; coord=2:205904041..205906953:1; parent_gene=GRMZM2G099622
ZmWUS1	0.92	GRMZM2G073779	moderately similar to ( 423) AT2G37650 | Symbols: | scarecrow-like transcription factor 9 (SCL9) | chr2:15792623-15794779 FORWARDweakly similar to ( 199) CIGR1_ORYSA Chitin-inducible gibberellin-responsive protein 1 - Oryza sativa (Rice)highly similar to ( 692) loc_os11g47870 12011.m08584 protein chitin-inducible gibberellin-responsive protein 2, putative, expressed seq=cds; coord=4:836061..83833…
ZmWUS1	0.92	AC216871.3_FG004	moderately similar to ( 266) AT3G18170 | Symbols: | transferase, transferring glycosyl groups | chr3:6228393-6229547 FORWARDmoderately similar to ( 280) loc_os02g04250 12002.m33333 protein glycosyltransferase, putative, expressed seq=cds; coord=8:10012279..10013902:-1; parent_gene=AC216871.3_FG004
ZmWUS1	0.92	GRMZM2G063754	seq=cds; coord=6:123750733..123751779:-1; parent_gene=GRMZM2G063754
ZmWUS1	0.92	AC204604.3_FG008	moderately similar to ( 235) AT4G19420 | Symbols: | pectinacetylesterase family protein | chr4:10587504-10589807 REVERSEmoderately similar to ( 300) loc_os02g47400 12002.m100327 protein carboxylic ester hydrolase, putative, expressed seq=cds; coord=5:200441643..200442539:1; parent_gene=AC204604.3_FG008
ZmWUS1	0.92	GRMZM5G889052	highly similar to ( 548) AT2G44260 | Symbols: | unknown protein | chr2:18295988-18297739 FORWARDhighly similar to ( 822) loc_os07g38840 12007.m08129 protein expressed protein seq=cds; coord=7:160150356..160153358:1; parent_gene=GRMZM5G889052
ZmWUS1	0.92	GRMZM2G093880	moderately similar to ( 220) AT3G60340 | Symbols: | palmitoyl protein thioesterase family protein | chr3:22304395-22306389 FORWARDmoderately similar to ( 260) loc_os10g41340 12010.m06898 protein palmitoyl-protein thioesterase 1 precursor, putative, expressed seq=cds; coord=9:114777443..114819637:-1; parent_gene=GRMZM2G093880
ZmWUS1	0.92	GRMZM2G545615	seq=cds; coord=5:20310134..20311247:-1; parent_gene=GRMZM2G545615
ZmWUS1	0.92	GRMZM2G097738	weakly similar to ( 175) AT3G50910 | Symbols: | unknown protein | chr3:18920189-18921999 FORWARDmoderately similar to ( 437) loc_os02g47580 12002.m09792 protein expressed protein seq=cds; coord=6:163629791..163634133:-1; parent_gene=GRMZM2G097738
ZmWUS1	0.92	GRMZM2G370193	very weakly similar to (89.0) loc_os01g45700 12001.m10770 protein expressed protein seq=cds; coord=3:214793863..214794993:-1; parent_gene=GRMZM2G370193
ZmWUS1	0.92	GRMZM2G088336	seq=cds; coord=8:120458694..120460222:-1; parent_gene=GRMZM2G088336
ZmWUS1	0.92	GRMZM2G028604	highly similar to ( 506) AT1G62400 | Symbols: HT1 | HT1 (high leaf temperature 1); kinase/ protein serine/threonine/tyrosine kinase | chr1:23090243-23091529 FORWARDweakly similar to ( 102) CRI4_MAIZE Putative receptor protein kinase CRINKLY4 precursor (EC 2.7.11.1) - Zea mays (Maize)highly similar to ( 683) loc_os06g43030 12006.m08833 protein HT1 protein kinase, putative, expressed seq=cds; coord…
ZmWUS1	0.92	joint_Locus_22258
ZmWUS1	0.92	GRMZM2G101052	seq=cds; coord=1:215804905..215806218:1; parent_gene=GRMZM2G101052
ZmWUS1	0.92	GRMZM2G140078	moderately similar to ( 400) AT1G35910 | Symbols: | trehalose-6-phosphate phosphatase, putative | chr1:13363200-13364965 REVERSEhighly similar to ( 542) loc_os09g20390 12009.m22232 protein expressed protein seq=cds; coord=2:177272817..177275377:-1; parent_gene=GRMZM2G140078
ZmWUS1	0.92	GRMZM2G046306	moderately similar to ( 265) AT1G28600 | Symbols: | lipase, putative | chr1:10051604-10053073 REVERSEweakly similar to ( 159) EST_HEVBR Esterase precursor (EC 3.1.1.-) (Early nodule-specific protein homolog) (Latex allergen Hev b 13) - Hevea brasiliensis (Para rubber tree)moderately similar to ( 422) loc_os01g11700 12001.m07786 protein esterase precursor, putative, expressed seq=cds; coord=8:2498…
ZmWUS1	0.92	GRMZM2G464157	weakly similar to ( 178) AT4G22300 | Symbols: SOBER1 | SOBER1 (SUPPRESSOR OF AVRBST-ELICITED RESISTANCE 1); carboxylesterase | chr4:11787560-11791055 REVERSEmoderately similar to ( 207) loc_os04g57390 12004.m10624 protein acyl-protein thioesterase 1, putative, expressed seq=cds; coord=10:147399985..147401694:-1; parent_gene=GRMZM2G464157
ZmWUS1	0.92	GRMZM2G004880	moderately similar to ( 399) AT4G21210 | Symbols: ATRP1 | ATRP1 (PPDK REGULATORY PROTEIN); phosphoprotein phosphatase/ protein kinase | chr4:11307002-11308587 FORWARDhighly similar to ( 513) loc_os07g34640 12007.m29204 protein ATP/GTP-binding protein, putative, expressed seq=cds; coord=7:154417594..154421097:1; parent_gene=GRMZM2G004880
ZmWUS1	0.92	GRMZM2G038075	weakly similar to ( 171) AT1G52340 | Symbols: ABA2, SIS4, GIN1, SDR1, ISI4, SRE1, ATABA2, ATSDR1 | ABA2 (ABA DEFICIENT 2); alcohol dehydrogenase/ oxidoreductase/ xanthoxin dehydrogenase | chr1:19489997-19491527 REVERSEweakly similar to ( 154) TS2_MAIZE Sex determination protein tasselseed-2 - Zea mays (Maize)moderately similar to ( 228) loc_os03g59610 12003.m10858 protein sex determination protei…
ZmWUS1	0.92	GRMZM2G078238	highly similar to ( 610) AT1G77220 | Symbols: | unknown protein | chr1:29013232-29015530 FORWARDhighly similar to ( 820) loc_os05g44080 12005.m27911 protein expressed protein seq=cds; coord=9:130405595..130414641:-1; parent_gene=GRMZM2G078238
ZmWUS1	0.92	GRMZM2G150319	moderately similar to ( 379) AT3G21190 | Symbols: | unknown protein | chr3:7432579-7434543 REVERSEhighly similar to ( 593) loc_os09g32320 12009.m06320 protein expressed protein seq=cds; coord=2:191000059..191004274:-1; parent_gene=GRMZM2G150319
ZmWUS1	0.92	GRMZM2G130987	moderately similar to ( 440) AT2G34250 | Symbols: | protein transport protein sec61, putative | chr2:14462635-14464572 FORWARDmoderately similar to ( 470) loc_os09g17840 12009.m05042 protein protein transport protein Sec61 alpha subunit isoform 2, putative, expressed seq=cds; coord=1:25742773..25746346:1; parent_gene=GRMZM2G130987
ZmWUS1	0.92	GRMZM2G017186	highly similar to ( 858) AT5G20950 | Symbols: | glycosyl hydrolase family 3 protein | chr5:7107609-7110775 REVERSEnearly identical (1056) loc_os03g53860 12003.m35413 protein periplasmic beta-glucosidase precursor, putative, expressed seq=cds; coord=1:276322886..276328290:1; parent_gene=GRMZM2G017186
ZmWUS1	0.92	GRMZM2G425249	moderately similar to ( 440) AT1G74320 | Symbols: | choline kinase, putative | chr1:27941192-27942903 FORWARDhighly similar to ( 553) loc_os01g51920 12001.m150435 protein choline/ethanolamine kinase, putative, expressed seq=cds; coord=3:202796044..202800169:1; parent_gene=GRMZM2G425249
ZmWUS1	0.92	GRMZM2G314667	very weakly similar to (92.4) loc_os01g22380 12001.m08720 protein expressed protein seq=cds; coord=3:59504010..59504819:-1; parent_gene=GRMZM2G314667
ZmWUS1	0.92	GRMZM2G167164	weakly similar to ( 176) AT5G03610 | Symbols: | GDSL-motif lipase/hydrolase family protein | chr5:915650-918326 FORWARDmoderately similar to ( 365) loc_os09g39430 12009.m06881 protein carboxylic ester hydrolase/ hydrolase, acting on ester bonds, putative, expressed seq=cds; coord=3:8121927..8124950:-1; parent_gene=GRMZM2G167164
ZmWUS1	0.92	joint_Locus_126435
ZmWUS1	0.92	GRMZM2G311680	moderately similar to ( 205) AT3G12700 | Symbols: | aspartyl protease family protein | chr3:4037136-4038387 FORWARDmoderately similar to ( 404) loc_os01g48750 12001.m11064 protein aspartic proteinase nepenthesin-2 precursor, putative, expressed seq=cds; coord=8:150906867..150909095:1; parent_gene=GRMZM2G311680
ZmWUS1	0.92	GRMZM2G161452	weakly similar to ( 170) AT3G09010 | Symbols: | protein kinase family protein | chr3:2750285-2752086 FORWARDmoderately similar to ( 269) loc_os03g15770 12003.m101279 protein serine/threonine-protein kinase receptor precursor, putative, expressed seq=cds; coord=1:38120360..38124198:1; parent_gene=GRMZM2G161452
ZmWUS1	0.92	GRMZM2G148270	weakly similar to ( 117) AT1G65295 | Symbols: | unknown protein | chr1:24251567-24252054 FORWARDweakly similar to ( 155) loc_os11g27540 12011.m28799 protein expressed protein seq=cds; coord=2:121912468..121913403:-1; parent_gene=GRMZM2G148270
ZmWUS1	0.92	joint_Locus_21859
ZmWUS1	0.92	GRMZM2G026767	highly similar to ( 756) AT4G35230 | Symbols: BSK1 | BSK1 (BR-SIGNALING KINASE 1); ATP binding / binding / kinase/ protein kinase/ protein tyrosine kinase | chr4:16755325-16758041 REVERSEweakly similar to ( 127) CRI4_MAIZE Putative receptor protein kinase CRINKLY4 precursor (EC 2.7.11.1) - Zea mays (Maize)highly similar to ( 825) loc_os10g39670 12010.m06736 protein ATP binding protein, putative, …
ZmWUS1	0.92	GRMZM2G133568	weakly similar to ( 114) AT3G57230 | Symbols: AGL16 | AGL16 (AGAMOUS-LIKE 16); transcription factor | chr3:21177710-21180671 FORWARDmoderately similar to ( 211) MAD27_ORYSA MADS-box transcription factor 27 (OsMADS27) (RMADS218) - Oryza sativa (Rice)moderately similar to ( 211) loc_os02g36924 12002.m08779 protein MADS-box transcription factor 27, putative, expressed seq=cds; coord=4:126008724..126…
ZmWUS1	0.92	GRMZM2G072142	moderately similar to ( 343) AT1G50440 | Symbols: | zinc finger (C3HC4-type RING finger) family protein | chr1:18686099-18687646 FORWARDmoderately similar to ( 466) loc_os02g03950 12002.m33537 protein zinc finger, C3HC4 type family protein, expressed seq=cds; coord=5:74902955..74910523:1; parent_gene=GRMZM2G072142
ZmWUS1	0.92	GRMZM2G315726	moderately similar to ( 228) AT1G13580 | Symbols: LAG13 | LAG13 (LAG1 LONGEVITY ASSURANCE HOMOLOG 3) | chr1:4645006-4646765 REVERSEmoderately similar to ( 238) ASCL2_ORYSA ASC1-like protein 2 (Alternaria stem canker resistance-like protein 2) - Oryza sativa (Rice)moderately similar to ( 242) loc_os02g49590 12002.m09993 protein ASC1-like protein 2, putative, expressed seq=cds; coord=5:204581597..2…
ZmWUS1	0.92	GRMZM2G037469	moderately similar to ( 281) AT1G27600 | Symbols: | glycosyl transferase family 43 protein | chr1:9604083-9605881 REVERSEhighly similar to ( 710) loc_os01g48440 12001.m43143 protein galactosylgalactosylxylosylprotein 3-beta-glucuronosyltransferase 1, putative, expressed seq=cds; coord=3:209126707..209130901:1; parent_gene=GRMZM2G037469
ZmWUS1	0.92	GRMZM2G053600	seq=cds; coord=4:30196626..30197658:1; parent_gene=GRMZM2G053600
ZmWUS1	0.92	GRMZM2G400784	very weakly similar to ( 100) AT3G05200 | Symbols: ATL6 | ATL6; protein binding / zinc ion binding | chr3:1477377-1478573 FORWARDvery weakly similar to (83.6) EL5_ORYSA E3 ubiquitin-protein ligase EL5 (EC 6.3.2.-) - Oryza sativa (Rice)moderately similar to ( 278) loc_os03g08920 12003.m06398 protein RING-H2 finger protein ATL3B precursor, putative, expressed seq=cds; coord=9:149732742..149735419:1…
ZmWUS1	0.92	GRMZM2G099666	nearly identical (1065) AT5G65110 | Symbols: ACX2, ATACX2 | ACX2 (ACYL-COA OXIDASE 2); acyl-CoA oxidase | chr5:26010060-26012482 REVERSEnearly identical (1038) ACOX2_CUCMA Acyl-coenzyme A oxidase, peroxisomal precursor (EC 1.3.3.6) (AOX) (Long-chain acyl-CoA oxidase) - Cucurbita maxima (Pumpkin) (Winter squash)nearly identical (1190) loc_os11g39220 12011.m28844 protein acyl-coenzyme A oxidase 1, …
ZmWUS1	0.92	GRMZM2G108416	weakly similar to ( 128) AT5G27410 | Symbols: | aminotransferase class IV family protein | chr5:9678821-9682468 FORWARDweakly similar to ( 141) loc_os03g24460 12003.m07792 protein aminotransferase, class IV family protein, expressed seq=cds; coord=1:62431552..62439098:-1; parent_gene=GRMZM2G108416
ZmWUS1	0.92	GRMZM2G121237	highly similar to ( 775) AT5G04500 | Symbols: | glycosyltransferase family protein 47 | chr5:1283604-1286155 FORWARDnearly identical (1256) loc_os05g46260 12005.m08751 protein expressed protein seq=cds; coord=6:161715219..161719692:1; parent_gene=GRMZM2G121237
ZmWUS1	0.92	GRMZM2G448446	weakly similar to ( 181) AT4G15940 | Symbols: | fumarylacetoacetate hydrolase family protein | chr4:9038361-9040163 FORWARDmoderately similar to ( 226) loc_os03g61330 12003.m101552 protein fumarylacetoacetate hydrolase domain-containing protein 1, putative, expressed seq=cds; coord=1:262231128..262234671:-1; parent_gene=GRMZM2G448446
ZmWUS1	0.92	GRMZM2G135817	highly similar to ( 599) AT3G14090 | Symbols: ATEXO70D3 | ATEXO70D3 (exocyst subunit EXO70 family protein D3); protein binding | chr3:4669508-4671379 REVERSEhighly similar to ( 937) loc_os09g26820 12009.m05834 protein protein binding protein, putative, expressed seq=cds; coord=7:121296677..121299409:1; parent_gene=GRMZM2G135817
ZmWUS1	0.92	GRMZM2G112598	moderately similar to ( 231) AT5G65980 | Symbols: | auxin efflux carrier family protein | chr5:26392444-26394232 FORWARDmoderately similar to ( 297) loc_os09g38130 12009.m060062 protein auxin Efflux Carrier family protein, expressed seq=cds; coord=3:29619773..29622817:1; parent_gene=GRMZM2G112598
ZmWUS1	0.92	GRMZM2G111903	nearly identical (1561) AT3G59140 | Symbols: ATMRP14 | ATMRP14; ATPase, coupled to transmembrane movement of substances | chr3:21863519-21868701 REVERSEweakly similar to ( 199) MDR_ORYSA Putative multidrug resistance protein (P-glycoprotein) - Oryza sativa (Rice)nearly identical (2172) loc_os06g06440 12006.m05369 protein multidrug resistance-associated protein 14, putative, expressed seq=cds; coo…
ZmWUS1	0.92	AC233939.1_FG004	very weakly similar to (99.4) AT3G28990 | Symbols: | unknown protein | chr3:11002351-11003046 REVERSEweakly similar to ( 128) loc_os03g17200 12003.m07150 protein plant-specific domain TIGR01589 family protein seq=cds; coord=9:138945494..138945923:-1; parent_gene=AC233939.1_FG004
ZmWUS1	0.92	GRMZM2G069102	moderately similar to ( 380) AT1G32790 | Symbols: CID11 | RNA-binding protein, putative | chr1:11875028-11877188 REVERSEmoderately similar to ( 416) loc_os08g02330 12008.m04377 protein CID11, putative, expressed seq=cds; coord=4:38021619..38026810:1; parent_gene=GRMZM2G069102
ZmWUS1	0.92	GRMZM2G171662	moderately similar to ( 381) AT4G00560 | Symbols: | methionine adenosyltransferase regulatory beta subunit-related | chr4:241135-242267 REVERSEhighly similar to ( 520) loc_os02g57990 12002.m100441 protein 3-beta hydroxysteroid dehydrogenase/isomerase, putative, expressed seq=cds; coord=5:216441183..216443278:1; parent_gene=GRMZM2G171662
ZmWUS1	0.92	GRMZM2G002993	weakly similar to ( 166) AT3G54950 | Symbols: PLP7, PLA IIIA | PLA IIIA (PATATIN-LIKE PROTEIN 6) | chr3:20359076-20360774 REVERSEmoderately similar to ( 380) loc_os12g41720 12012.m07953 protein patatin-like phospholipase family protein, expressed seq=cds; coord=3:122512724..122514709:-1; parent_gene=GRMZM2G002993
ZmWUS1	0.92	GRMZM2G082836	moderately similar to ( 284) AT5G52210 | Symbols: ATARLB1, ATGB1 | ATGB1 (ARABIDOPSIS THALIANA GTP-BINDING PROTEIN 1); GTP binding | chr5:21205567-21206840 FORWARDweakly similar to ( 122) ARF1_SOLTU ADP-ribosylation factor 1 - Solanum tuberosum (Potato)moderately similar to ( 343) loc_os03g27450 12003.m101362 protein ARF-related protein, putative, expressed seq=cds; coord=1:68107606..68110989:1; …
ZmWUS1	0.92	GRMZM2G163998	weakly similar to ( 155) AT3G44220 | Symbols: | harpin-induced family protein / HIN1 family protein / harpin-responsive family protein | chr3:15928216-15929645 FORWARDmoderately similar to ( 295) loc_os12g06260 12012.m04617 protein VAMP protein SEC22, putative, expressed seq=cds; coord=10:6860793..6861975:-1; parent_gene=GRMZM2G163998
ZmWUS1	0.92	GRMZM2G093826	moderately similar to ( 440) AT4G13420 | Symbols: HAK5, ATHAK5 | HAK5 (HIGH AFFINITY K+ TRANSPORTER 5); potassium ion transmembrane transporter/ potassium:sodium symporter | chr4:7797038-7802174 REVERSEhighly similar to ( 709) HAK1_ORYSA Potassium transporter 1 (OsHAK1) - Oryza sativa (Rice)highly similar to ( 716) loc_os04g32920 12004.m101521 protein potassium transporter 1, putative, expressed …
ZmWUS1	0.92	GRMZM2G374203	weakly similar to ( 135) AT1G31880 | Symbols: NIP3;1, NLM9, BRX | BRX (BREVIS RADIX); identical protein binding / water channel | chr1:11447804-11450053 FORWARDmoderately similar to ( 316) loc_os02g47230 12002.m09758 protein expressed protein seq=cds; coord=2:12251240..12258971:1; parent_gene=GRMZM2G374203
ZmWUS1	0.92	joint_Locus_12242	Putative uncharacterized protein Sb08g018220
ZmWUS1	0.92	GRMZM2G097089	moderately similar to ( 483) AT4G25230 | Symbols: RIN2 | RIN2 (RPM1 INTERACTING PROTEIN 2); protein binding / ubiquitin-protein ligase/ zinc ion binding | chr4:12924446-12928671 FORWARDhighly similar to ( 825) loc_os07g30100 12007.m29172 protein protein binding protein, putative, expressed seq=cds; coord=2:199485880..199503304:-1; parent_gene=GRMZM2G097089
ZmWUS1	0.92	GRMZM2G014975	moderately similar to ( 201) AT1G62040 | Symbols: ATG8C | ATG8C (autophagy 8c); microtubule binding | chr1:22933216-22934253 FORWARDmoderately similar to ( 211) loc_os08g09240 12008.m26825 protein autophagy-related protein 8 precursor, putative, expressed seq=cds; coord=4:28026854..28028059:-1; parent_gene=GRMZM2G014975
ZmWUS1	0.92	GRMZM2G300812	moderately similar to ( 383) AT3G59660 | Symbols: | C2 domain-containing protein / GRAM domain-containing protein | chr3:22034426-22038484 REVERSEmoderately similar to ( 405) loc_os09g34130 12009.m06462 protein GRAM domain containing protein, expressed seq=cds; coord=5:182577369..182584520:-1; parent_gene=GRMZM2G300812
ZmWUS1	0.92	GRMZM2G050177	nearly identical (1020) AT1G55740 | Symbols: AtSIP1 | AtSIP1 (Arabidopsis thaliana seed imbibition 1); hydrolase, hydrolyzing O-glycosyl compounds | chr1:20835507-20838707 REVERSEmoderately similar to ( 285) STSYN_PEA Stachyose synthase precursor (EC 2.4.1.67) (Galactinol--raffinose galactosyltransferase) - Pisum sativum (Garden pea)nearly identical (1193) loc_os08g38710 12008.m26519 protein stac…
ZmWUS1	0.92	GRMZM2G420280	weakly similar to ( 117) AT1G63100 | Symbols: | scarecrow transcription factor family protein | chr1:23399391-23401367 REVERSEvery weakly similar to ( 100) SLR1_ORYSA DELLA protein SLR1 (Protein SLENDER RICE1) (Gibberellic acid-insensitive mutant protein) (OsGAI) - Oryza sativa (Rice)moderately similar to ( 340) loc_os04g35250 12004.m08615 protein protein MONOCULM 1, putative seq=cds; coord=2:506…
ZmWUS1	0.92	GRMZM2G149636	highly similar to ( 627) AT1G01120 | Symbols: KCS1 | KCS1 (3-KETOACYL-COA SYNTHASE 1); acyltransferase/ fatty acid elongase | chr1:57392-58978 REVERSEhighly similar to ( 930) loc_os03g14170 12003.m06860 protein senescence-associated protein 15, putative, expressed seq=cds; coord=1:33422637..33424854:-1; parent_gene=GRMZM2G149636
ZmWUS1	0.92	GRMZM2G118737	highly similar to ( 925) AT4G09510 | Symbols: CINV2 | beta-fructofuranosidase, putative / invertase, putative / saccharase, putative / beta-fructosidase, putative | chr4:6021679-6023310 REVERSEnearly identical (1079) loc_os02g34560 12002.m33716 protein neutral/alkaline invertase, putative, expressed seq=cds; coord=5:171276249..171280304:-1; parent_gene=GRMZM2G118737
ZmWUS1	0.92	GRMZM2G176506	weakly similar to ( 125) AT2G02710 | Symbols: PLP, PLPB | PLPB (PAS/LOV PROTEIN B); signal transducer/ two-component sensor | chr2:758812-760608 REVERSEmoderately similar to ( 243) loc_os01g09120 12001.m43411 protein signal transducer/ two-component sensor molecule, putative, expressed seq=cds; coord=3:8196029..8200355:1; parent_gene=GRMZM2G176506
ZmWUS1	0.92	GRMZM5G822317	weakly similar to ( 196) AT3G10980 | Symbols: | unknown protein | chr3:3438810-3440501 FORWARDmoderately similar to ( 361) loc_os05g27570 12005.m07045 protein SAG20, putative seq=cds; coord=6:141512928..141514798:-1; parent_gene=GRMZM5G822317
ZmWUS1	0.92	GRMZM2G163251	moderately similar to ( 226) AT2G43000 | Symbols: anac042 | anac042 (Arabidopsis NAC domain containing protein 42); transcription factor | chr2:17880617-17882584 REVERSEweakly similar to ( 169) NAC68_ORYSA NAC domain-containing protein 68 (ONAC068) - Oryza sativa (Rice)moderately similar to ( 309) loc_os03g56580 12003.m10568 protein NAC domain-containing protein 42, putative, expressed seq=cds; c…
ZmWUS1	0.92	GRMZM2G021378	moderately similar to ( 325) AT5G08080 | Symbols: SYP132, ATSYP132 | SYP132 (SYNTAXIN OF PLANTS 132); SNAP receptor | chr5:2588532-2590488 FORWARDmoderately similar to ( 451) loc_os06g07200 12006.m05444 protein syntaxin 132, putative, expressed seq=cds; coord=3:134087708..134093038:1; parent_gene=GRMZM2G021378
ZmWUS1	0.92	GRMZM2G445261	weakly similar to ( 149) AT5G06570 | Symbols: | hydrolase | chr5:2008075-2011013 REVERSEvery weakly similar to (84.7) GID1_ORYSA Gibberellin receptor GID1 (EC 3.-.-.-) (Gibberellin-insensitive dwarf protein 1) (Protein GIBBERELLIN INSENSITIVE DWARF1) - Oryza sativa (Rice)moderately similar to ( 281) loc_os01g06060 12001.m07237 protein gibberellin receptor GID1L2, putative, expressed seq=cds; coor…
ZmWUS1	0.92	GRMZM2G012046	moderately similar to ( 491) AT1G14780 | Symbols: | FUNCTIONS IN: molecular_function unknown; INVOLVED IN: biological_process unknown; LOCATED IN: cellular_component unknown; EXPRESSED IN: 13 plant structures; EXPRESSED DURING: 6 growth stages; CONTAINS InterPro DOMAIN/s: Membrane attack complex component/perforin/complement C9 (InterPro:IPR001862); BEST Arabidopsis thaliana protein match is: unk…
ZmWUS1	0.92	GRMZM2G066870	very weakly similar to (89.7) AT3G05890 | Symbols: RCI2B | RCI2B (RARE-COLD-INDUCIBLE 2B) | chr3:1758179-1758452 REVERSEweakly similar to ( 103) LTI6B_ORYSA Hydrophobic protein LTI6B (Low temperature-induced protein 6B) - Oryza sativa (Rice)weakly similar to ( 105) loc_os05g04700 12005.m05001 protein hydrophobic protein LTI6B, putative, expressed seq=cds; coord=3:49116173..49117764:1; parent_gene…
ZmWUS1	0.92	GRMZM2G177883	highly similar to ( 687) AT5G25930 | Symbols: | leucine-rich repeat family protein / protein kinase family protein | chr5:9050880-9053978 FORWARDmoderately similar to ( 410) RPK1_IPONI Receptor-like protein kinase precursor (EC 2.7.11.1) - Ipomoea nil (Japanese morning glory) (Pharbitis nil)nearly identical (1199) loc_os01g53920 12001.m42717 protein receptor-like protein kinase 5 precursor, putat…
ZmWUS1	0.92	GRMZM2G126505	highly similar to ( 501) AT4G19230 | Symbols: CYP707A1 | CYP707A1; (+)-abscisic acid 8-hydroxylase/ oxygen binding | chr4:10521524-10523566 FORWARDweakly similar to ( 196) C85A1_ORYSA Cytochrome P450 85A1 (EC 1.14.-.-) (C6-oxidase) (OsDWARF) (Dwarf protein) - Oryza sativa (Rice)highly similar to ( 632) loc_os02g47470 12002.m100328 protein cytochrome P450 90D2, putative, expressed seq=cds; coord=4…
ZmWUS1	0.92	GRMZM2G165679	weakly similar to ( 150) AT2G42880 | Symbols: ATMPK20 | ATMPK20; MAP kinase | chr2:17840572-17843947 REVERSEmoderately similar to ( 343) MPK7_ORYSA Mitogen-activated protein kinase 7 (EC 2.7.11.24) (MAP kinase 7) (OsMAPK6) (MAP kinase 6) - Oryza sativa (Rice)moderately similar to ( 343) loc_os05g49140 12005.m27980 protein OsMPK20-5 - putative MAPK based on amino acid sequence homology, expressed …
ZmWUS1	0.92	GRMZM2G118821	moderately similar to ( 331) AT1G31260 | Symbols: ZIP10 | ZIP10 (ZINC TRANSPORTER 10 PRECURSOR); cation transmembrane transporter/ metal ion transmembrane transporter | chr1:11175559-11177362 REVERSEmoderately similar to ( 456) loc_os03g46470 12003.m09667 protein zinc transporter 10 precursor, putative, expressed seq=cds; coord=1:258353073..258355277:1; parent_gene=GRMZM2G118821
ZmWUS1	0.92	GRMZM2G144197	moderately similar to ( 305) AT2G46620 | Symbols: | AAA-type ATPase family protein | chr2:19139071-19140546 REVERSEhighly similar to ( 624) loc_os03g02330 12003.m05775 protein ATP binding protein, putative, expressed seq=cds; coord=1:3195769..3197587:-1; parent_gene=GRMZM2G144197
ZmWUS1	0.92	GRMZM2G016362	weakly similar to ( 188) AT2G18650 | Symbols: MEE16 | MEE16 (maternal effect embryo arrest 16); protein binding / zinc ion binding | chr2:8086860-8088131 REVERSEmoderately similar to ( 411) loc_os02g54830 12002.m10511 protein RING-H2 finger protein ATL2C, putative, expressed seq=cds; coord=4:174954363..174956146:1; parent_gene=GRMZM2G016362
ZmWUS1	0.92	GRMZM2G397785	weakly similar to ( 184) AT3G07040 | Symbols: RPM1, RPS3 | RPM1 (RESISTANCE TO P. SYRINGAE PV MACULICOLA 1); nucleotide binding / protein binding | chr3:2226244-2229024 REVERSEhighly similar to ( 632) loc_os11g46210 12011.m08450 protein NB-ARC domain containing protein, expressed seq=cds; coord=10:97363160..97369329:1; parent_gene=GRMZM2G397785
ZmWUS1	0.92	GRMZM2G019806	weakly similar to ( 181) AT2G22750 | Symbols: | basic helix-loop-helix (bHLH) family protein | chr2:9672145-9673624 FORWARDmoderately similar to ( 456) loc_os03g51580 12003.m10136 protein symbiotic ammonium transporter, putative, expressed seq=cds; coord=1:270980401..270982751:-1; parent_gene=GRMZM2G019806
ZmWUS1	0.92	GRMZM2G072658	highly similar to ( 691) AT3G02130 | Symbols: RPK2, TOAD2 | RPK2 (RECEPTOR-LIKE PROTEIN KINASE 2); ATP binding / kinase/ protein serine/threonine kinase | chr3:381224-384181 FORWARDmoderately similar to ( 292) PSKR_DAUCA Phytosulfokine receptor precursor (EC 2.7.11.1) (Phytosulfokine LRR receptor kinase) - Daucus carota (Carrot)highly similar to ( 961) loc_os03g54900 12003.m35418 protein phytosul…
ZmWUS1	0.92	GRMZM2G069618	moderately similar to ( 294) AT3G16760 | Symbols: | tetratricopeptide repeat (TPR)-containing protein | chr3:5703213-5705080 FORWARDhighly similar to ( 601) loc_os03g22140 12003.m07617 protein TPR Domain containing protein, expressed seq=cds; coord=1:56892742..56895106:1; parent_gene=GRMZM2G069618
ZmWUS1	0.92	GRMZM2G327263	moderately similar to ( 397) AT1G22960 | Symbols: | pentatricopeptide (PPR) repeat-containing protein | chr1:8128086-8130242 REVERSEmoderately similar to ( 274) RF1_ORYSA Rf1 protein, mitochondrial precursor (PPR protein) (Fertility restorer) (Restorer for CMS) - Oryza sativa (Rice)highly similar to ( 930) loc_os12g05640 12012.m04557 protein rf1 protein, mitochondrial precursor, putative, express…
ZmWUS1	0.92	GRMZM2G123410	weakly similar to ( 118) AT2G02250 | Symbols: AtPP2-B2 | AtPP2-B2 (Phloem protein 2-B2); carbohydrate binding | chr2:594655-595825 REVERSEmoderately similar to ( 285) loc_os08g05480 12008.m04691 protein phloem-specific lectin, putative, expressed seq=cds; coord=10:81181254..81183562:1; parent_gene=GRMZM2G123410
ZmWUS1	0.92	GRMZM2G309025	highly similar to ( 805) AT2G19130 | Symbols: | S-locus lectin protein kinase family protein | chr2:8293789-8296275 FORWARDmoderately similar to ( 247) SLSG3_BRAOL S-locus-specific glycoprotein S13 precursor (SLSG-13) (Fragment) - Brassica oleracea (Wild cabbage)nearly identical (1347) loc_os07g36780 12007.m07928 protein serine/threonine-protein kinase receptor precursor, putative, expressed seq=…
ZmWUS1	0.92	joint_Locus_23805
ZmWUS1	0.92	GRMZM2G019744	weakly similar to ( 129) AT5G60190 | Symbols: | Ulp1 protease family protein | chr5:24235319-24235999 FORWARDmoderately similar to ( 241) loc_os12g01180 12012.m73988 protein OsWRKY57v2 - Superfamily of rice TFs having WRKY and zinc finger domains, expressed seq=cds; coord=10:65340137..65341229:1; parent_gene=GRMZM2G019744
ZmWUS1	0.92	GRMZM2G144224	weakly similar to ( 159) AT2G38310 | Symbols: | unknown protein | chr2:16050251-16050874 FORWARDmoderately similar to ( 251) loc_os03g18600 12003.m07282 protein cyclase/dehydrase family protein, putative, expressed seq=cds; coord=1:46232264..46233515:-1; parent_gene=GRMZM2G144224
ZmWUS1	0.92	GRMZM5G868664	weakly similar to ( 164) AT5G47870 | Symbols: | unknown protein | chr5:19384555-19385808 REVERSEmoderately similar to ( 237) loc_os09g33790 12009.m06428 protein snRK1-interacting protein 1, putative, expressed seq=cds; coord=7:138554824..138557837:1; parent_gene=GRMZM5G868664
ZmWUS1	0.92	GRMZM2G163717	moderately similar to ( 260) AT4G24630 | Symbols: | receptor/ zinc ion binding | chr4:12714919-12717111 FORWARDmoderately similar to ( 341) loc_os08g01300 12008.m04279 protein metal ion binding protein, putative, expressed seq=cds; coord=4:195786925..195790751:-1; parent_gene=GRMZM2G163717
ZmWUS1	0.92	GRMZM2G151992	moderately similar to ( 357) AT5G02230 | Symbols: | haloacid dehalogenase-like hydrolase family protein | chr5:449132-450507 FORWARDmoderately similar to ( 482) loc_os03g16670 12003.m35158 protein catalytic/ hydrolase, putative, expressed seq=cds; coord=9:139844221..139846531:-1; parent_gene=GRMZM2G151992
ZmWUS1	0.92	GRMZM2G122618	moderately similar to ( 425) AT2G28315 | Symbols: | LOCATED IN: membrane; CONTAINS InterPro DOMAIN/s: Protein of unknown function DUF250 (InterPro:IPR004853); BEST Arabidopsis thaliana protein match is: transporter-related (TAIR:AT1G06890.2); Has 1852 Blast hits to 1847 proteins in 207 species: Archae - 0; Bacteria - 58; Metazoa - 582; Fungi - 250; Plants - 685; Viruses - 0; Other Eukaryotes - 27…
ZmWUS1	0.92	GRMZM2G449941	seq=cds; coord=5:114371666..114373221:1; parent_gene=GRMZM2G449941
ZmWUS1	0.92	GRMZM2G314593	weakly similar to ( 102) loc_os04g51680 12004.m10063 protein expressed protein seq=cds; coord=10:68355065..68355675:1; parent_gene=GRMZM2G314593
ZmWUS1	0.92	GRMZM2G136389	weakly similar to ( 174) loc_os03g07990 12003.m06308 protein N-acetyltransferase, putative, expressed seq=cds; coord=9:150722794..150738828:-1; parent_gene=GRMZM2G136389
ZmWUS1	0.92	joint_Locus_13586
ZmWUS1	0.92	GRMZM2G152815	moderately similar to ( 478) AT2G47090 | Symbols: | nucleic acid binding / protein binding / zinc ion binding | chr2:19341444-19344297 REVERSEhighly similar to ( 560) loc_os05g19970 12005.m06397 protein nucleic acid binding protein, putative, expressed seq=cds; coord=9:149363201..149367506:-1; parent_gene=GRMZM2G152815
ZmWUS1	0.92	GRMZM2G156422	highly similar to ( 504) AT5G42090 | Symbols: | LOCATED IN: endomembrane system, integral to membrane; EXPRESSED IN: 24 plant structures; EXPRESSED DURING: 14 growth stages; CONTAINS InterPro DOMAIN/s: Transmembrane receptor, eukaryota (InterPro:IPR009637); BEST Arabidopsis thaliana protein match is: unknown protein (TAIR:AT3G09570.1); Has 303 Blast hits to 300 proteins in 77 species: Archae - 0;…
ZmWUS1	0.92	AC212728.3_FG001	very weakly similar to (97.1) IBB3_WHEAT Bowman-Birk type trypsin inhibitor (WTI) - Triticum aestivum (Wheat)weakly similar to ( 129) loc_os03g60840 12003.m10972 protein Bowman-Birk type trypsin inhibitor, putative, expressed seq=cds; coord=5:2175839..2176987:1; parent_gene=AC212728.3_FG001
ZmWUS1	0.92	GRMZM2G165422	very weakly similar to (92.4) AT4G39110 | Symbols: | protein kinase family protein | chr4:18222483-18225119 REVERSEmoderately similar to ( 223) loc_os03g03280 12003.m05864 protein ATP binding protein, putative, expressed seq=cds; coord=1:5244438..5245519:1; parent_gene=GRMZM2G165422
ZmWUS1	0.92	joint_Locus_2433
ZmWUS1	0.92	GRMZM2G114044	moderately similar to ( 204) AT2G46220 | Symbols: | unknown protein | chr2:18979655-18980557 FORWARDmoderately similar to ( 281) loc_os01g12200 12001.m07835 protein expressed protein seq=cds; coord=3:2813927..2815456:-1; parent_gene=GRMZM2G114044
ZmWUS1	0.92	GRMZM2G061099	highly similar to ( 606) AT4G22540 | Symbols: ORP2A | ORP2A (OSBP(OXYSTEROL BINDING PROTEIN)-RELATED PROTEIN 2A); oxysterol binding / phosphoinositide binding | chr4:11860969-11863886 REVERSEhighly similar to ( 876) loc_os10g40590 12010.m06827 protein oxysterol-binding protein 1, putative, expressed seq=cds; coord=1:89287148..89292682:1; parent_gene=GRMZM2G061099
ZmWUS1	0.92	joint_Locus_1279	Putative uncharacterized protein Sb03g026230
ZmWUS1	0.92	GRMZM2G142832	moderately similar to ( 459) AT2G17220 | Symbols: | protein kinase, putative | chr2:7487866-7489768 REVERSEmoderately similar to ( 237) NORK_MEDTR Nodulation receptor kinase precursor (EC 2.7.11.1) (Does not make infections protein 2) (Symbiosis receptor-like kinase) (MtSYMRK) - Medicago truncatula (Barrel medic)highly similar to ( 566) loc_os04g47620 12004.m09706 protein protein kinase APK1B, ch…
ZmWUS1	0.92	GRMZM2G421415	moderately similar to ( 332) AT3G46550 | Symbols: SOS5 | SOS5 (salt overly sensitive 5); polysaccharide binding / protein binding | chr3:17136612-17137874 REVERSEhighly similar to ( 536) loc_os05g38500 12005.m08029 protein fasciclin-like arabinogalactan protein 8 precursor, putative seq=cds; coord=8:116485135..116486871:1; parent_gene=GRMZM2G421415
ZmWUS1	0.92	AC206223.3_FG001	moderately similar to ( 305) AT1G07120 | Symbols: | FUNCTIONS IN: molecular_function unknown; INVOLVED IN: biological_process unknown; LOCATED IN: chloroplast envelope; EXPRESSED IN: leaf whorl, petal, inflorescence meristem, flower; EXPRESSED DURING: 4 anthesis, petal differentiation and expansion stage; BEST Arabidopsis thaliana protein match is: proline-rich family protein (TAIR:AT4G18570.1); …
ZmWUS1	0.92	GRMZM2G336909	highly similar to ( 625) AT5G13960 | Symbols: SUVH4, KYP, SDG33 | SUVH4 (SU(VAR)3-9 HOMOLOG 4); double-stranded methylated DNA binding / histone methyltransferase(H3-K9 specific) / methyl-CpG binding / methyl-CpNpG binding / methyl-CpNpN binding | chr5:4501688-4505979 FORWARDnearly identical (1038) loc_os01g70220 12001.m13070 protein histone-lysine N-methyltransferase, H3 lysine-9 specific SUVH6,…
ZmWUS1	0.92	GRMZM2G126749	moderately similar to ( 308) AT5G57580 | Symbols: | calmodulin-binding protein | chr5:23314994-23317683 REVERSEhighly similar to ( 566) loc_os01g04280 12001.m07063 protein calmodulin binding protein, putative, expressed seq=cds; coord=3:21368052..21370613:-1; parent_gene=GRMZM2G126749
ZmWUS1	0.92	GRMZM2G051912	moderately similar to ( 351) AT1G80240 | Symbols: | unknown protein | chr1:30171520-30172799 REVERSEmoderately similar to ( 444) loc_os04g41710 12004.m09146 protein expressed protein seq=cds; coord=2:33503369..33505745:-1; parent_gene=GRMZM2G051912
ZmWUS1	0.92	joint_Locus_14417	Putative uncharacterized protein
ZmWUS1	0.92	GRMZM2G150729	very weakly similar to (89.7) AT1G27660 | Symbols: | ethylene-responsive protein -related | chr1:9621701-9625666 FORWARDweakly similar to ( 197) loc_os03g17130 12003.m07144 protein helix-loop-helix DNA-binding domain containing protein, expressed seq=cds; coord=1:42011014..42013018:-1; parent_gene=GRMZM2G150729
ZmWUS1	0.92	GRMZM2G008456	very weakly similar to (99.4) AT3G18035 | Symbols: HON4 | HON4; DNA binding | chr3:6169384-6171558 REVERSEweakly similar to ( 179) loc_os05g51850 12005.m27999 protein DNA-binding protein, putative, expressed seq=cds; coord=6:109592211..109594652:-1; parent_gene=GRMZM2G008456
ZmWUS1	0.92	AC205608.4_FG004	moderately similar to ( 417) AT2G02040 | Symbols: ATPTR2-B, NTR1, PTR2-B, PTR2, ATPTR2 | PTR2 (PEPTIDE TRANSPORTER 2); dipeptide transporter/ high affinity oligopeptide transporter/ nitrate transmembrane transporter/ peptide transporter/ transporter/ tripeptide transporter | chr2:487542-489707 FORWARDhighly similar to ( 752) loc_os07g41250 12007.m08361 protein peptide transporter PTR2, putative, …
ZmWUS1	0.92	GRMZM2G140726	moderately similar to ( 453) AT1G53570 | Symbols: MAP3KA, MAPKKK3 | MAP3KA; ATP binding / kinase/ protein kinase/ protein serine/threonine kinase | chr1:19987391-19990733 FORWARDweakly similar to ( 132) M2K1_ORYSA Mitogen-activated protein kinase kinase 1 (EC 2.7.12.2) (MAP kinase kinase 1) (MAPKK1) (OsMEK1) - Oryza sativa (Rice)highly similar to ( 843) loc_os04g35700 12004.m35319 protein mitogen…
ZmWUS1	0.92	GRMZM2G381051	moderately similar to ( 486) AT3G45300 | Symbols: IVD, ATIVD | IVD (ISOVALERYL-COA-DEHYDROGENASE); ATP binding / isovaleryl-CoA dehydrogenase | chr3:16621659-16624848 REVERSEmoderately similar to ( 479) IVD1_SOLTU Isovaleryl-CoA dehydrogenase 1, mitochondrial precursor (EC 1.3.99.10) (IVD 1) - Solanum tuberosum (Potato)highly similar to ( 520) loc_os05g03480 12005.m083606 protein isovaleryl-CoA d…
ZmWUS1	0.92	GRMZM5G849152	seq=cds; coord=6:58710596..58712040:1; parent_gene=GRMZM5G849152
ZmWUS1	0.92	GRMZM2G098904	weakly similar to ( 129) AT5G24800 | Symbols: ATBZIP9, BZO2H2, BZIP9 | BZIP9 (BASIC LEUCINE ZIPPER 9); DNA binding / protein heterodimerization/ transcription factor | chr5:8515259-8516541 FORWARDweakly similar to ( 115) CPRF2_PETCR Light-inducible protein CPRF-2 - Petroselinum crispum (Parsley) (Petroselinum hortense)moderately similar to ( 241) loc_os02g07840 12002.m33342 protein regulatory pro…
ZmWUS1	0.92	GRMZM2G099036	highly similar to ( 844) AT3G56140 | Symbols: | unknown protein | chr3:20829407-20832669 FORWARDnearly identical (1111) loc_os01g61120 12001.m12239 protein expressed protein seq=cds; coord=3:183863367..183868467:1; parent_gene=GRMZM2G099036
ZmWUS1	0.92	GRMZM2G438386	highly similar to ( 788) AT4G12420 | Symbols: SKU5 | SKU5; copper ion binding / oxidoreductase | chr4:7349941-7352868 REVERSEhighly similar to ( 511) ASO_BRANA L-ascorbate oxidase homolog precursor (EC 1.10.3.3) (Ascorbase) - Brassica napus (Rape)highly similar to ( 918) loc_os10g36390 12010.m06449 protein monocopper oxidase precursor, putative seq=cds; coord=1:225105716..225109527:-1; parent_gen…
ZmWUS1	0.92	GRMZM2G031904	seq=cds; coord=2:13824249..13827700:-1; parent_gene=GRMZM2G031904
ZmWUS1	0.92	GRMZM2G082087	moderately similar to ( 362) AT2G06050 | Symbols: OPR3 | OPR3 (OPDA-REDUCTASE 3); 12-oxophytodienoate reductase | chr2:2359240-2361971 REVERSEmoderately similar to ( 465) loc_os08g35740 12008.m080177 protein 12-oxophytodienoate reductase 3, putative, expressed seq=cds; coord=4:63536096..63541516:-1; parent_gene=GRMZM2G082087
ZmWUS1	0.92	GRMZM2G042008	moderately similar to ( 398) AT1G01300 | Symbols: | aspartyl protease family protein | chr1:117065-118522 FORWARDhighly similar to ( 585) loc_os01g41550 12001.m10423 protein aspartic proteinase nepenthesin-2 precursor, putative, expressed seq=cds; coord=3:223089120..223091094:-1; parent_gene=GRMZM2G042008
ZmWUS1	0.92	joint_Locus_2134
ZmWUS1	0.92	GRMZM5G886765	moderately similar to ( 355) AT5G65180 | Symbols: | unknown protein | chr5:26046478-26047806 FORWARDhighly similar to ( 642) loc_os04g54420 12004.m10333 protein expressed protein seq=cds; coord=2:6633218..6636731:-1; parent_gene=GRMZM5G886765
ZmWUS1	0.92	GRMZM2G046776	moderately similar to ( 298) AT2G29200 | Symbols: APUM1 | APUM1 (Arabidopsis Pumilio 1); RNA binding / binding | chr2:12549483-12553185 REVERSEmoderately similar to ( 294) loc_os01g74030 12001.m13430 protein BPM, putative, expressed seq=cds; coord=7:9196671..9200353:1; parent_gene=GRMZM2G046776
ZmWUS1	0.92	GRMZM2G079428	moderately similar to ( 375) AT4G33630 | Symbols: EX1 | EX1 (EXECUTER1) | chr4:16155560-16159094 FORWARDhighly similar to ( 833) loc_os10g34400 12010.m21925 protein expressed protein seq=cds; coord=1:229849435..229865626:-1; parent_gene=GRMZM2G079428
ZmWUS1	0.92	GRMZM2G146246	moderately similar to ( 212) AT3G62760 | Symbols: ATGSTF13 | ATGSTF13; glutathione transferase | chr3:23217425-23218246 REVERSEmoderately similar to ( 381) GSTF3_MAIZE Glutathione S-transferase III (EC 2.5.1.18) (GST-III) (GST class-phi) - Zea mays (Maize)moderately similar to ( 318) loc_os01g70770 12001.m13122 protein glutathione S-transferase III, putative, expressed seq=cds; coord=3:154973863.…
ZmWUS1	0.92	joint_Locus_20920
ZmWUS1	0.92	GRMZM2G067546	highly similar to ( 916) AT3G52850 | Symbols: VSR1, BP-80, ATELP, VSR-1, BP80, BP80B, ATELP1, ATVSR1 | VSR1 (VACUOLAR SORTING RECEPTOR HOMOLOG 1); amino-terminal vacuolar sorting propeptide binding | chr3:19587999-19591690 FORWARDhighly similar to ( 858) VSR1_PEA Vacuolar sorting receptor 1 precursor (BP-80) (80 kDa proaleurein-binding protein) - Pisum sativum (Garden pea)nearly identical (1125) …
ZmWUS1	0.92	GRMZM2G435592	weakly similar to ( 160) AT4G11650 | Symbols: ATOSM34 | ATOSM34 (osmotin 34) | chr4:7025127-7026113 REVERSEweakly similar to ( 194) P21_SOYBN Protein P21 - Glycine max (Soybean)weakly similar to ( 197) loc_os03g46070 12003.m09627 protein protein P21, putative, expressed seq=cds; coord=4:209567531..209568284:1; parent_gene=GRMZM2G435592
ZmWUS1	0.92	GRMZM2G170927	nearly identical (1202) AT1G15690 | Symbols: AVP1, ATAVP3, AVP-3 | AVP1; ATPase/ hydrogen-translocating pyrophosphatase | chr1:5399115-5402185 FORWARDnearly identical (1215) AVP_PHAAU Pyrophosphate-energized vacuolar membrane proton pump (EC 3.6.1.1) (Pyrophosphate-energized inorganic pyrophosphatase) (H(+)-PPase) (Vacuolar H(+)-pyrophosphatase) - Phaseolus aureus (Mung bean) (Vigna radiata)nearl…
ZmWUS1	0.92	GRMZM2G144028	moderately similar to ( 438) AT1G18390 | Symbols: | ATP binding / kinase/ protein kinase/ protein serine/threonine kinase/ protein tyrosine kinase | chr1:6327463-6329935 FORWARDmoderately similar to ( 217) CRI4_MAIZE Putative receptor protein kinase CRINKLY4 precursor (EC 2.7.11.1) - Zea mays (Maize)highly similar to ( 806) loc_os01g49529 12001.m150962 protein OsWAK10a - OsWAK receptor-like cytop…
ZmWUS1	0.92	GRMZM2G444643	moderately similar to ( 388) AT1G13580 | Symbols: LAG13 | LAG13 (LAG1 LONGEVITY ASSURANCE HOMOLOG 3) | chr1:4645006-4646765 REVERSEmoderately similar to ( 472) ASCL1_ORYSA ASC1-like protein 1 (Alternaria stem canker resistance-like protein 1) - Oryza sativa (Rice)moderately similar to ( 472) loc_os02g37080 12002.m08796 protein ASC1-like protein 1, putative, expressed seq=cds; coord=5:178116669..1…
ZmWUS1	0.92	GRMZM5G823629	moderately similar to ( 274) AT4G09810 | Symbols: | transporter-related | chr4:6175415-6176892 REVERSEmoderately similar to ( 323) loc_os05g12490 12005.m05713 protein integral membrane protein like, putative, expressed seq=cds; coord=2:208669032..208674022:1; parent_gene=GRMZM5G823629
ZmWUS1	0.92	GRMZM2G126371	moderately similar to ( 215) AT2G23610 | Symbols: ATMES3, MES3 | MES3 (METHYL ESTERASE 3); hydrolase, acting on ester bonds / methyl indole-3-acetate esterase/ methyl jasmonate esterase | chr2:10044410-10046403 REVERSEmoderately similar to ( 265) PIR7B_ORYSA Esterase PIR7B (EC 3.1.-.-) - Oryza sativa (Rice)moderately similar to ( 265) loc_os01g70850 12001.m43372 protein esterase PIR7B, putative, …
ZmWUS1	0.92	GRMZM2G008290	weakly similar to ( 127) loc_os10g30450 12010.m05907 protein metal ion binding protein, putative, expressed seq=cds; coord=1:237656171..237658407:-1; parent_gene=GRMZM2G008290
ZmWUS1	0.92	GRMZM2G133631	moderately similar to ( 261) AT1G01360 | Symbols: | unknown protein | chr1:142138-142914 FORWARDmoderately similar to ( 323) loc_os05g12260 12005.m05693 protein CAPIP1, putative, expressed seq=cds; coord=6:131028969..131032495:1; parent_gene=GRMZM2G133631
ZmWUS1	0.91	GRMZM2G164542	seq=cds; coord=3:67888008..67888954:-1; parent_gene=GRMZM2G164542
ZmWUS1	0.91	GRMZM2G096020	highly similar to ( 503) AT1G20510 | Symbols: OPCL1 | OPCL1 (OPC-8:0 COA LIGASE1); 4-coumarate-CoA ligase | chr1:7103939-7105856 REVERSEmoderately similar to ( 305) 4CL2_TOBAC 4-coumarate--CoA ligase 2 (EC 6.2.1.12) (4CL 2) (4-coumaroyl-CoA synthase 2) - Nicotiana tabacum (Common tobacco)highly similar to ( 662) loc_os03g04000 12003.m05932 protein 4-coumarate--CoA ligase 1, putative, expressed se…
ZmWUS1	0.91	AC192451.3_FG001	moderately similar to ( 249) AT4G11220 | Symbols: BTI2 | BTI2 (VIRB2-INTERACTING PROTEIN 2) | chr4:6838176-6839578 REVERSEmoderately similar to ( 348) loc_os02g16620 12002.m06905 protein reticulon, putative, expressed seq=cds; coord=5:137851622..137855580:-1; parent_gene=AC192451.3_FG001
ZmWUS1	0.91	GRMZM2G011588	moderately similar to ( 344) AT4G34610 | Symbols: BLH6 | BLH6 (BELL1-LIKE HOMEODOMAIN 6); DNA binding / transcription factor | chr4:16530546-16532498 REVERSEhighly similar to ( 968) loc_os03g47740 12003.m34907 protein BEL1-related homeotic protein 30, putative, expressed seq=cds; coord=1:256483251..256489486:1; parent_gene=GRMZM2G011588
ZmWUS1	0.91	GRMZM2G021624	moderately similar to ( 332) AT4G23180 | Symbols: CRK10, RLK4 | CRK10 (CYSTEINE-RICH RLK10); ATP binding / kinase/ protein kinase/ protein serine/threonine kinase/ protein tyrosine kinase | chr4:12138171-12140780 FORWARDweakly similar to ( 140) NORK_MEDTR Nodulation receptor kinase precursor (EC 2.7.11.1) (Does not make infections protein 2) (Symbiosis receptor-like kinase) (MtSYMRK) - Medicago t…
ZmWUS1	0.91	GRMZM2G118369	seq=cds; coord=3:212692056..212693363:1; parent_gene=GRMZM2G118369
ZmWUS1	0.91	GRMZM2G111782	seq=cds; coord=5:163292433..163293521:1; parent_gene=GRMZM2G111782
ZmWUS1	0.91	GRMZM2G055309	weakly similar to ( 166) AT3G07510 | Symbols: | unknown protein | chr3:2393895-2394464 REVERSEmoderately similar to ( 261) loc_os10g09930 12010.m04333 protein expressed protein seq=cds; coord=4:31064344..31065421:1; parent_gene=GRMZM2G055309
ZmWUS1	0.91	GRMZM2G116053	moderately similar to ( 468) AT1G06890 | Symbols: | transporter-related | chr1:2111728-2114038 REVERSEhighly similar to ( 557) loc_os01g07310 12001.m43446 protein integral membrane protein like, putative, expressed seq=cds; coord=3:13589786..13593160:1; parent_gene=GRMZM2G116053
ZmWUS1	0.91	GRMZM2G179294	weakly similar to ( 123) AT5G50200 | Symbols: WR3, ATNRT3.1, NRT3.1 | WR3 (WOUND-RESPONSIVE 3); nitrate transmembrane transporter | chr5:20436612-20437535 FORWARDmoderately similar to ( 219) loc_os02g38230 12002.m08911 protein component of high affinity nitrate transporter, putative, expressed seq=cds; coord=5:180731983..180733210:-1; parent_gene=GRMZM2G179294
[truncated: 69,471 more rows]
